# Supplementary material for: QTL detection and candidate gene identification for prostrate growth habit in interspecific crosses of wild chrysanthemum (Chrysanthemum yantaiense × C. indicum)
Source: Hortic Res. 2025 May 21;12(8):uhaf129. doi: 10.1093/hr/uhaf129 (PMC12265470; doi:10.1093/hr/uhaf129)
Supplement: Web_Material_uhaf129 [file web_material_uhaf129.zip]

Archive with 11 entries (11 files):
- Supplemental Table S1.xlsx
- Supplemental Table S2.xlsx
- Supplemental Table S3.xlsx
- Supplemental Table S4.xlsx
- Supplemental Table S5.xlsx
- Supplemental Table S6.xlsx
- Supplemental Table S7.xlsx
- Supplemental Table S8.xlsx
- Supplemental Table S9.xlsx
- Supplemental Table S10.xlsx
- Supplementary Figures.docx
