# Supplementary material for: QTL detection and candidate gene identification for prostrate growth habit in interspecific crosses of wild chrysanthemum (Chrysanthemum yantaiense × C. indicum)
Source: Hortic Res. 2025 May 21;12(8):uhaf129. doi: 10.1093/hr/uhaf129 (PMC12265470; doi:10.1093/hr/uhaf129)
Supplement: Web_Material_uhaf129 [file web_material_uhaf129.zip › Supplemental Table S1.xlsx]

## Sheet: Sheet1
Table S1. SEA analysis of optimal genetic models for prostrate growth habit-related traits.
2019PH
Model	Log_Max_likelihood_Value	AIC	mean[1]	mean[2]	mean[3]	mean[4]	mean[5]	mean[6]	mean[7]	mean[8]	mean[9]	Var(Residual+Polygene)	Proportion[1]	Proportion[2]	Proportion[3]	Proportion[4]	Proportion[5]	Proportion[6]	Proportion[7]	Proportion[8]	Proportion[9]	m	da(d)	db	ha(h)	hb	i	jab	jba	l	Major-Gene Var	Heritability(Major-Gene)	U1	P(U1)	U2	P(U2)	U3	P(U3)	nW	P(nW)	Dn	P(Dn)
0MG	-625.329	1254.66	28.6									146.201	1																				0.499	0.48	0.5725	0.4493	0.0846	0.7712	0.1536	0.6198	0.0059	1
1MG-AD	-621.299	1250.6	43.2412	24.1669	24.132							80.2109	0.2329	0.5114	0.2557							33.6866	9.5546		-9.5197						65.9901	0.4514	0.045	0.832	0.0739	0.7858	0.0705	0.7906	0.024	0.0085	0.0059	1
1MG-A	-625.334	1256.67	32.1915	28.6028	25.014							138.849	0.2496	0.5001	0.2503							28.6028	3.5887								7.3522	0.0503	0.5034	0.478	0.5593	0.4545	0.0594	0.8075	0.1535	0.6196	0.0059	1
1MG-EAD	-625.329	1258.66	28.9008	27.6976								145.016	0.75	0.25								28.2992	0.6016								1.1852	0.0081	0.5038	0.4778	0.5589	0.4547	0.0583	0.8092	0.1536	0.6198	0.0059	1
1MG-AEND	-625.329	1258.66	27.6976	28.9008								145.016	0.25	0.75								28.2992	-0.6016								1.1852	0.0081	0.5038	0.4778	0.5589	0.4547	0.0583	0.8092	0.1536	0.6198	0.0059	1
2MG-ADI	-618.779	1257.56	55.7833	37.2511	37.2511	36.399	22.0482	21.9549	21.9286	21.9164	21.9094	54.8138	0.0555	0.1272	0.0636	0.1272	0.2506	0.1253	0.0627	0.1253	0.0627	34.2181	12.2991	4.6379	-11.1907	-4.6344	4.6282	-4.6317	8.7337	3.6552	91.3872	0.6251	0.0001	0.9937	0.0004	0.9833	0.013	0.9092	0.0175	0.0012	0.0046	1
2MG-AD	-619.705	1251.41	52.8647	38.4644	38.4629	35.4604	21.0601	21.0586	35.4604	21.06	21.0586	51.8104	0.0589	0.1167	0.0584	0.1213	0.2596	0.1298	0.0606	0.1298	0.0649	36.5115	8.102	8.5512	-11.4028	-5.8491					94.3906	0.6456	0.0076	0.9304	0.0456	0.8309	0.266	0.606	0.0286	0.0196	0.0057	1
2MG-A	-625.341	1258.68	34.1814	32.7908	31.4002	29.9963	28.6057	27.2848	25.8112	24.4206	23.03	135.57	0.0625	0.1245	0.0622	0.1247	0.2501	0.1254	0.0628	0.1254	0.0624	28.1976	3.743	2.0028							10.6315	0.0727	0.5162	0.4725	0.5719	0.4495	0.0587	0.8085	0.1552	0.6245	0.0059	1
2MG-EA	-625.331	1256.66	33.9816	31.2917	28.6017	25.9118	23.2219					138.053	0.0626	0.2493	0.3751	0.2506	0.0623					28.6017	2.6899								8.1484	0.0557	0.5034	0.478	0.5591	0.4546	0.059	0.8081	0.1535	0.6196	0.0059	1
2MG-AED	-625.329	1258.66	29.107	28.1216	28.0645	27.0791						144.901	0.5625	0.1875	0.1875	0.0625						28.093	0.5213	0.4927							1.2996	0.0089	0.5039	0.4778	0.559	0.4547	0.0583	0.8093	0.1536	0.6198	0.0059	1
2MG-EEAD	-625.329	1256.66	29.1091	28.0909	27.0727							144.899	0.5625	0.375	0.0625							28.0909	0.5091								1.3025	0.0089	0.5039	0.4778	0.559	0.4547	0.0583	0.8093	0.1536	0.6198	0.0059	1
2020PH
Model	Log_Max_likelihood_Value	AIC	mean[1]	mean[2]	mean[3]	mean[4]	mean[5]	mean[6]	mean[7]	mean[8]	mean[9]	Var(Residual+Polygene)	Proportion[1]	Proportion[2]	Proportion[3]	Proportion[4]	Proportion[5]	Proportion[6]	Proportion[7]	Proportion[8]	Proportion[9]	m	da(d)	db	ha(h)	hb	i	jab	jba	l	Major-Gene Var	Heritability(Major-Gene)	U1	P(U1)	U2	P(U2)	U3	P(U3)	nW	P(nW)	Dn	P(Dn)
0MG	-414.711	833.422	26.9194									127.895	1																				0.6804	0.4094	0.6381	0.4244	0	0.9997	0.3255	0.8792	0.0089	1
1MG-AD	-408.036	824.072	42.391	22.2616	22.2018							54.3378	0.2322	0.5119	0.2559							32.2964	10.0946		-10.0348						73.5576	0.5751	0.0839	0.7721	0.0747	0.7846	0.0008	0.9775	0.1057	0.4328	0.009	1
1MG-A	-414.715	835.43	30.9197	26.9259	22.9321							118.738	0.2491	0.5001	0.2508							26.9259	3.9938								9.1574	0.0716	0.6901	0.4061	0.6235	0.4297	0.0034	0.9532	0.3269	0.8803	0.0089	1
1MG-EAD	-414.71	837.42	27.203	26.0689								126.47	0.75	0.25								26.6359	0.567								1.4254	0.0111	0.6914	0.4057	0.6231	0.4299	0.004	0.9498	0.3271	0.8804	0.0089	1
1MG-AEND	-414.71	837.42	26.0689	27.203								126.47	0.25	0.75								26.6359	-0.567								1.4254	0.0111	0.6914	0.4057	0.6231	0.4299	0.004	0.9498	0.3271	0.8804	0.0089	1
2MG-ADI	-406.448	832.896	51.2642	38.3176	37.9883	22.6443	21.638	21.5142	21.4686	21.4455	21.4317	44.3919	0.061	0.1374	0.0687	0.1222	0.2443	0.1222	0.0611	0.1222	0.0611	33.0382	11.588	3.3282	-16.753	-3.1567	3.3097	-3.152	3.0308	8.5094	83.5035	0.6529	0.0427	0.8364	0.0096	0.9221	0.1669	0.6829	0.0986	0.3969	0.0081	1
2MG-AD	-404.913	821.826	52.2385	40.1084	40.0945	31.3072	19.1771	19.1632	31.3072	19.1771	19.1632	25.7891	0.0525	0.1108	0.0554	0.1391	0.2545	0.1272	0.0695	0.1273	0.0636	35.1595	9.7439	7.696	-13.7136	-4.4341					102.106	0.7984	0.0027	0.9587	0.0234	0.8784	0.1693	0.6807	0.0395	0.0643	0.009	1
2MG-A	-414.721	837.441	33.0847	31.5481	30.0115	28.4685	26.932	25.4636	23.8524	22.3158	20.7792	114.887	0.0625	0.1241	0.062	0.1244	0.2501	0.1257	0.063	0.1258	0.0624	26.4809	4.1275	2.2131							13.0081	0.1017	0.7023	0.402	0.6344	0.4257	0.0036	0.9524	0.3285	0.8815	0.0089	1
2MG-EA	-414.711	835.422	32.8968	29.9101	26.9234	23.9368	20.9501					117.793	0.0628	0.2486	0.3751	0.2513	0.0621					26.9234	2.9867								10.1023	0.079	0.6904	0.406	0.6232	0.4299	0.0036	0.9519	0.3269	0.8803	0.0089	1
2MG-AED	-414.71	837.42	27.3907	26.4684	26.428	25.5057						126.378	0.5625	0.1875	0.1875	0.0625						26.4482	0.4813	0.4612							1.5175	0.0119	0.6914	0.4057	0.6231	0.4299	0.004	0.9498	0.3271	0.8804	0.0089	1
2MG-EEAD	-414.71	835.42	27.3924	26.4465	25.5006							126.376	0.5625	0.375	0.0625							26.4465	0.473								1.5197	0.0119	0.6914	0.4057	0.6231	0.4299	0.004	0.9498	0.3271	0.8804	0.0089	1
2021PH
Model	Log_Max_likelihood_Value	AIC	mean[1]	mean[2]	mean[3]	mean[4]	mean[5]	mean[6]	mean[7]	mean[8]	mean[9]	Var(Residual+Polygene)	Proportion[1]	Proportion[2]	Proportion[3]	Proportion[4]	Proportion[5]	Proportion[6]	Proportion[7]	Proportion[8]	Proportion[9]	m	da(d)	db	ha(h)	hb	i	jab	jba	l	Major-Gene Var	Heritability(Major-Gene)	U1	P(U1)	U2	P(U2)	U3	P(U3)	nW	P(nW)	Dn	P(Dn)
0MG	-631.85	1267.7	29.7855									166.702	1																				0.8738	0.3499	0.6853	0.4078	0.0955	0.7573	0.3975	0.9236	0.0052	1
1MG-AD	-618.198	1244.4	48.0335	24.084	23.8771							60.3456	0.2403	0.5065	0.2532							35.9553	12.0782		-11.8714						106.356	0.638	0.0062	0.9374	0.0002	0.9875	0.1345	0.7138	0.0315	0.0291	0.0067	1
1MG-A	-631.843	1269.69	33.6991	29.7886	25.8781							158.006	0.2496	0.4999	0.2504							29.7886	3.9105								8.6953	0.0522	0.883	0.3474	0.6734	0.4119	0.1274	0.7211	0.399	0.9243	0.005	1
1MG-EAD	-631.85	1271.7	30.1163	28.7933								165.325	0.75	0.25								29.4548	0.6615								1.3766	0.0083	0.8841	0.3471	0.6733	0.4119	0.1291	0.7193	0.3991	0.9244	0.005	1
1MG-AEND	-631.85	1271.7	28.7933	30.1163								165.325	0.25	0.75								29.4548	-0.6615								1.3766	0.0083	0.8841	0.3471	0.6733	0.4119	0.1291	0.7193	0.3991	0.9244	0.005	1
2MG-ADI	-616.673	1253.35	55.7521	48.4024	34.8457	34.7341	27.0121	18.6851	18.6715	18.6678	18.6662	28.1163	0.0628	0.1226	0.0625	0.125	0.2541	0.1243	0.0622	0.1243	0.0622	31.9839	13.315	5.2279	-11.9318	1.5513	5.2253	1.5523	9.4541	5.4087	138.585	0.8313	0	0.9991	0.0004	0.9833	0.0078	0.9295	0.0314	0.0285	0.006	1
2MG-AD	-618.197	1248.39	48.7976	47.9115	47.518	24.8733	23.9872	23.5937	24.5874	23.7013	23.3078	60.1127	0.0601	0.1201	0.0601	0.1266	0.2533	0.1266	0.0633	0.1266	0.0633	35.4266	11.2703	2.5182	-15.5759	1.632					106.589	0.6394	0.0061	0.9375	0.0003	0.9874	0.1346	0.7138	0.0315	0.0291	0.0067	1
2MG-A	-623.903	1255.81	52.3224	37.4106	22.4988	45.8598	30.948	16.0055	39.3972	24.4854	9.5735	33.0358	0.076	0.0889	0.0836	0.0978	0.2418	0.16	0.0425	0.16	0.0493	30.304	5.765	15.8778							133.666	0.8018	0.3011	0.5832	0.3485	0.555	0.0557	0.8134	0.1867	0.7041	0.0036	1
2MG-EA	-631.844	1269.69	35.6041	32.6957	29.7874	26.8791	23.9707					157.194	0.0627	0.2494	0.375	0.2507	0.0623					29.7874	2.9083								9.5077	0.057	0.8833	0.3473	0.6733	0.4119	0.1281	0.7205	0.399	0.9243	0.005	1
2MG-AED	-631.85	1271.7	30.3465	29.2557	29.1934	28.1025						165.181	0.5625	0.1875	0.1875	0.0625						29.2245	0.5766	0.5454							1.5209	0.0091	0.8842	0.3471	0.6734	0.4119	0.1292	0.7193	0.3992	0.9244	0.005	1
2MG-EEAD	-631.85	1269.7	30.349	29.222	28.0951							165.177	0.5625	0.375	0.0625							29.222	0.5635								1.5247	0.0091	0.8842	0.3471	0.6734	0.4119	0.1292	0.7193	0.3992	0.9244	0.005	1
2022PH
Model	Log_Max_likelihood_Value	AIC	mean[1]	mean[2]	mean[3]	mean[4]	mean[5]	mean[6]	mean[7]	mean[8]	mean[9]	Var(Residual+Polygene)	Proportion[1]	Proportion[2]	Proportion[3]	Proportion[4]	Proportion[5]	Proportion[6]	Proportion[7]	Proportion[8]	Proportion[9]	m	da(d)	db	ha(h)	hb	i	jab	jba	l	Major-Gene Var	Heritability(Major-Gene)	U1	P(U1)	U2	P(U2)	U3	P(U3)	nW	P(nW)	Dn	P(Dn)
0MG	-599.247	1202.49	31.5513									173.947	1																				1.3251	0.2497	1.5316	0.2159	0.2422	0.6226	0.4989	0.9592	0.0065	1
1MG-AD	-587.071	1182.14	51.0026	26.3954	26.3841							72.4247	0.2096	0.5269	0.2635							38.6934	12.3093		-12.298						101.522	0.5836	0.1401	0.7082	0.1565	0.6924	0.0177	0.894	0.0886	0.3439	0.0066	1
1MG-A	-599.251	1204.5	35.1185	31.5544	27.9903							166.437	0.2495	0.5001	0.2504							31.5544	3.5641								7.51	0.0432	1.3392	0.2472	1.5158	0.2183	0.196	0.658	0.4992	0.9592	0.0065	1
1MG-EAD	-599.247	1206.49	31.8268	30.725								172.559	0.75	0.25								31.2759	0.5509								1.3873	0.008	1.3401	0.247	1.5156	0.2183	0.1945	0.6592	0.4992	0.9592	0.0065	1
1MG-AEND	-599.247	1206.49	30.725	31.8268								172.559	0.25	0.75								31.2759	-0.5509								1.3873	0.008	1.3401	0.247	1.5156	0.2183	0.1945	0.6592	0.4992	0.9592	0.0065	1
2MG-ADI	-579.975	1179.95	61.264	41.2079	41.1965	36.582	23.3074	23.2906	23.2859	23.2838	23.2826	34.0334	0.0875	0.1229	0.0614	0.123	0.2421	0.121	0.0605	0.121	0.0605	37.2572	13.973	5.0177	-14.3075	-5.0114	5.016	-5.0109	8.6145	5.369	139.913	0.8043	0.0081	0.9284	0.0028	0.9579	0.0188	0.8909	0.0217	0.0048	0.0066	1
2MG-AD	-582.033	1176.07	59.9838	45.7406	45.7315	37.1755	22.9323	22.9232	37.1755	22.9323	22.9232	34.8258	0.0732	0.0943	0.0472	0.1256	0.2653	0.1326	0.0628	0.1327	0.0663	40.8636	10.6177	8.8958	-14.9434	-5.3475					139.121	0.7998	0.0066	0.9353	0.0484	0.8258	0.3204	0.5713	0.0333	0.0359	0.0066	1
2MG-A	-599.266	1206.53	37.7712	36.2229	34.6745	33.1097	31.5614	30.1236	28.4482	26.8998	25.3515	160.739	0.0625	0.1242	0.0621	0.1245	0.2502	0.1256	0.0629	0.1256	0.0624	31.11	4.1726	2.2253							13.2077	0.0759	1.3684	0.2421	1.5431	0.2142	0.1922	0.6611	0.5031	0.9602	0.0065	1
2MG-EA	-599.25	1204.5	37.5778	34.5661	31.5544	28.5427	25.5311					163.719	0.0627	0.2489	0.3751	0.251	0.0622					31.5544	3.0117								10.2277	0.0588	1.3391	0.2472	1.5157	0.2183	0.196	0.658	0.4991	0.9592	0.0065	1
2MG-AED	-599.247	1206.49	32.0167	31.1058	31.0661	30.1553						172.462	0.5625	0.1875	0.1875	0.0625						31.086	0.4753	0.4554							1.4846	0.0085	1.3401	0.247	1.5157	0.2183	0.1945	0.6592	0.4993	0.9592	0.0065	1
2MG-EEAD	-599.247	1204.49	32.0183	31.0843	30.1503							172.46	0.5625	0.375	0.0625							31.0843	0.467								1.4868	0.0085	1.3401	0.247	1.5157	0.2183	0.1945	0.6592	0.4993	0.9592	0.0065	1
2019CP
Model	Log_Max_likelihood_Value	AIC	mean[1]	mean[2]	mean[3]	mean[4]	mean[5]	mean[6]	mean[7]	mean[8]	mean[9]	Var(Residual+Polygene)	Proportion[1]	Proportion[2]	Proportion[3]	Proportion[4]	Proportion[5]	Proportion[6]	Proportion[7]	Proportion[8]	Proportion[9]	m	da(d)	db	ha(h)	hb	i	jab	jba	l	Major-Gene Var	Heritability(Major-Gene)	U1	P(U1)	U2	P(U2)	U3	P(U3)	nW	P(nW)	Dn	P(Dn)
0MG	-786.152	1576.3	102.184									1091.46	1																				0.4422	0.5061	0.1503	0.6982	1.0497	0.3056	0.2829	0.8421	0.0033	1
1MG-AD	-777.784	1563.57	142.7	86.7325	85.0694							435.705	0.2832	0.4779	0.2389							113.885	28.8151		-27.152						655.759	0.6008	0.0287	0.8656	0.0009	0.9763	0.2881	0.5914	0.0507	0.1276	0.004	1
1MG-A	-784.369	1574.74	138.824	103.66	68.4955							439.374	0.2408	0.4764	0.2828							103.66	35.1644								652.09	0.5974	0.3166	0.5737	0.183	0.6688	0.2191	0.6397	0.2248	0.772	0.0051	1
1MG-EAD	-786.153	1580.31	103.182	99.1921								1081.66	0.75	0.25								101.187	1.9949								9.8063	0.009	0.4474	0.5036	0.1426	0.7057	1.1661	0.2802	0.2865	0.8456	0.0034	1
1MG-AEND	-786.153	1580.31	99.1921	103.182								1081.66	0.25	0.75								101.187	-1.9949								9.8063	0.009	0.4474	0.5036	0.1426	0.7057	1.1661	0.2802	0.2865	0.8456	0.0034	1
2MG-ADI	-775.894	1571.79	162.823	137.437	128.565	123.544	81.2661	80.7483	80.6272	80.576	80.5486	304.404	0.0645	0.13	0.0651	0.1302	0.2441	0.122	0.061	0.122	0.061	113.141	32.5531	8.5841	-27.2715	-4.1346	8.5448	-4.1227	29.0901	-0.4688	787.06	0.7211	0.0032	0.9552	0	0.9956	0.0383	0.8449	0.0154	0.0005	0.0035	1
2MG-AD	-777.783	1567.57	145.346	142.112	141.253	89.5757	86.3412	85.4821	87.3148	84.0803	83.2212	432.923	0.0708	0.1416	0.0708	0.1195	0.2389	0.1195	0.0597	0.1195	0.0598	112.783	27.0148	6.5493	-35.7599	3.3148					658.541	0.6034	0.0287	0.8655	0.0009	0.976	0.2871	0.5921	0.0506	0.1272	0.004	1
2MG-A	-783.373	1574.75	151.381	116.263	81.1445	138.777	103.659	68.5499	126.174	91.0558	55.9377	362.547	0.0679	0.1073	0.0742	0.1186	0.234	0.1474	0.0542	0.1358	0.0606	102.41	11.2503	36.9917							728.917	0.6678	0.2784	0.5977	0.1552	0.6936	0.2188	0.64	0.1964	0.7238	0.005	1
2MG-EA	-786.145	1578.29	117.066	109.627	102.188	94.749	87.3101					1029.3	0.0626	0.2495	0.3749	0.2505	0.0624					102.188	7.4389								62.168	0.057	0.4469	0.5038	0.1427	0.7056	1.1624	0.281	0.2862	0.8453	0.0034	1
2MG-AED	-786.153	1580.31	103.868	100.615	100.386	97.1332						1080.39	0.5625	0.1875	0.1875	0.0625						100.501	1.741	1.6264							11.0788	0.0102	0.4475	0.5035	0.1427	0.7056	1.1661	0.2802	0.2865	0.8456	0.0034	1
2MG-EEAD	-786.153	1578.31	103.877	100.492	97.1076							1080.35	0.5625	0.375	0.0625							100.492	1.6923								11.1171	0.0102	0.4475	0.5035	0.1427	0.7056	1.1661	0.2802	0.2865	0.8456	0.0034	1
2020CP
Model	Log_Max_likelihood_Value	AIC	mean[1]	mean[2]	mean[3]	mean[4]	mean[5]	mean[6]	mean[7]	mean[8]	mean[9]	Var(Residual+Polygene)	Proportion[1]	Proportion[2]	Proportion[3]	Proportion[4]	Proportion[5]	Proportion[6]	Proportion[7]	Proportion[8]	Proportion[9]	m	da(d)	db	ha(h)	hb	i	jab	jba	l	Major-Gene Var	Heritability(Major-Gene)	U1	P(U1)	U2	P(U2)	U3	P(U3)	nW	P(nW)	Dn	P(Dn)
0MG	-534.067	1072.13	122.576									1166.22	1																				0.0147	0.9035	0.0047	0.9451	0.0377	0.8461	0.058	0.1715	0.0118	1
1MG-AD	-533.257	1074.51	161.788	119.953	87.2266							458.133	0.2533	0.5031	0.2436							124.507	37.2806		-4.5542						708.083	0.6072	0.0003	0.987	0.0004	0.9843	0.0202	0.887	0.0415	0.0745	0.0095	1
1MG-A	-533.575	1073.15	159.431	122.535	85.6394							480.944	0.2483	0.5045	0.2472							122.535	36.8956								685.273	0.5876	0.0132	0.9084	0.0166	0.8975	0.0049	0.9444	0.058	0.1715	0.0082	1
1MG-EAD	-534.07	1076.14	125.309	114.381								1133.02	0.75	0.25								119.845	5.464								33.1922	0.0285	0.0156	0.9005	0.0033	0.9543	0.0649	0.7989	0.059	0.1777	0.0114	1
1MG-AEND	-534.07	1076.14	114.381	125.309								1133.02	0.25	0.75								119.845	-5.464								33.1922	0.0285	0.0156	0.9005	0.0033	0.9543	0.0649	0.7989	0.059	0.1777	0.0114	1
2MG-ADI	-525.84	1071.68	186.333	154.68	154.674	133.976	115.17	100.923	100.898	75.5711	54.7918	52.2116	0.0852	0.1363	0.0682	0.1393	0.234	0.1307	0.0653	0.0942	0.0469	124.174	46.3291	19.4414	-29.8892	-9.0484	-3.6119	-6.7745	20.2498	29.9338	1114.01	0.9552	0.0013	0.9707	0.0005	0.9818	0.0026	0.9595	0.0094	-0.0001	0.0067	1
2MG-AD	-533.256	1078.51	164.078	161.656	159.763	122.243	119.821	117.928	89.5143	87.0931	85.1999	455.76	0.0633	0.1266	0.0633	0.1258	0.2516	0.1258	0.0609	0.1218	0.0609	122.71	34.7105	7.9423	-16.1235	5.5211					710.457	0.6092	0.0003	0.987	0.0004	0.9842	0.0202	0.887	0.0415	0.0745	0.0095	1
2MG-A	-530.807	1069.61	187.053	164.885	142.716	145.485	123.316	102.033	103.916	81.7475	59.5788	88.3934	0.0641	0.1099	0.0581	0.1225	0.2438	0.1571	0.0803	0.1027	0.0616	119.281	37.1976	28.2207							1077.82	0.9242	0.0041	0.9487	0.0065	0.9359	0.0053	0.942	0.0342	0.0395	0.0055	1
2MG-EA	-534.061	1074.12	140.826	131.702	122.578	113.454	104.33					1072.15	0.0626	0.2499	0.3749	0.2502	0.0625					122.578	9.1239								94.0632	0.0807	0.015	0.9026	0.0031	0.9558	0.0635	0.801	0.0587	0.1756	0.0114	1
2MG-AED	-534.071	1076.14	127.129	118.749	117.3	108.919						1124.14	0.5624	0.1875	0.1875	0.0625						118.024	4.9147	4.1904							42.0799	0.0361	0.0157	0.9001	0.0033	0.9539	0.065	0.7988	0.0591	0.178	0.0114	1
2MG-EEAD	-534.071	1074.14	127.194	117.96	108.725							1123.45	0.5624	0.3751	0.0625							117.96	4.6172								42.7711	0.0367	0.0158	0.9001	0.0033	0.9539	0.065	0.7988	0.0591	0.1781	0.0114	1
2021CP
Model	Log_Max_likelihood_Value	AIC	mean[1]	mean[2]	mean[3]	mean[4]	mean[5]	mean[6]	mean[7]	mean[8]	mean[9]	Var(Residual+Polygene)	Proportion[1]	Proportion[2]	Proportion[3]	Proportion[4]	Proportion[5]	Proportion[6]	Proportion[7]	Proportion[8]	Proportion[9]	m	da(d)	db	ha(h)	hb	i	jab	jba	l	Major-Gene Var	Heritability(Major-Gene)	U1	P(U1)	U2	P(U2)	U3	P(U3)	nW	P(nW)	Dn	P(Dn)
0MG	-739.846	1483.69	100.982									648.493	1																				0.0229	0.8796	0.1182	0.731	0.6218	0.4304	0.0788	0.2907	0.0064	1
1MG-AD	-738.309	1484.62	126.635	103.496	72.191							258.345	0.249	0.4866	0.2644							99.4132	27.2222		4.0824						390.148	0.6016	0.0001	0.9938	0.0037	0.9515	0.0746	0.7847	0.0339	0.0382	0.0039	1
1MG-A	-739.837	1485.67	108.722	100.981	93.2405							614.452	0.2501	0.4999	0.25							100.981	7.7405								34.0414	0.0525	0.0232	0.8789	0.1277	0.7208	0.7049	0.4012	0.081	0.3026	0.0062	1
1MG-EAD	-739.239	1486.48	109.726	76.2842								428.449	0.7385	0.2615								93.0052	16.721								220.044	0.3393	0.0038	0.9508	0.0127	0.9104	0.4753	0.4906	0.0533	0.1434	0.0032	1
1MG-AEND	-739.239	1486.48	76.2842	109.726								428.449	0.2615	0.7385								93.0052	-16.721								220.044	0.3393	0.0038	0.9508	0.0127	0.9104	0.4753	0.4906	0.0533	0.1434	0.0032	1
2MG-ADI	-737.474	1494.95	137.793	116.146	115.277	114.359	110.81	77.0273	76.5402	76.5158	76.5108	250.651	0.0614	0.1247	0.0624	0.1247	0.2494	0.1258	0.0629	0.1258	0.0629	101.53	25.0049	5.6364	-18.3399	-5.1993	5.6217	-5.1897	25.5317	32.8192	397.842	0.6135	0.0004	0.9838	0.0006	0.9806	0.0003	0.9854	0.02	0.003	0.0032	1
2MG-AD	-738.309	1488.62	127.861	126.747	125.188	104.721	103.606	102.048	73.4163	72.3018	70.7435	257.433	0.0622	0.1245	0.0622	0.1217	0.2433	0.1217	0.0661	0.1322	0.0661	97.8943	25.3451	5.5605	-4.3661	4.446					391.06	0.603	0.0001	0.9938	0.0037	0.9515	0.0746	0.7848	0.0339	0.0382	0.0039	1
2MG-A	-738.853	1485.71	135.629	108.729	81.8296	127.762	100.862	73.9714	119.895	92.9954	66.0959	243.166	0.0624	0.126	0.0615	0.13	0.2427	0.1273	0.0657	0.1195	0.0648	100.083	7.0226	28.0685							405.327	0.625	0.0145	0.9042	0.0408	0.8399	0.1169	0.7324	0.0533	0.1433	0.0034	1
2MG-EA	-739.84	1485.68	112.476	106.728	100.981	95.2342	89.487					611.379	0.0625	0.2501	0.3749	0.2499	0.0625					100.981	5.7472								37.1135	0.0572	0.0232	0.8789	0.128	0.7206	0.7066	0.4006	0.081	0.3029	0.0062	1
2MG-AED	-739.243	1486.49	112.328	101.722	79.0253	68.419						409.768	0.5536	0.1853	0.1964	0.0647						90.3737	16.6515	5.3032							238.725	0.3681	0.0042	0.9483	0.0119	0.9132	0.4717	0.4922	0.053	0.1412	0.0033	1
2MG-EEAD	-739.251	1484.5	115.275	87.0538	58.8323							348.154	0.5545	0.3845	0.061							87.0538	14.1107								300.339	0.4631	0.0085	0.9264	0.0051	0.9429	0.4151	0.5194	0.0476	0.1092	0.0039	1
2022CP
Model	Log_Max_likelihood_Value	AIC	mean[1]	mean[2]	mean[3]	mean[4]	mean[5]	mean[6]	mean[7]	mean[8]	mean[9]	Var(Residual+Polygene)	Proportion[1]	Proportion[2]	Proportion[3]	Proportion[4]	Proportion[5]	Proportion[6]	Proportion[7]	Proportion[8]	Proportion[9]	m	da(d)	db	ha(h)	hb	i	jab	jba	l	Major-Gene Var	Heritability(Major-Gene)	U1	P(U1)	U2	P(U2)	U3	P(U3)	nW	P(nW)	Dn	P(Dn)
0MG	-761.365	1526.73	135.08									1510.7	1																				0.0525	0.8187	0.0936	0.7596	0.1129	0.7369	0.0434	0.0852	0.0083	1
1MG-AD	-759.913	1527.83	173.719	138.309	89.0685							599.103	0.2512	0.5026	0.2462							131.394	42.3251		6.9152						911.596	0.6034	0	0.9999	0	1	0	0.9996	0.0197	0.0028	0.0033	1
1MG-A	-761.358	1528.72	147.183	135.077	122.972							1427.35	0.2501	0.4999	0.2499							135.077	12.1051								83.3496	0.0552	0.0531	0.8177	0.1021	0.7493	0.1484	0.7001	0.0443	0.09	0.0081	1
1MG-EAD	-760.35	1528.7	148.87	94.9848								947.698	0.7441	0.2559								121.928	26.9428								563.001	0.3727	0.0035	0.9527	0.0002	0.9896	0.0795	0.778	0.0224	0.0058	0.0037	1
1MG-AEND	-760.35	1528.7	94.9848	148.87								947.698	0.2559	0.7441								121.928	-26.9428								563.001	0.3727	0.0035	0.9527	0.0002	0.9896	0.0795	0.778	0.0224	0.0058	0.0037	1
2MG-ADI	-759.92	1539.84	178.139	174.874	164.601	145.135	137.226	134.742	89.5257	88.8826	88.858	595.141	0.0628	0.1257	0.0628	0.1257	0.2514	0.1257	0.0615	0.123	0.0615	130.281	41.0892	3.5513	-10.8872	1.5972	3.2174	1.9065	22.1898	16.2353	915.558	0.606	0	0.9989	0	0.9985	0	0.9983	0.0199	0.0029	0.0035	1
2MG-AD	-759.913	1531.83	175.837	173.663	171.695	140.433	138.259	136.291	91.1938	89.0194	87.052	597.079	0.0628	0.1256	0.0628	0.1256	0.2513	0.1256	0.0616	0.1231	0.0616	129.256	39.403	8.6381	-6.2168	6.4636					913.621	0.6048	0	0.9999	0	1	0	0.9995	0.0197	0.0028	0.0033	1
2MG-A	-761.353	1530.71	154	149.251	144.502	139.822	135.073	130.118	125.645	120.896	116.147	1388.83	0.0625	0.1252	0.0626	0.1251	0.2499	0.1249	0.0624	0.1249	0.0625	133.647	12.6319	6.8886							121.873	0.0807	0.0568	0.8116	0.1065	0.7442	0.1462	0.7022	0.0447	0.0926	0.0081	1
2MG-EA	-761.36	1528.72	153.065	144.072	135.078	126.085	117.092					1419.74	0.0625	0.2502	0.3749	0.2498	0.0626					135.078	8.9933								90.9622	0.0602	0.0532	0.8177	0.1023	0.7491	0.1492	0.6993	0.0443	0.0901	0.0081	1
2MG-AED	-760.356	1528.71	151.924	139.668	98.0784	85.8223						920.581	0.5579	0.1862	0.1921	0.0638						118.873	26.9231	6.128							590.118	0.3906	0.0038	0.9511	0.0001	0.9916	0.0781	0.7798	0.0223	0.0057	0.0037	1
2MG-EEAD	-761.28	1528.56	144.144	126.106	108.069							1378.03	0.5609	0.3757	0.0634							126.106	9.0187								132.667	0.0878	0.0451	0.8319	0.0907	0.7633	0.1464	0.702	0.0415	0.0748	0.0078	1
2019CI
Model	Log_Max_likelihood_Value	AIC	mean[1]	mean[2]	mean[3]	mean[4]	mean[5]	mean[6]	mean[7]	mean[8]	mean[9]	Var(Residual+Polygene)	Proportion[1]	Proportion[2]	Proportion[3]	Proportion[4]	Proportion[5]	Proportion[6]	Proportion[7]	Proportion[8]	Proportion[9]	m	da(d)	db	ha(h)	hb	i	jab	jba	l	Major-Gene Var	Heritability(Major-Gene)	U1	P(U1)	U2	P(U2)	U3	P(U3)	nW	P(nW)	Dn	P(Dn)
0MG	120.409	-236.817	0.2898									0.0131	1																				0.8459	0.3577	1.241	0.2653	0.799	0.3714	0.2602	0.818	0.0052	1
1MG-AD	128.638	-249.276	0.4511	0.2507	0.2507							0.0067	0.195	0.5367	0.2683							0.3509	0.1002		-0.1002						0.0064	0.4881	0.0329	0.856	0.0641	0.8001	0.096	0.7567	0.0774	0.2828	0.0042	1
1MG-A	120.404	-234.807	0.3218	0.2898	0.2578							0.0125	0.2496	0.5001	0.2504							0.2898	0.032								0.0006	0.0454	0.8534	0.3556	1.2252	0.2684	0.7218	0.3956	0.2587	0.8163	0.0052	1
1MG-EAD	120.409	-232.817	0.2923	0.282								0.013	0.75	0.25								0.2872	0.0052								0.0001	0.0078	0.854	0.3554	1.2248	0.2684	0.7189	0.3965	0.2586	0.8162	0.0052	1
1MG-AEND	120.409	-232.817	0.282	0.2923								0.013	0.25	0.75								0.2872	-0.0052								0.0001	0.0078	0.854	0.3554	1.2248	0.2684	0.7189	0.3965	0.2586	0.8162	0.0052	1
2MG-ADI	131.843	-243.686	0.548	0.3709	0.2821	0.26	0.2522	0.2485	0.2463	0.2449	0.244	0.0061	0.0743	0.1261	0.0616	0.123	0.246	0.123	0.0615	0.123	0.0615	0.3301	0.085	0.0671	-0.1183	-0.0222	0.0659	-0.022	-0.0188	0.0626	0.007	0.5373	0.0029	0.9571	0.0194	0.8892	0.5864	0.4438	0.0845	0.3217	0.0088	1
2MG-AD	128.637	-245.275	0.4622	0.4486	0.4446	0.2619	0.2483	0.2443	0.2618	0.2483	0.2443	0.0067	0.0489	0.0974	0.0488	0.1341	0.2684	0.1342	0.067	0.1342	0.0671	0.3481	0.0933	0.0243	-0.1312	0.0108					0.0064	0.4915	0.0329	0.8561	0.0642	0.8	0.0965	0.756	0.0774	0.2829	0.0042	1
2MG-A	120.393	-232.786	0.3423	0.3293	0.3162	0.3029	0.2898	0.2776	0.2635	0.2504	0.2373	0.0121	0.0625	0.1244	0.0622	0.1246	0.2501	0.1254	0.0628	0.1255	0.0624	0.286	0.0353	0.0188							0.0009	0.0722	0.8755	0.3494	1.2494	0.2637	0.7175	0.397	0.2615	0.8195	0.0052	1
2MG-EA	120.406	-234.812	0.3406	0.3152	0.2898	0.2644	0.2389					0.0124	0.0627	0.2492	0.3751	0.2508	0.0623					0.2898	0.0254								0.0007	0.0556	0.8534	0.3556	1.225	0.2684	0.7212	0.3958	0.2586	0.8162	0.0052	1
2MG-AED	120.408	-232.816	0.2942	0.2856	0.2851	0.2765						0.013	0.5625	0.1875	0.1875	0.0625						0.2853	0.0045	0.0043							0.0001	0.0085	0.854	0.3554	1.2249	0.2684	0.7189	0.3965	0.2586	0.8163	0.0052	1
2MG-EEAD	120.408	-234.816	0.2941	0.2854	0.2767							0.013	0.5625	0.375	0.0625							0.2854	0.0044								0.0001	0.0084	0.854	0.3554	1.2249	0.2684	0.7189	0.3965	0.2586	0.8163	0.0052	1
2020CI
Model	Log_Max_likelihood_Value	AIC	mean[1]	mean[2]	mean[3]	mean[4]	mean[5]	mean[6]	mean[7]	mean[8]	mean[9]	Var(Residual+Polygene)	Proportion[1]	Proportion[2]	Proportion[3]	Proportion[4]	Proportion[5]	Proportion[6]	Proportion[7]	Proportion[8]	Proportion[9]	m	da(d)	db	ha(h)	hb	i	jab	jba	l	Major-Gene Var	Heritability(Major-Gene)	U1	P(U1)	U2	P(U2)	U3	P(U3)	nW	P(nW)	Dn	P(Dn)
0MG	99.5539	-195.108	0.2225									0.0094	1																				0.0587	0.8085	0.2404	0.6239	1.0461	0.3064	0.1182	0.4907	0.0089	1
1MG-AD	99.8254	-191.651	0.3036	0.1966	0.1965							0.0072	0.2428	0.5048	0.2524							0.25	0.0535		-0.0534						0.0022	0.2343	0.0087	0.9255	0.1216	0.7273	1.0663	0.3018	0.097	0.3888	0.0088	1
1MG-A	99.5512	-193.102	0.2484	0.2225	0.1967							0.0089	0.2498	0.5001	0.2501							0.2225	0.0259								0.0004	0.045	0.0597	0.8069	0.2296	0.6318	0.9408	0.3321	0.1156	0.4792	0.0089	1
1MG-EAD	99.5537	-191.107	0.2268	0.2097								0.0092	0.75	0.25								0.2183	0.0086								0.0001	0.0152	0.0601	0.8064	0.2299	0.6316	0.9383	0.3327	0.1156	0.4792	0.0089	1
1MG-AEND	99.5537	-191.107	0.2097	0.2268								0.0092	0.25	0.75								0.2183	-0.0086								0.0001	0.0152	0.0601	0.8064	0.2299	0.6316	0.9383	0.3327	0.1156	0.4792	0.0089	1
2MG-ADI	106.585	-193.169	0.4143	0.2781	0.277	0.2765	0.1773	0.1749	0.1744	0.1742	0.002	0.0016	0.0867	0.1352	0.0676	0.1352	0.2347	0.1174	0.0587	0.1174	0.0471	0.2169	0.1287	0.0774	-0.0556	0.0093	-0.0088	-0.0768	0.0377	0.0067	0.0077	0.8272	0.0089	0.9249	0.0039	0.9505	0.0137	0.907	0.0381	0.0574	0.0092	1
2MG-AD	99.8247	-187.649	0.3172	0.3009	0.2944	0.2106	0.1942	0.1877	0.2103	0.194	0.1875	0.0071	0.0608	0.1213	0.0607	0.1261	0.2525	0.1262	0.0631	0.1262	0.0631	0.2496	0.0498	0.0197	-0.0698	0.0034					0.0023	0.241	0.0088	0.9251	0.1219	0.7269	1.0662	0.3018	0.0971	0.3892	0.0088	1
2MG-A	99.5512	-191.102	0.2514	0.2482	0.245	0.2257	0.2225	0.2196	0.2001	0.1969	0.1937	0.0089	0.0625	0.1249	0.0625	0.125	0.25	0.125	0.0625	0.125	0.0625	0.22	0.0229	0.007							0.0004	0.045	0.0611	0.8048	0.232	0.63	0.9398	0.3323	0.1158	0.48	0.0089	1
2MG-EA	99.5495	-193.099	0.2695	0.246	0.2226	0.1991	0.1756					0.0087	0.0625	0.2496	0.3752	0.2503	0.0624					0.2226	0.0235								0.0006	0.0681	0.0597	0.8069	0.2296	0.6318	0.9416	0.3319	0.1156	0.4793	0.0089	1
2MG-AED	99.5532	-191.106	0.2297	0.2159	0.2148	0.201						0.0092	0.5625	0.1875	0.1875	0.0625						0.2153	0.0075	0.0069							0.0002	0.0176	0.0601	0.8063	0.2299	0.6316	0.9383	0.3327	0.1156	0.4793	0.0089	1
2MG-EEAD	99.5531	-193.106	0.2298	0.2153	0.2008							0.0092	0.5625	0.375	0.0625							0.2153	0.0072								0.0002	0.0177	0.0601	0.8063	0.23	0.6316	0.9383	0.3327	0.1156	0.4793	0.0089	1
2021CI
Model	Log_Max_likelihood_Value	AIC	mean[1]	mean[2]	mean[3]	mean[4]	mean[5]	mean[6]	mean[7]	mean[8]	mean[9]	Var(Residual+Polygene)	Proportion[1]	Proportion[2]	Proportion[3]	Proportion[4]	Proportion[5]	Proportion[6]	Proportion[7]	Proportion[8]	Proportion[9]	m	da(d)	db	ha(h)	hb	i	jab	jba	l	Major-Gene Var	Heritability(Major-Gene)	U1	P(U1)	U2	P(U2)	U3	P(U3)	nW	P(nW)	Dn	P(Dn)
0MG	85.9975	-167.995	0.3063									0.02	1																				0.9749	0.3235	0.8961	0.3438	0.0014	0.97	0.4152	0.9317	0.0063	1
1MG-AD	94.1962	-180.392	0.4959	0.2479	0.2475							0.0087	0.2359	0.5094	0.2547							0.3717	0.1242		-0.1239						0.0112	0.562	0.1427	0.7056	0.128	0.7205	0.001	0.9746	0.1047	0.4277	0.0063	1
1MG-A	85.9941	-165.988	0.3369	0.3063	0.2757							0.0194	0.2498	0.5001	0.2502							0.3063	0.0306								0.0006	0.0297	0.985	0.321	0.8807	0.348	0.0081	0.9284	0.4167	0.9323	0.0063	1
1MG-EAD	85.9977	-163.995	0.3092	0.2975								0.0198	0.75	0.25								0.3034	0.0058								0.0002	0.0076	0.9853	0.3209	0.8807	0.348	0.0082	0.9278	0.4167	0.9323	0.0063	1
1MG-AEND	85.9977	-163.995	0.2975	0.3092								0.0198	0.25	0.75								0.3034	-0.0058								0.0002	0.0076	0.9853	0.3209	0.8807	0.348	0.0082	0.9278	0.4167	0.9323	0.0063	1
2MG-ADI	95.1509	-170.302	0.5807	0.476	0.2692	0.2548	0.2533	0.2527	0.2525	0.2523	0.2522	0.0088	0.0636	0.1407	0.0612	0.1224	0.2449	0.1224	0.0612	0.1224	0.0612	0.3387	0.0863	0.0779	-0.128	0.0255	0.0778	0.0256	-0.0338	0.0171	0.0111	0.557	0.1301	0.7183	0.0368	0.8479	0.3966	0.5288	0.1372	0.5662	0.0063	1
2MG-AD	96.4454	-180.891	0.61	0.4699	0.4699	0.3573	0.2172	0.2172	0.3573	0.2172	0.2172	0.0056	0.0486	0.115	0.0575	0.1255	0.2625	0.1312	0.0628	0.1312	0.0656	0.4071	0.1176	0.0897	-0.1656	-0.0505					0.0144	0.7214	0.0518	0.8199	0.0677	0.7947	0.0253	0.8735	0.0618	0.1944	0.0063	1
2MG-A	85.9942	-163.988	0.3408	0.3361	0.3315	0.311	0.3063	0.3019	0.2811	0.2765	0.2718	0.0194	0.0625	0.1249	0.0624	0.125	0.25	0.1251	0.0626	0.1251	0.0625	0.3034	0.0266	0.0091							0.0006	0.0291	0.9907	0.3196	0.8854	0.3467	0.0083	0.9274	0.4174	0.9326	0.0063	1
2MG-EA	85.9926	-165.985	0.3623	0.3343	0.3063	0.2783	0.2503					0.0191	0.0626	0.2493	0.3751	0.2506	0.0623					0.3063	0.028								0.0009	0.0456	0.9848	0.321	0.8807	0.348	0.008	0.9286	0.4166	0.9323	0.0063	1
2MG-AED	85.9974	-163.995	0.3112	0.3016	0.3011	0.2915						0.0198	0.5625	0.1875	0.1875	0.0625						0.3014	0.005	0.0048							0.0002	0.0081	0.9853	0.3209	0.8807	0.348	0.0082	0.9278	0.4167	0.9324	0.0063	1
2MG-EEAD	85.9974	-165.995	0.3112	0.3013	0.2914							0.0198	0.5625	0.375	0.0625							0.3013	0.0049								0.0002	0.0081	0.9853	0.3209	0.8807	0.348	0.0082	0.9278	0.4167	0.9324	0.0063	1
2022CI
Model	Log_Max_likelihood_Value	AIC	mean[1]	mean[2]	mean[3]	mean[4]	mean[5]	mean[6]	mean[7]	mean[8]	mean[9]	Var(Residual+Polygene)	Proportion[1]	Proportion[2]	Proportion[3]	Proportion[4]	Proportion[5]	Proportion[6]	Proportion[7]	Proportion[8]	Proportion[9]	m	da(d)	db	ha(h)	hb	i	jab	jba	l	Major-Gene Var	Heritability(Major-Gene)	U1	P(U1)	U2	P(U2)	U3	P(U3)	nW	P(nW)	Dn	P(Dn)
0MG	146.611	-289.222	0.2403									0.0083	1																				0.4184	0.5178	0.6288	0.4278	0.4448	0.5048	0.187	0.7047	0.0066	1
1MG-AD	149.898	-291.796	0.3521	0.2073	0.2072							0.0046	0.2279	0.5147	0.2574							0.2797	0.0725		-0.0723						0.0037	0.4492	0.0162	0.8988	0.0861	0.7692	0.4641	0.4957	0.0388	0.0606	0.0066	1
1MG-A	146.607	-287.214	0.2627	0.2403	0.2179							0.008	0.2498	0.5001	0.2502							0.2403	0.0224								0.0003	0.0368	0.423	0.5154	0.6153	0.4328	0.3825	0.5362	0.1861	0.7026	0.0066	1
1MG-EAD	146.611	-285.222	0.2428	0.2328								0.0083	0.75	0.25								0.2378	0.005								0.0001	0.0089	0.4234	0.5153	0.6152	0.4328	0.3812	0.5369	0.1861	0.7027	0.0066	1
1MG-AEND	146.611	-285.222	0.2328	0.2428								0.0083	0.25	0.75								0.2378	-0.005								0.0001	0.0089	0.4234	0.5153	0.6152	0.4328	0.3812	0.5369	0.1861	0.7027	0.0066	1
2MG-ADI	150.877	-281.754	0.4148	0.3359	0.2208	0.2149	0.2126	0.2113	0.2104	0.2098	0.2092	0.0047	0.0607	0.1256	0.0626	0.1252	0.2504	0.1252	0.0626	0.1252	0.0626	0.2638	0.054	0.0488	-0.0777	0.009	0.0482	0.0091	-0.0201	0.0175	0.0037	0.4417	0.0048	0.9447	0.0121	0.9126	0.029	0.8648	0.0286	0.0193	0.0063	1
2MG-AD	149.899	-287.798	0.3618	0.35	0.3468	0.217	0.2052	0.202	0.2168	0.205	0.2018	0.0046	0.0571	0.1138	0.057	0.1286	0.2574	0.1287	0.0643	0.1287	0.0643	0.278	0.0675	0.0187	-0.0948	0.007					0.0038	0.453	0.0162	0.8989	0.0861	0.7691	0.4648	0.4954	0.0388	0.0607	0.0066	1
2MG-A	146.607	-285.215	0.2656	0.2622	0.2587	0.2438	0.2403	0.237	0.2219	0.2184	0.215	0.008	0.0625	0.1249	0.0624	0.125	0.25	0.1251	0.0626	0.1251	0.0625	0.2381	0.0195	0.0067							0.0003	0.0361	0.4272	0.5134	0.6197	0.4312	0.3812	0.5369	0.1866	0.7038	0.0066	1
2MG-EA	146.606	-287.211	0.2812	0.2607	0.2403	0.2199	0.1994					0.0079	0.0626	0.2494	0.3751	0.2505	0.0623					0.2403	0.0204								0.0005	0.0567	0.4229	0.5155	0.6153	0.4328	0.383	0.536	0.186	0.7026	0.0066	1
2MG-AED	146.611	-285.221	0.2445	0.2363	0.2358	0.2277						0.0083	0.5625	0.1875	0.1875	0.0625						0.2361	0.0043	0.0041							0.0001	0.0099	0.4234	0.5152	0.6153	0.4328	0.3812	0.537	0.1861	0.7027	0.0066	1
2MG-EEAD	146.611	-287.221	0.2445	0.2361	0.2278							0.0083	0.5625	0.375	0.0625							0.2361	0.0042								0.0001	0.0098	0.4234	0.5152	0.6153	0.4328	0.3812	0.537	0.1861	0.7027	0.0066	1
2020GSA
Model	Log_Max_likelihood_Value	AIC	mean[1]	mean[2]	mean[3]	mean[4]	mean[5]	mean[6]	mean[7]	mean[8]	mean[9]	Var(Residual+Polygene)	Proportion[1]	Proportion[2]	Proportion[3]	Proportion[4]	Proportion[5]	Proportion[6]	Proportion[7]	Proportion[8]	Proportion[9]	m	da(d)	db	ha(h)	hb	i	jab	jba	l	Major-Gene Var	Heritability(Major-Gene)	U1	P(U1)	U2	P(U2)	U3	P(U3)	nW	P(nW)	Dn	P(Dn)
0MG	-430.498	864.996	65.6823									159.229	1																				0.167	0.6828	0.3248	0.5687	0.4857	0.4858	0.1	0.404	0.0303	0.9999
1MG-AD	-424.344	856.688	79.4948	66.1018	47.867							31.4042	0.2807	0.4902	0.2292							63.6809	15.8139		2.4209						127.825	0.8028	0.0046	0.9459	0.0169	0.8965	0.0663	0.7968	0.0211	0.0041	0.011	1
1MG-A	-426.089	858.178	80.2632	64.6138	48.9644							32.0424	0.2932	0.482	0.2249							64.6138	15.6494								127.187	0.7988	0.0767	0.7819	0.0732	0.7868	0.0001	0.9922	0.0755	0.2722	0.0158	1
1MG-EAD	-426.549	861.097	71.338	50.2624								70.5587	0.7316	0.2684								60.8002	10.5378								88.6705	0.5569	0.0012	0.9723	0.0136	0.9071	0.3617	0.5476	0.0393	0.0633	0.0117	1
1MG-AEND	-426.549	861.097	50.2624	71.338								70.5587	0.2684	0.7316								60.8002	-10.5378								88.6705	0.5569	0.0012	0.9723	0.0136	0.9071	0.3617	0.5476	0.0393	0.0633	0.0117	1
2MG-ADI	-420.397	860.793	84.8207	80.7812	77.6504	72.6524	67.3859	59.2988	59.298	49.2794	41.2477	6.6114	0.061	0.1222	0.0608	0.1312	0.2374	0.1249	0.0624	0.1277	0.0724	65.7542	15.4813	6.3051	-7.5193	-0.7239	-2.72	0.2695	8.1124	9.8749	152.618	0.9585	0	0.9997	0	0.9969	0.0002	0.9887	0.011	0	0.0068	1
2MG-AD	-424.344	860.688	79.8496	79.5474	79.0345	66.4565	66.1544	65.6414	48.2218	47.9196	47.4067	31.3177	0.0702	0.1404	0.0701	0.1225	0.2451	0.1226	0.0573	0.1146	0.0573	62.8102	14.7233	2.8614	-2.4869	2.5593					127.912	0.8033	0.0046	0.9459	0.0169	0.8966	0.0663	0.7969	0.0211	0.0041	0.011	1
2MG-A	-422.9	853.801	86.5828	70.8185	55.0542	80.2944	64.5301	48.6667	74.006	58.2417	42.4774	7.9091	0.0538	0.1541	0.0451	0.1669	0.2195	0.106	0.0781	0.1024	0.074	63.8966	5.6021	16.7145							151.32	0.9503	0.0116	0.9142	0.0089	0.9248	0.0016	0.9684	0.0194	0.0025	0.0088	1
2MG-EA	-427.198	860.397	87.8298	76.7525	65.6753	54.598	43.5208					29.7043	0.0481	0.2909	0.3613	0.2128	0.0869					65.6753	11.0773								129.525	0.8134	0.0516	0.8202	0.1037	0.7474	0.1665	0.6833	0.0424	0.0797	0.0217	1
2MG-AED	-426.55	861.099	72.4918	67.8496	51.4226	46.7805						66.7382	0.5482	0.1837	0.2016	0.0665						59.6361	10.5346	2.3211							92.491	0.5809	0.0014	0.9702	0.0128	0.91	0.3561	0.5507	0.0392	0.0628	0.0114	1
2MG-EEAD	-427.781	861.561	73.593	58.0633	42.5336							62.9037	0.5623	0.366	0.0717							58.0633	7.7649								96.3255	0.6049	0.0033	0.9542	0.0383	0.8449	0.3134	0.5756	0.0335	0.0365	0.0132	1
2021GSA
Model	Log_Max_likelihood_Value	AIC	mean[1]	mean[2]	mean[3]	mean[4]	mean[5]	mean[6]	mean[7]	mean[8]	mean[9]	Var(Residual+Polygene)	Proportion[1]	Proportion[2]	Proportion[3]	Proportion[4]	Proportion[5]	Proportion[6]	Proportion[7]	Proportion[8]	Proportion[9]	m	da(d)	db	ha(h)	hb	i	jab	jba	l	Major-Gene Var	Heritability(Major-Gene)	U1	P(U1)	U2	P(U2)	U3	P(U3)	nW	P(nW)	Dn	P(Dn)
0MG	-633.753	1271.51	68.04									162.435	1																				0.7324	0.3921	0.7385	0.3901	0.0151	0.9021	0.2768	0.8359	0.05	0.7991
1MG-AD	-625.856	1259.71	73.3357	73.2381	51.1459							73.0521	0.2545	0.5091	0.2364							62.2408	11.0949		10.9973						89.3832	0.5503	0.0502	0.8227	0.0729	0.7871	0.0451	0.8318	0.0602	0.1847	0.0251	0.9999
1MG-A	-633.751	1273.5	71.8577	68.0369	64.2161							154.121	0.2504	0.5	0.2496							68.0369	3.8208								8.3145	0.0512	0.7394	0.3898	0.7665	0.3813	0.0294	0.8638	0.2778	0.837	0.0495	0.8092
1MG-EAD	-625.855	1259.71	73.2706	51.1461								73.0547	0.7636	0.2364								62.2084	11.0622								89.3805	0.5503	0.0502	0.8227	0.0729	0.7871	0.0451	0.8318	0.0602	0.1847	0.0251	0.9999
1MG-AEND	-625.855	1259.71	51.1461	73.2706								73.0547	0.2364	0.7636								62.2084	-11.0622								89.3805	0.5503	0.0502	0.8227	0.0729	0.7871	0.0451	0.8318	0.0602	0.1847	0.0251	0.9999
2MG-ADI	-623.772	1267.54	75.7853	75.7682	75.7375	75.6684	75.398	62.783	56.6073	56.213	40.7395	48.4355	0.0617	0.1234	0.0617	0.1234	0.2468	0.1279	0.0635	0.1271	0.0645	62.2174	13.544	3.9789	0.2363	3.7732	-3.955	-3.7664	9.2358	9.1711	114	0.7018	0.0075	0.9311	0.0246	0.8752	0.086	0.7693	0.0403	0.0685	0.0167	1
2MG-AD	-623.736	1259.47	76.5507	76.5069	63.4972	76.5506	76.5067	63.497	54.8634	54.8196	41.8099	42.8484	0.0632	0.1265	0.0647	0.1265	0.253	0.1295	0.0579	0.1157	0.063	58.6194	10.0958	8.2094	7.4782	8.1655					119.587	0.7362	0.0064	0.9361	0.0023	0.9618	0.0141	0.9055	0.0345	0.0407	0.0161	1
2MG-A	-633.751	1275.5	73.9916	72.5029	71.0141	69.5229	68.0342	66.5534	65.0542	63.5654	62.0767	150.327	0.0624	0.1254	0.0628	0.1253	0.25	0.1247	0.0622	0.1246	0.0626	67.5918	3.9895	2.1523							12.1082	0.0745	0.7372	0.3906	0.7632	0.3823	0.0286	0.8656	0.2775	0.8366	0.0495	0.8091
2MG-EA	-633.751	1273.5	73.7405	70.8893	68.0381	65.1869	62.3357					153.291	0.0623	0.2507	0.375	0.2493	0.0627					68.0381	2.8512								9.1448	0.0563	0.7396	0.3898	0.7671	0.3811	0.0298	0.863	0.2778	0.837	0.0495	0.8093
2MG-AED	-623.736	1255.47	76.5211	63.4973	54.8339	41.8101						42.8522	0.5692	0.1942	0.1736	0.063						59.1656	10.8436	6.5119							119.583	0.7362	0.0064	0.9361	0.0023	0.9617	0.0141	0.9055	0.0345	0.0407	0.0161	1
2MG-EEAD	-624.157	1254.31	76.4127	59.2957	42.1788							46.3577	0.5823	0.3463	0.0714							59.2957	8.5585								116.078	0.7146	0.0228	0.8801	0.0085	0.9265	0.0464	0.8295	0.0384	0.0589	0.0188	1
2022GSA
Model	Log_Max_likelihood_Value	AIC	mean[1]	mean[2]	mean[3]	mean[4]	mean[5]	mean[6]	mean[7]	mean[8]	mean[9]	Var(Residual+Polygene)	Proportion[1]	Proportion[2]	Proportion[3]	Proportion[4]	Proportion[5]	Proportion[6]	Proportion[7]	Proportion[8]	Proportion[9]	m	da(d)	db	ha(h)	hb	i	jab	jba	l	Major-Gene Var	Heritability(Major-Gene)	U1	P(U1)	U2	P(U2)	U3	P(U3)	nW	P(nW)	Dn	P(Dn)
0MG	-576.422	1156.84	59.1928									128.305	1																				0.0299	0.8627	0.0803	0.7769	0.2149	0.643	0.0753	0.2712	0.0231	1
1MG-AD	-575.806	1159.61	63.1828	62.307	49.0407							92.7425	0.2496	0.4992	0.2512							56.1118	7.071		6.1952						35.5624	0.2772	0.0001	0.9936	0.0216	0.8831	0.3105	0.5774	0.0966	0.3868	0.0176	1
1MG-A	-576.414	1158.83	62.7183	59.1918	55.6653							121.231	0.2502	0.4999	0.2499							59.1918	3.5265								7.0744	0.0551	0.0301	0.8624	0.0878	0.767	0.264	0.6074	0.0765	0.278	0.0228	1
1MG-EAD	-575.807	1159.61	62.5961	49.0497								92.9298	0.7488	0.2512								55.8229	6.7732								35.3751	0.2757	0.0001	0.9939	0.0216	0.8831	0.3123	0.5763	0.0967	0.3873	0.0176	1
1MG-AEND	-575.807	1159.61	49.0497	62.5961								92.9298	0.2512	0.7488								55.8229	-6.7732								35.3751	0.2757	0.0001	0.9939	0.0216	0.8831	0.3123	0.5763	0.0967	0.3873	0.0176	1
2MG-ADI	-569.47	1158.94	71.3195	71.3159	71.3075	71.2722	57.1812	56.0836	53.971	47.9467	36.3857	23.712	0.0576	0.1151	0.0576	0.1151	0.2633	0.1316	0.0657	0.132	0.0621	58.2459	13.0676	4.3993	-1.1018	1.3854	-4.3933	-1.383	9.7287	-1.3484	104.593	0.8152	0.0015	0.9695	0.0025	0.9598	0.0028	0.9574	0.0275	0.0163	0.0055	1
2MG-AD	-575.804	1163.61	64.336	63.6891	61.862	63.1557	62.5088	60.6817	49.959	49.3121	47.485	91.6213	0.0624	0.1248	0.0624	0.1248	0.2496	0.1248	0.0628	0.1256	0.0628	55.5387	6.6927	2.3524	3.7773	1.7056					36.6836	0.2859	0.0001	0.9943	0.0213	0.884	0.3093	0.5781	0.0968	0.3878	0.0176	1
2MG-A	-576.409	1160.82	64.7039	63.3202	61.9365	60.574	59.1903	57.7471	56.4441	55.0604	53.6768	117.962	0.0625	0.1252	0.0626	0.1251	0.2499	0.1248	0.0624	0.1249	0.0625	58.7748	3.6798	2.0069							10.3426	0.0806	0.0328	0.8562	0.0918	0.7619	0.26	0.6101	0.0766	0.2783	0.0227	1
2MG-EA	-576.416	1158.83	64.4328	61.8125	59.1922	56.5719	53.9516					120.583	0.0625	0.2503	0.3749	0.2498	0.0626					59.1922	2.6203								7.7222	0.0602	0.03	0.8624	0.0879	0.7668	0.265	0.6067	0.0765	0.2782	0.0228	1
2MG-AED	-574.984	1157.97	66.2266	52.7253	52.7253	39.224						59.2543	0.5413	0.1982	0.1982	0.0623						52.7253	6.7506	6.7506							69.0505	0.5382	0.0083	0.9276	0.0007	0.9783	0.2123	0.645	0.1135	0.47	0.0118	1
2MG-EEAD	-574.984	1155.97	66.2267	52.7252	39.2238							59.2528	0.5413	0.3964	0.0623							52.7252	6.7507								69.0521	0.5382	0.0083	0.9275	0.0007	0.9784	0.2122	0.645	0.1135	0.47	0.0118	1
2019GH
Model	Log_Max_likelihood_Value	AIC	mean[1]	mean[2]	mean[3]	mean[4]	mean[5]	mean[6]	mean[7]	mean[8]	mean[9]	Var(Residual+Polygene)	Proportion[1]	Proportion[2]	Proportion[3]	Proportion[4]	Proportion[5]	Proportion[6]	Proportion[7]	Proportion[8]	Proportion[9]	m	da(d)	db	ha(h)	hb	i	jab	jba	l	Major-Gene Var	Heritability(Major-Gene)	U1	P(U1)	U2	P(U2)	U3	P(U3)	nW	P(nW)	Dn	P(Dn)
0MG	-253.5	510.999	2.3188									1.4009	1																				1.0946	0.2954	1.2414	0.2652	0.1637	0.6858	1.2996	0.9995	0.0053	1
1MG-AD	-244.298	496.596	3.9696	1.8629	1.862							0.6391	0.2165	0.5223	0.2612							2.9158	1.0538		-1.053						0.7618	0.5438	0.1209	0.7281	0.143	0.7053	0.0276	0.868	1.0953	0.9985	0.005	1
1MG-A	-253.504	513.008	2.63	2.319	2.008							1.3438	0.2496	0.5001	0.2503							2.319	0.311								0.0571	0.0408	1.105	0.2932	1.225	0.2684	0.1268	0.7218	1.3016	0.9995	0.0053	1
1MG-EAD	-253.5	514.999	2.344	2.2431								1.3902	0.75	0.25								2.2935	0.0504								0.0107	0.0076	1.1056	0.293	1.2249	0.2684	0.1257	0.7229	1.3017	0.9995	0.0053	1
1MG-AEND	-253.5	514.999	2.2431	2.344								1.3902	0.25	0.75								2.2935	-0.0504								0.0107	0.0076	1.1056	0.293	1.2249	0.2684	0.1257	0.7229	1.3017	0.9995	0.0053	1
2MG-ADI	-235.299	490.599	5.5695	3.4819	3.4787	3.0431	1.635	1.5921	1.581	1.5761	1.5734	0.2874	0.0427	0.128	0.064	0.1289	0.2545	0.1273	0.0636	0.1273	0.0636	3.0507	1.4734	0.5246	-1.4697	-0.5216	0.5208	-0.5205	0.9376	0.5757	1.1135	0.7948	0.0032	0.9548	0.0537	0.8167	0.501	0.479	1.2871	0.9994	0.009	1
2MG-AD	-237.066	486.132	5.2246	3.692	3.6914	3.1027	1.5701	1.5695	3.1027	1.5701	1.5695	0.2823	0.0435	0.0991	0.0495	0.1195	0.2794	0.1397	0.0597	0.1397	0.0699	3.3422	0.9878	0.9312	-1.3902	-0.6013					1.1186	0.7985	0.0048	0.9448	0.0092	0.9234	0.0135	0.9075	1.3059	0.9995	0.0031	1
2MG-A	-253.518	515.037	2.8617	2.7265	2.5914	2.4547	2.3195	2.194	2.0477	1.9125	1.7774	1.3003	0.0625	0.1243	0.0621	0.1246	0.2501	0.1255	0.0629	0.1255	0.0624	2.2801	0.3643	0.1942							0.1006	0.0718	1.1318	0.2874	1.2504	0.2635	0.1243	0.7244	1.3048	0.9995	0.0054	1
2MG-EA	-253.503	513.006	2.8443	2.5816	2.319	2.0563	1.7937					1.3232	0.0627	0.2491	0.3751	0.2509	0.0623					2.319	0.2626								0.0777	0.0555	1.1049	0.2932	1.225	0.2684	0.1268	0.7218	1.3016	0.9995	0.0053	1
2MG-AED	-253.5	515	2.3607	2.2787	2.275	2.1931						1.3895	0.5625	0.1875	0.1875	0.0625						2.2769	0.0428	0.041							0.0114	0.0081	1.1056	0.293	1.2249	0.2684	0.1257	0.7229	1.3017	0.9995	0.0053	1
2MG-EEAD	-253.5	513	2.3608	2.2767	2.1926							1.3895	0.5625	0.375	0.0625							2.2767	0.0421								0.0114	0.0081	1.1056	0.293	1.2249	0.2684	0.1257	0.7229	1.3017	0.9995	0.0053	1
2020GH
Model	Log_Max_likelihood_Value	AIC	mean[1]	mean[2]	mean[3]	mean[4]	mean[5]	mean[6]	mean[7]	mean[8]	mean[9]	Var(Residual+Polygene)	Proportion[1]	Proportion[2]	Proportion[3]	Proportion[4]	Proportion[5]	Proportion[6]	Proportion[7]	Proportion[8]	Proportion[9]	m	da(d)	db	ha(h)	hb	i	jab	jba	l	Major-Gene Var	Heritability(Major-Gene)	U1	P(U1)	U2	P(U2)	U3	P(U3)	nW	P(nW)	Dn	P(Dn)
0MG	-170.045	344.091	2.9259									1.3776	1																				0.5919	0.4417	0.5656	0.452	0.0008	0.9772	0.8975	0.9957	0.0049	1
1MG-AD	-163.927	335.854	4.4937	2.4312	2.4228							0.5849	0.2409	0.5061	0.253							3.4582	1.0355		-1.027						0.7928	0.5755	0.0486	0.8255	0.0479	0.8268	0.0004	0.9832	0.7957	0.9925	0.0059	1
1MG-A	-170.045	346.089	3.344	2.9265	2.509							1.2777	0.2493	0.5	0.2507							2.9265	0.4175								0.0999	0.0725	0.6003	0.4385	0.5518	0.4576	0.0009	0.9766	0.9001	0.9957	0.005	1
1MG-EAD	-170.045	348.089	2.957	2.8327								1.362	0.75	0.25								2.8948	0.0622								0.0157	0.0114	0.6015	0.438	0.5514	0.4578	0.0011	0.9731	0.9004	0.9958	0.005	1
1MG-AEND	-170.045	348.089	2.8327	2.957								1.362	0.25	0.75								2.8948	-0.0622								0.0157	0.0114	0.6015	0.438	0.5514	0.4578	0.0011	0.9731	0.9004	0.9958	0.005	1
2MG-ADI	-104.751	229.503	5.3636	4	4	3	3	2	2	2	1	0.0236	0.1019	0.1173	0.0586	0.0957	0.1914	0.1519	0.0759	0.1519	0.0556	3.0909	1.5909	0.5909	-1.3864	-0.0909	0.0909	-0.5909	0.7045	1.3864	1.3541	0.9829	0.0024	0.9611	0.1074	0.7431	1.2584	0.262	0.767	0.9912	0.0093	1
2MG-AD	-163.923	339.846	4.608	4.4694	4.4281	2.5476	2.409	2.3677	2.5335	2.3949	2.3536	0.5805	0.0603	0.1203	0.0602	0.1264	0.2531	0.1265	0.0632	0.1266	0.0633	3.4271	0.9657	0.2509	-1.3451	0.1123					0.7972	0.5787	0.0486	0.8255	0.0478	0.8269	0.0004	0.9831	0.7957	0.9925	0.0059	1
2MG-A	-170.045	348.091	3.5715	3.4105	3.2496	3.088	2.9271	2.7688	2.6046	2.4436	2.2827	1.2351	0.0626	0.1242	0.062	0.1244	0.25	0.1256	0.063	0.1258	0.0624	2.8794	0.4318	0.2325							0.1425	0.1035	0.604	0.4371	0.556	0.4559	0.0007	0.9782	0.9005	0.9958	0.005	1
2MG-EA	-170.043	346.085	3.5492	3.2377	2.9263	2.6149	2.3034					1.2679	0.0628	0.2488	0.375	0.2512	0.0622					2.9263	0.3114								0.1097	0.0797	0.6006	0.4383	0.5515	0.4577	0.001	0.9753	0.9002	0.9957	0.005	1
2MG-AED	-170.045	348.09	2.979	2.8753	2.8704	2.7666						1.3607	0.5625	0.1875	0.1875	0.0625						2.8728	0.0543	0.0519							0.017	0.0123	0.6016	0.438	0.5514	0.4578	0.0011	0.9731	0.9004	0.9958	0.005	1
2MG-EEAD	-170.045	346.09	2.9783	2.8735	2.7687							1.3608	0.5625	0.375	0.0625							2.8735	0.0524								0.0169	0.0123	0.6015	0.438	0.5514	0.4578	0.0011	0.9731	0.9004	0.9958	0.005	1
2021GH
Model	Log_Max_likelihood_Value	AIC	mean[1]	mean[2]	mean[3]	mean[4]	mean[5]	mean[6]	mean[7]	mean[8]	mean[9]	Var(Residual+Polygene)	Proportion[1]	Proportion[2]	Proportion[3]	Proportion[4]	Proportion[5]	Proportion[6]	Proportion[7]	Proportion[8]	Proportion[9]	m	da(d)	db	ha(h)	hb	i	jab	jba	l	Major-Gene Var	Heritability(Major-Gene)	U1	P(U1)	U2	P(U2)	U3	P(U3)	nW	P(nW)	Dn	P(Dn)
0MG	-191.937	387.874	3									0.7013	1																				0.3196	0.5719	0.4718	0.4922	0.3115	0.5767	1.948	1	0.0063	1
1MG-AD	-188.664	385.328	4.0506	2.689	2.6879							0.3696	0.2286	0.5143	0.2571							3.3693	0.6814		-0.6803						0.3317	0.473	0.004	0.9494	0	0.9954	0.0497	0.8236	1.9854	1	0.0063	1
1MG-A	-191.942	389.884	3.2524	3.0002	2.7479							0.665	0.2496	0.5001	0.2503							3.0002	0.2523								0.0363	0.0518	0.3222	0.5703	0.4599	0.4977	0.2644	0.6071	1.9506	1	0.0063	1
1MG-EAD	-191.937	391.874	3.0229	2.9314								0.6952	0.75	0.25								2.9771	0.0457								0.0061	0.0087	0.3225	0.5701	0.4597	0.4978	0.2626	0.6083	1.9507	1	0.0063	1
1MG-AEND	-191.937	391.874	2.9314	3.0229								0.6952	0.25	0.75								2.9771	-0.0457								0.0061	0.0087	0.3225	0.5701	0.4597	0.4978	0.2626	0.6083	1.9507	1	0.0063	1
2MG-ADI	-187.715	395.429	4.6968	3.6831	3.6507	2.7384	2.6988	2.6895	2.6855	2.6834	2.682	0.3741	0.0586	0.1261	0.0631	0.1254	0.2507	0.1254	0.0627	0.1254	0.0627	3.4288	0.745	0.2624	-1.0873	-0.2455	0.2606	-0.2451	0.1345	0.6029	0.3272	0.4666	0.0058	0.9395	0.0133	0.9083	0.0279	0.8674	1.9992	1	0.0055	1
2MG-AD	-188.662	389.324	4.1429	4.0285	4.0021	2.7815	2.6671	2.6407	2.7801	2.6658	2.6394	0.3667	0.0572	0.1142	0.0571	0.1285	0.2572	0.1286	0.0643	0.1286	0.0643	3.3559	0.6344	0.1761	-0.8915	0.0617					0.3346	0.4771	0.004	0.9494	0	0.9954	0.0496	0.8237	1.9854	1	0.0063	1
2MG-A	-191.949	391.897	3.3921	3.2944	3.1967	3.0981	3.0004	2.9074	2.804	2.7063	2.6086	0.6488	0.0625	0.1246	0.0623	0.1247	0.2501	0.1253	0.0627	0.1254	0.0624	2.9717	0.263	0.1407							0.0525	0.0749	0.3323	0.5643	0.4712	0.4924	0.2635	0.6077	1.9517	1	0.0063	1
2MG-EA	-191.939	389.878	3.3781	3.1891	3.0001	2.8111	2.6221					0.6611	0.0626	0.2494	0.3751	0.2506	0.0623					3.0001	0.189								0.0402	0.0574	0.3222	0.5703	0.4597	0.4978	0.2637	0.6076	1.9506	1	0.0063	1
2MG-AED	-191.937	391.875	3.0381	2.9642	2.9596	2.8857						0.6946	0.5625	0.1875	0.1875	0.0625						2.9619	0.0393	0.0369							0.0067	0.0096	0.3226	0.5701	0.4597	0.4978	0.2626	0.6083	1.9507	1	0.0063	1
2MG-EEAD	-191.937	389.875	3.0383	2.9617	2.8852							0.6946	0.5625	0.375	0.0625							2.9617	0.0383								0.0067	0.0096	0.3226	0.5701	0.4597	0.4978	0.2626	0.6083	1.9507	1	0.0063	1
