# Supplementary material for: QTL detection and candidate gene identification for prostrate growth habit in interspecific crosses of wild chrysanthemum (Chrysanthemum yantaiense × C. indicum)
Source: Hortic Res. 2025 May 21;12(8):uhaf129. doi: 10.1093/hr/uhaf129 (PMC12265470; doi:10.1093/hr/uhaf129)
Supplement: Web_Material_uhaf129 [file web_material_uhaf129.zip › Supplemental Table S2.xlsx]

## Sheet: Sheet1
Table S2. Overview of the fundamental characteristics of the biparental linkage groups.
The maternal linkage map					The paternal linkage map
LGs	Total markers	Total distance (cM)	Avg. distance (cM)		LGs	Total markers	Total distance (cM)	Avg. distance (cM)
lg1-1	140	112.8	0.805714		lg1-1	133	113.8	0.855639
lg1-2	131	90.2	0.68855		lg1-2	93	88.5	0.951613
lg1-3	164	100.7	0.614024		lg1-3	118	68.7	0.582203
lg1-4	140	143.8	1.02714		lg1-4	152	138.9	0.913816
lg2-1	168	149.2	0.888095		lg2-1	127	93.5	0.73622
lg2-2	46	49.9	1.08478		lg2-2	103	76.8	0.745631
lg2-3	76	84.3	1.10921		lg2-3	41	39.5	0.963415
lg2-4	37	21.9	0.591892		lg3	179	128.2	0.716201
lg2-5	33	23.3	0.706061		lg4-1	192	93.8	0.488542
lg2-6	49	43.7	0.891837		lg4-2	182	103.2	0.567033
lg2-7	45	23.4	0.52		lg5-1	90	78	0.866667
lg3-1	72	49.3	0.684722		lg5-2	87	71.8	0.825287
lg3-2	89	115	1.29213		lg6-1	150	99.2	0.661333
lg4	143	97.1	0.679021		lg6-2	132	70.8	0.536364
lg5-1	92	76.7	0.833696		lg6-3	78	37	0.474359
lg5-2	48	17.3	0.360417		lg6-4	180	147.5	0.819444
lg6-1	80	79.2	0.99		lg6-5	52	65.5	1.25962
lg6-2	70	65.1	0.93		lg7-1	113	112.4	0.99469
lg7	106	114.8	1.08302		lg7-2	66	34.1	0.516667
lg8-1	59	47	0.79661		lg8-1	74	58.3	0.787838
lg8-2	53	42.3	0.798113		lg8-2	69	37.1	0.537681
lg8-3	26	28.6	1.1		lg8-3	48	28.5	0.59375
lg9	155	108.5	0.7		lg9-1	175	136.7	0.781143
lg10-1	126	88.2	0.7		lg9-2	132	95	0.719697
lg10-2	124	125.5	1.0121		lg9-3	146	88.2	0.60411
lg10-3	106	54.9	0.517925		lg9-4	195	146	0.748718
lg10-4	44	11.9	0.270455		lg10	137	103.6	0.756204
lg11	123	118.2	0.960976		lg11-1	82	96.5	1.17683
lg12-1	126	117.8	0.934921		lg11-2	54	55.1	1.02037
lg12-2	74	64	0.864865		lg12	169	83.7	0.495266
lg13	181	111.3	0.614917		lg13	162	113.5	0.700617
lg14-1	40	90	2.25		lg14	148	109.9	0.742568
lg14-2	31	30.6	0.987097		lg15	131	66.8	0.509924
lg15	98	97.4	0.993878		lg16-1	104	66.4	0.638462
lg16-1	104	106.3	1.02212		lg16-2	34	31.9	0.938235
lg16-2	133	85.8	0.645113		lg17	147	135.5	0.921769
lg16-3	61	56.7	0.929508		lg18-1	169	100.8	0.59645
lg17-1	95	87.5	0.921053		lg18-2	50	64.9	1.298
lg17-2	73	58.9	0.806849		lg18-3	141	77.4	0.548936
lg17-3	207	149.2	0.720773		lg19-1	117	97.5	0.833333
lg18-1	64	58.4	0.9125		lg19-2	56	44.3	0.791071
lg18-2	101	72.8	0.720792		lg19-3	139	107.8	0.77554
lg19-1	38	24.5	0.644737		lg20-1	93	81.5	0.876344
lg19-2	94	68.6	0.729787		lg20-2	140	68.2	0.487143
lg20-1	137	123.9	0.90438
lg20-2	34	22	0.647059
lg20-3	146	127.9	0.876027
lg21	123	151.6	1.23252
lg22	109	96.9	0.888991
Total	4614	3884.9	0.841981		Total	5180	3756.3	0.725154
