# Supplementary material for: QTL detection and candidate gene identification for prostrate growth habit in interspecific crosses of wild chrysanthemum (Chrysanthemum yantaiense × C. indicum)
Source: Hortic Res. 2025 May 21;12(8):uhaf129. doi: 10.1093/hr/uhaf129 (PMC12265470; doi:10.1093/hr/uhaf129)
Supplement: Web_Material_uhaf129 [file web_material_uhaf129.zip › Supplemental Table S3.xlsx]

## Sheet: Sheet1
Table S3. Markers genotyping and their position in the maternal linkage map.
linkage_group	order	SNP_name	genotypic_score(cM)	Chro	POS	108	109	110	112	113	114	118	12	121	123	128	129	131	134	135	136	137	138	141	143	144	151	152	153	157	163	166	167	172	175	178	181	182	185	188	189	190	194	195	196	197	199	200	202
lg1-1	1	Tag_17408	0	all_2713958	146	A	A	H	A	A	A	H	A	H	H	H	-	H	A	H	H	A	A	H	A	-	A	H	H	A	-	A	A	H	A	H	A	H	A	A	H	H	A	A	H	H	A	A	A
lg1-1	2	Tag_28599	7.2	all_1658695	138	-	A	-	A	A	A	-	-	A	-	H	H	H	A	H	-	A	A	-	A	-	-	-	A	A	H	A	A	-	A	H	A	A	A	A	H	H	-	A	H	H	H	-	A
lg1-1	3	Tag_16169	8.6	all_2216808	39	-	A	-	A	A	A	H	A	H	H	H	H	H	A	-	-	A	A	H	A	H	A	H	H	A	A	A	A	H	A	-	A	H	A	A	H	H	A	A	H	H	H	A	A
lg1-1	4	Tag_27625	9.2	all_2161946	55	H	A	H	A	A	A	H	A	H	H	H	H	H	A	H	H	A	A	H	A	H	A	H	H	A	H	A	A	H	A	-	A	-	A	A	H	-	A	A	H	H	H	H	A
lg1-1	5	Tag_16173	9.2	all_2216808	192	H	A	H	A	A	A	H	A	H	H	H	H	-	A	-	H	A	A	-	A	-	A	H	-	A	H	A	A	H	A	H	A	H	A	A	H	H	A	A	H	-	H	A	A
lg1-1	6	Tag_34877	10.3	all_1262647	83	A	A	H	A	A	A	H	A	H	H	H	H	H	A	H	H	A	A	H	A	H	A	H	H	A	H	A	A	H	A	H	A	H	A	A	H	H	A	A	H	-	H	A	A
lg1-1	7	Tag_39740	14.2	all_2631233	36	A	A	H	A	A	A	H	A	H	H	A	H	H	A	H	H	A	A	H	A	H	A	H	H	A	H	A	A	H	A	H	H	-	A	H	H	H	H	A	H	H	-	A	A
lg1-1	8	Tag_46434	15.3	all_2016692	66	A	A	H	A	A	A	H	A	A	H	A	H	H	A	H	H	A	A	H	A	H	A	H	H	A	H	A	A	A	A	H	H	H	A	H	H	H	H	A	H	H	H	A	A
lg1-1	*8	Tag_44085	15.3	all_923035	234	A	A	H	A	A	A	-	A	A	H	A	H	H	A	H	H	A	A	H	A	H	A	H	H	A	H	A	A	A	A	H	H	H	A	H	H	H	H	A	H	H	H	A	A
lg1-1	9	Tag_19814	15.3	all_1187568	104	A	-	-	A	A	A	H	A	A	H	A	-	H	A	H	-	A	A	H	-	-	A	H	H	A	-	A	A	A	A	H	H	-	A	-	H	-	H	A	H	H	-	-	A
lg1-1	10	Tag_1455	16.8	all_1508625	13	A	A	H	A	A	A	H	A	A	H	-	H	H	A	H	H	A	A	H	A	-	A	H	H	A	A	A	A	A	A	H	H	-	A	H	H	H	-	A	H	H	H	A	A
lg1-1	11	Tag_24960	16.8	all_1259426	93	A	A	H	A	A	A	H	A	A	H	A	H	H	A	H	H	A	A	H	A	H	A	H	H	A	-	A	A	A	A	H	H	H	A	H	-	H	-	A	-	-	H	A	A
lg1-1	12	Tag_24962	16.8	all_1259426	175	A	A	H	A	A	A	H	A	A	H	A	H	H	A	H	H	A	A	H	A	H	A	H	H	A	H	A	A	A	A	H	H	H	A	-	H	H	H	A	-	-	H	A	A
lg1-1	*12	Tag_24963	16.8	all_1259426	202	A	A	H	A	A	A	H	A	A	H	A	H	H	A	H	H	A	A	H	A	H	A	H	H	A	H	A	A	A	A	H	H	H	A	-	H	H	H	A	-	-	H	A	A
lg1-1	13	Tag_46414	16.8	all_2724284	233	A	A	H	A	A	A	H	A	A	H	A	H	H	A	H	H	A	A	H	A	H	A	H	H	A	H	A	A	A	A	H	H	H	A	H	H	H	H	A	H	H	H	A	A
lg1-1	14	Tag_42497	17.8	all_264437	100	A	A	H	A	A	A	H	A	A	H	A	H	H	A	H	A	A	A	H	A	H	A	H	H	A	H	A	A	A	A	H	H	H	A	H	H	H	H	A	H	H	H	A	A
lg1-1	15	Tag_35315	18.3	all_495644	172	A	A	H	A	A	A	H	A	A	H	A	H	H	A	H	A	A	A	H	A	H	A	H	H	A	-	A	A	A	A	H	H	H	A	H	H	H	H	A	H	H	H	A	A
lg1-1	16	Tag_40953	18.8	all_2729137	18	A	A	H	A	A	A	H	A	A	H	A	H	H	A	H	A	A	A	-	A	H	A	H	H	A	H	A	A	A	A	H	H	H	A	H	H	H	H	A	H	H	H	A	A
lg1-1	*16	Tag_13799	18.8	all_2147109	79	A	A	H	A	A	A	H	A	A	H	A	H	H	A	H	A	A	A	H	A	H	A	-	-	A	H	A	A	A	A	H	H	H	A	-	H	H	H	A	-	H	H	A	A
lg1-1	*16	Tag_40955	18.8	all_2729137	33	A	A	H	A	A	A	H	A	A	H	A	H	H	A	H	A	A	A	-	A	H	A	H	H	A	H	A	A	A	A	H	H	H	A	H	H	H	H	A	H	H	H	A	A
lg1-1	17	Tag_42095	19.3	all_2343091	69	A	A	H	A	A	A	H	A	A	H	A	H	H	A	H	A	A	A	H	A	H	A	H	H	A	H	A	A	A	A	H	H	H	A	H	H	H	H	A	H	H	H	A	A
lg1-1	*17	Tag_42096	19.3	all_2343091	70	A	A	H	A	A	A	H	A	A	H	A	H	H	A	H	A	A	A	H	A	H	A	H	H	A	H	A	A	A	A	H	H	H	A	H	H	H	H	A	H	H	H	A	A
lg1-1	*17	Tag_42097	19.3	all_2343091	71	A	A	H	A	A	A	H	A	A	H	A	H	H	A	H	A	A	A	H	A	H	A	H	H	A	H	A	A	A	A	H	H	H	A	H	H	H	H	A	H	H	H	A	A
lg1-1	18	Tag_41766	19.3	all_1693145	187	A	A	H	A	A	A	H	A	A	H	A	H	H	A	H	A	A	A	H	A	H	A	H	H	A	H	A	A	A	A	-	H	H	A	H	H	H	H	A	H	-	H	A	A
lg1-1	19	Tag_38306	21.3	all_620682	176	A	A	H	A	A	A	H	A	A	H	A	A	H	A	H	A	A	A	H	A	H	A	H	-	A	H	A	A	A	A	-	H	H	A	H	H	H	H	A	H	A	H	A	A
lg1-1	20	Tag_51704	22.8	all_2218897	180	A	A	H	A	A	A	H	A	A	H	A	A	H	A	H	A	A	A	H	A	H	A	H	H	A	H	H	A	A	A	H	H	H	A	H	H	-	H	A	H	A	H	A	A
lg1-1	21	Tag_12140	22.8	all_1967733	80	A	A	H	A	A	A	-	A	A	H	A	A	H	A	H	A	A	A	H	A	H	A	H	H	A	H	H	A	A	A	H	-	H	A	H	H	H	H	A	H	A	H	A	A
lg1-1	*21	Tag_49282	22.8	all_1660377	165	A	A	H	A	A	A	H	A	A	H	A	A	H	A	-	A	A	A	H	A	H	A	H	H	A	H	-	A	A	A	H	H	H	A	H	H	H	H	A	H	A	H	A	A
lg1-1	22	Tag_41880	23.3	all_1280205	162	A	A	H	A	A	A	-	A	A	H	A	A	H	A	H	A	A	A	H	A	H	A	H	H	A	H	H	A	A	A	H	H	H	A	H	H	H	H	A	-	A	-	A	A
lg1-1	23	Tag_42601	25.7	all_501758	215	A	A	H	A	A	A	H	A	A	H	A	A	-	A	H	A	A	A	H	A	H	A	H	H	A	H	H	A	A	A	A	H	H	A	H	A	H	-	A	H	A	H	A	A
lg1-1	24	Tag_13165	25.7	all_232162	171	A	A	H	A	A	A	H	A	A	H	A	A	H	A	-	A	A	A	H	A	-	A	-	H	A	H	H	A	A	A	A	H	H	A	H	H	H	H	A	H	A	H	A	A
lg1-1	*24	Tag_13166	25.7	all_232162	194	A	A	H	A	A	A	H	A	A	H	A	A	H	A	-	A	A	A	H	A	-	A	-	H	A	H	H	A	A	A	A	H	H	A	H	H	H	H	A	H	A	H	A	A
lg1-1	25	Tag_21352	26.4	all_1677186	235	A	A	-	A	A	A	H	A	A	-	A	A	H	A	H	A	A	A	H	A	-	A	H	-	A	H	-	A	A	A	A	H	H	A	-	A	H	H	A	H	-	H	A	A
lg1-1	26	Tag_39387	28.7	all_1009634	242	A	A	H	A	A	A	H	A	A	H	A	A	H	A	H	A	A	A	H	A	H	A	H	H	A	H	H	A	A	A	A	-	H	A	H	A	H	H	A	H	A	H	A	A
lg1-1	*26	Tag_39386	28.7	all_1009634	175	A	A	H	A	A	A	H	A	A	H	A	A	H	A	H	A	A	A	H	A	H	-	H	H	A	H	H	A	A	A	A	H	H	A	H	A	H	H	A	H	A	H	A	A
lg1-1	27	Tag_30781	30.3	all_1861914	53	A	A	H	A	A	A	H	A	A	H	A	A	H	A	H	A	A	A	H	A	H	A	H	H	A	H	H	A	A	A	A	A	H	A	H	A	H	H	A	H	A	A	A	A
lg1-1	28	Tag_15250	31.3	all_1748310	214	A	A	H	A	A	A	H	A	A	H	A	-	H	A	H	A	A	A	H	A	H	A	H	H	A	H	H	A	A	A	A	A	-	A	-	A	H	H	A	-	A	-	A	-
lg1-1	*28	Tag_15251	31.3	all_1748310	223	A	A	H	A	A	A	H	A	A	H	A	-	H	A	H	A	A	A	H	A	H	A	H	H	A	H	H	A	A	A	A	A	-	A	-	A	H	H	A	-	A	-	A	-
lg1-1	29	Tag_15523	31.3	all_538413	48	A	A	H	A	A	A	H	A	A	H	A	A	H	A	H	A	A	A	H	A	H	A	H	H	A	H	H	A	A	A	A	A	H	A	H	A	H	H	A	H	A	A	A	A
lg1-1	*29	Tag_15525	31.3	all_538413	88	A	A	H	A	A	A	H	A	A	H	A	A	H	A	H	A	A	A	H	A	H	A	H	H	A	H	H	A	A	A	A	A	H	A	H	A	H	H	A	H	A	A	A	A
lg1-1	30	Tag_15527	31.3	all_538413	200	A	A	A	A	A	A	H	A	A	H	A	A	H	A	H	A	A	A	H	A	H	A	H	H	A	H	H	A	A	A	A	A	H	A	H	A	H	H	A	H	A	A	A	A
lg1-1	*30	Tag_15528	31.3	all_538413	214	A	A	A	A	A	A	H	A	A	H	A	A	H	A	H	A	A	A	H	A	H	A	H	H	A	H	H	A	A	A	A	A	H	A	H	A	H	H	A	H	A	A	A	A
lg1-1	31	Tag_30381	34.3	all_2373069	75	A	H	H	A	A	A	H	A	A	H	A	A	H	A	H	A	A	A	H	A	-	A	H	H	A	H	H	A	A	A	A	A	H	A	H	A	H	H	A	H	A	A	A	A
lg1-1	*31	Tag_17881	34.3	all_2351753	49	A	H	H	A	A	A	-	A	A	H	A	A	-	A	H	A	A	A	H	A	H	A	H	H	A	H	H	A	A	A	A	A	H	A	H	A	H	H	A	H	A	A	A	A
lg1-1	*31	Tag_17882	34.3	all_2351753	167	A	H	H	A	A	A	-	A	A	H	A	A	-	A	H	A	A	A	H	A	H	A	H	H	A	H	H	A	A	A	A	A	H	A	H	A	H	H	A	H	A	A	A	A
lg1-1	*31	Tag_30380	34.3	all_2373069	28	A	H	H	A	A	A	H	A	A	H	A	A	H	A	H	A	A	A	H	A	-	A	H	H	A	H	H	A	A	A	A	A	H	A	H	A	H	H	A	H	A	A	A	A
lg1-1	*31	Tag_30382	34.3	all_2373069	171	A	H	H	A	A	A	H	A	A	H	A	A	H	A	H	A	A	A	H	A	-	A	H	H	A	H	H	A	A	A	A	A	H	A	H	A	H	H	A	H	A	A	A	A
lg1-1	*31	Tag_30383	34.3	all_2373069	181	A	H	H	A	A	A	H	A	A	H	A	A	H	A	H	A	A	A	H	A	-	A	H	H	A	H	H	A	A	A	A	A	H	A	H	A	H	H	A	H	A	A	A	A
lg1-1	*31	Tag_30384	34.3	all_2373069	201	A	H	H	A	A	A	H	A	A	H	A	A	H	A	H	A	A	A	H	A	-	A	H	H	A	H	H	A	A	A	A	A	H	A	H	A	H	H	A	H	A	A	A	A
lg1-1	32	Tag_29211	34.3	all_2002696	182	A	H	-	-	A	A	H	A	A	H	A	A	H	A	H	A	A	A	H	A	-	A	H	H	A	H	H	A	A	A	-	A	H	A	H	-	H	H	A	H	A	A	A	A
lg1-1	33	Tag_51924	35.8	all_244074	37	A	H	H	A	A	A	H	-	A	H	A	A	H	A	H	A	-	A	H	A	H	A	H	H	A	H	H	A	A	A	-	A	H	A	H	A	H	H	A	H	A	A	A	A
lg1-1	*33	Tag_51931	35.8	all_244074	241	A	H	H	A	A	A	H	-	A	H	A	A	H	A	H	A	-	A	H	A	H	A	H	H	A	H	H	A	A	A	-	A	H	A	H	A	H	H	A	H	A	A	A	A
lg1-1	*33	Tag_51932	35.8	all_244074	244	A	H	H	A	A	A	H	-	A	H	A	A	H	A	H	A	-	A	H	A	H	A	H	H	A	H	H	A	A	A	-	A	H	A	H	A	H	H	A	H	A	A	A	A
lg1-1	34	Tag_2699	35.8	all_1677123	160	A	H	H	A	A	-	H	A	A	H	A	A	H	A	H	A	A	A	H	A	H	A	H	H	A	H	H	A	A	A	A	A	H	A	H	A	H	H	A	H	A	A	A	A
lg1-1	*34	Tag_2698	35.8	all_1677123	62	A	H	H	A	A	A	H	A	A	H	A	A	H	A	H	A	A	A	H	A	H	A	H	H	A	H	-	A	A	A	A	A	H	A	H	A	H	H	A	-	A	A	A	A
lg1-1	35	Tag_41425	36.3	all_2560497	243	A	H	H	A	A	A	H	A	A	H	A	A	H	A	H	A	A	A	H	A	-	A	H	H	A	H	H	A	A	A	A	A	H	A	H	A	H	H	A	H	A	A	A	A
lg1-1	*35	Tag_41421	36.3	all_2560497	77	A	H	H	A	A	A	H	A	A	H	A	A	H	A	H	A	A	A	H	A	-	A	H	H	A	H	H	A	A	A	A	A	H	A	H	A	H	H	A	H	A	A	A	A
lg1-1	36	Tag_29396	36.8	all_2200461	37	A	H	H	A	A	A	A	A	A	H	A	A	H	A	H	A	A	A	H	A	H	A	H	-	A	H	H	A	A	A	A	A	H	A	H	A	H	H	A	H	A	A	A	A
lg1-1	*36	Tag_31163	36.8	all_1687635	217	A	-	H	A	A	A	A	A	A	H	A	A	H	A	H	A	A	A	H	A	H	A	H	H	A	H	H	A	A	A	A	A	H	A	H	A	H	H	A	H	A	A	A	A
lg1-1	37	Tag_17376	36.8	all_2451807	202	A	H	H	A	A	A	-	A	A	-	A	-	H	-	H	-	A	A	H	A	H	-	H	H	A	-	-	A	-	A	A	A	-	A	H	-	H	A	-	H	A	-	-	A
lg1-1	*37	Tag_17373	36.8	all_2451807	99	A	H	H	A	A	A	-	A	A	-	A	-	H	-	H	-	A	A	H	A	H	-	H	H	A	-	-	A	-	A	A	A	-	A	H	-	H	-	-	H	A	-	-	A
lg1-1	38	Tag_48700	40.9	all_1765365	205	A	H	H	-	A	A	A	H	-	H	-	A	H	A	-	A	-	A	H	A	-	-	H	H	A	H	A	A	A	A	A	A	H	H	H	A	H	H	A	H	A	A	A	A
lg1-1	39	Tag_31491	42.2	all_1222838	49	A	H	H	A	A	A	A	H	A	H	A	A	H	A	H	A	A	A	H	A	H	A	H	H	A	H	H	A	A	A	A	A	H	H	H	A	H	H	A	H	A	A	A	A
lg1-1	40	Tag_24466	42.2	all_1291588	32	A	H	H	A	A	A	A	H	A	H	A	A	H	A	H	A	A	A	H	A	H	A	H	H	A	H	H	A	A	A	A	A	H	H	H	A	-	H	A	H	A	A	A	A
lg1-1	*40	Tag_24467	42.2	all_1291588	38	A	H	H	A	A	A	A	H	A	H	A	A	H	A	H	A	A	A	H	A	H	A	H	H	A	H	H	A	A	A	A	A	H	H	H	A	-	H	A	H	A	A	A	A
lg1-1	*40	Tag_24468	42.2	all_1291588	43	A	H	H	A	A	A	A	H	A	H	A	A	H	A	H	A	A	A	H	A	H	A	H	H	A	H	H	A	A	A	A	A	H	H	H	A	-	H	A	H	A	A	A	A
lg1-1	*40	Tag_24469	42.2	all_1291588	49	A	H	H	A	A	A	A	H	A	H	A	A	H	A	H	A	A	A	H	A	H	A	H	H	A	H	H	A	A	A	A	A	H	H	H	A	-	H	A	H	A	A	A	A
lg1-1	*40	Tag_24470	42.2	all_1291588	72	A	H	H	A	A	A	A	H	A	H	A	A	H	A	H	A	A	A	H	A	H	A	H	H	A	H	H	A	A	A	A	A	H	H	H	A	-	H	A	H	A	A	A	A
lg1-1	41	Tag_14701	44.2	all_358616	166	A	H	H	A	A	A	A	H	A	H	A	A	H	A	H	A	A	A	H	A	H	A	H	H	A	H	H	A	A	A	A	A	H	H	H	A	H	H	A	-	A	A	A	A
lg1-1	42	Tag_36110	44.7	all_1867105	202	A	H	H	A	A	A	A	H	H	-	A	A	H	-	H	A	A	A	H	A	H	-	H	H	A	-	H	A	A	A	-	-	H	H	H	-	H	H	A	-	A	A	-	-
lg1-1	*42	Tag_36111	44.7	all_1867105	244	A	H	H	A	-	A	A	-	H	-	A	A	H	-	H	A	A	A	-	A	H	-	-	H	A	H	H	A	-	A	-	-	H	H	H	-	H	H	A	A	A	A	-	-
lg1-1	43	Tag_24864	45.2	all_2241120	186	A	-	H	A	A	A	A	H	A	H	A	A	H	A	H	A	A	A	H	A	H	A	H	H	A	H	H	A	A	A	A	A	H	H	-	A	H	H	A	H	A	A	A	A
lg1-1	44	Tag_35737	47.3	all_1200621	231	A	H	H	A	A	A	A	H	A	H	A	A	H	A	A	A	A	A	H	A	H	A	H	H	A	H	H	A	A	A	A	A	H	H	H	A	H	H	A	H	A	A	A	A
lg1-1	45	Tag_50700	47.8	all_1923941	220	A	H	H	A	A	A	A	H	A	-	A	A	-	A	A	A	A	A	H	A	H	A	-	-	A	H	H	A	A	A	A	A	H	-	-	A	H	H	A	H	A	A	A	A
lg1-1	46	Tag_1	49.3	all_2014878	191	A	H	H	A	A	A	A	H	A	H	A	A	H	A	A	A	A	A	-	A	H	A	H	H	A	H	H	A	A	A	A	A	H	H	-	A	H	H	A	H	A	A	A	A
lg1-1	47	Tag_49726	49.3	all_2141937	192	A	H	H	A	A	A	A	H	A	H	A	A	H	A	A	A	A	A	H	A	H	A	H	H	A	H	H	A	A	A	A	A	H	H	H	A	H	H	A	H	A	A	A	A
lg1-1	48	Tag_50905	51.6	all_1265394	187	A	H	H	A	A	A	A	H	A	H	A	A	H	A	A	A	A	A	-	A	H	A	H	H	A	H	H	A	A	A	A	A	H	H	H	A	H	H	A	H	A	A	A	A
lg1-1	*48	Tag_46267	51.6	all_2682686	168	A	H	H	A	A	A	A	H	A	H	A	A	H	A	A	A	A	A	H	A	H	A	H	H	A	H	H	A	A	A	A	A	H	H	H	A	H	H	A	H	A	A	A	A
lg1-1	49	Tag_49602	51.6	all_2170996	233	A	H	H	A	A	A	A	H	A	H	A	A	A	A	A	A	A	A	H	A	H	A	-	-	A	H	H	A	A	A	-	A	-	H	H	A	H	H	A	H	A	A	A	A
lg1-1	50	Tag_28274	53.7	all_1646829	157	A	H	H	A	A	A	A	H	A	H	A	A	H	A	A	A	A	A	H	A	H	A	H	H	A	H	H	A	A	A	A	A	-	H	H	A	-	H	A	-	A	A	A	A
lg1-1	51	Tag_43772	54.6	all_519299	221	A	H	H	A	A	A	A	H	A	H	A	A	H	A	A	A	A	A	-	A	H	A	H	H	A	A	H	A	A	A	A	A	H	H	H	A	H	H	A	-	A	A	A	A
lg1-1	52	Tag_35909	55.4	all_1167940	93	A	H	H	A	A	A	A	H	A	-	A	A	-	A	A	A	A	A	H	A	H	A	H	H	A	-	-	A	A	A	A	A	H	-	H	A	H	H	A	H	A	A	A	A
lg1-1	53	Tag_23192	56.4	all_2632431	193	A	H	H	A	A	A	A	H	A	H	A	A	-	A	A	A	A	A	-	A	H	A	H	H	A	A	H	A	A	A	A	A	H	-	H	A	H	-	A	-	A	A	A	A
lg1-1	*53	Tag_23191	56.4	all_2632431	190	A	-	H	A	A	A	A	H	A	H	A	A	-	A	A	A	A	A	-	A	H	A	H	H	A	A	H	A	A	A	A	A	H	-	H	A	H	-	A	-	A	A	A	A
lg1-1	54	Tag_12700	57.7	all_2050452	84	A	-	-	A	A	A	A	H	A	H	A	A	H	A	A	A	A	A	H	A	H	A	H	H	A	H	H	A	A	A	A	A	-	H	H	A	H	H	A	H	A	A	A	A
lg1-1	55	Tag_43591	61	all_217183	157	A	-	H	A	A	A	A	H	A	H	A	A	H	A	A	A	A	A	H	A	H	A	H	H	A	-	H	A	A	A	A	A	H	H	H	A	H	H	A	H	A	A	A	A
lg1-1	56	Tag_45952	61	all_1733187	189	A	H	H	-	A	A	A	H	A	H	A	A	H	A	A	-	A	A	H	A	A	A	-	-	A	H	H	A	A	A	A	A	H	H	H	A	H	H	A	-	-	A	A	A
lg1-1	57	Tag_29232	65.3	all_1289297	56	A	H	A	A	A	A	A	H	A	H	-	A	A	A	A	A	-	A	-	A	A	A	H	H	A	H	-	A	A	A	A	A	H	H	H	A	H	H	A	H	A	A	A	A
lg1-1	*57	Tag_29233	65.3	all_1289297	62	A	H	A	A	A	A	A	H	A	H	-	A	A	A	A	A	-	A	-	A	A	A	H	H	A	H	-	A	A	A	A	A	H	H	H	A	H	H	A	H	A	A	A	A
lg1-1	58	Tag_46918	65.3	all_531474	64	A	H	A	A	A	A	A	H	A	H	A	A	A	A	A	A	A	A	H	A	H	A	H	H	A	H	H	A	A	A	A	A	H	H	H	A	H	H	A	H	A	A	A	A
lg1-1	*58	Tag_3837	65.3	all_2337951	14	A	H	A	A	A	A	A	H	A	H	A	A	A	A	A	A	A	A	H	A	H	A	H	-	A	H	H	A	A	A	A	A	H	H	-	A	H	H	A	H	A	A	A	A
lg1-1	59	Tag_33946	65.3	all_927006	215	A	H	A	A	A	A	A	H	A	H	A	A	A	A	A	A	A	A	H	A	H	A	H	H	A	H	H	A	A	A	A	A	H	H	H	A	H	-	A	H	A	A	A	A
lg1-1	60	Tag_33942	65.3	all_927006	49	A	H	A	A	A	A	A	H	A	H	A	A	A	A	A	A	A	A	H	A	H	A	H	H	A	H	H	A	A	A	A	A	H	H	H	A	H	-	A	H	A	A	A	A
lg1-1	61	Tag_51603	65.3	all_2035310	147	A	H	A	A	-	A	-	H	A	H	A	-	-	-	-	A	A	A	H	-	-	-	-	H	A	-	H	A	A	-	-	A	-	H	H	A	H	H	A	-	A	A	A	-
lg1-1	62	Tag_33638	66.8	all_1170991	57	A	H	A	H	A	A	A	H	A	H	-	A	A	A	A	A	A	A	H	A	H	A	H	H	A	H	H	A	A	A	-	-	H	H	H	-	H	H	A	H	A	A	A	-
lg1-1	63	Tag_33026	67.3	all_1162483	210	A	H	A	H	A	A	A	H	A	H	A	A	A	A	A	A	A	A	H	A	H	A	H	H	A	H	H	A	A	A	A	A	H	H	H	A	-	H	A	H	A	A	A	A
lg1-1	64	Tag_38469	67.3	all_489199	192	A	H	A	H	A	A	A	H	A	A	A	A	A	A	A	A	A	A	H	A	H	A	H	H	A	H	H	A	A	A	A	A	H	H	H	A	H	H	A	H	A	A	-	A
lg1-1	65	Tag_31977	68.5	all_1523763	155	A	H	A	H	A	A	A	-	A	H	A	A	A	A	A	A	A	A	H	A	H	A	H	H	A	H	H	A	A	A	A	A	H	-	A	A	H	H	A	H	A	A	A	A
lg1-1	66	Tag_25137	68.5	all_1716304	120	A	H	A	H	A	A	A	H	A	H	A	A	A	A	A	A	A	A	H	A	-	A	H	H	A	H	H	A	A	A	A	A	H	H	H	A	H	H	A	H	A	A	A	A
lg1-1	67	Tag_6694	71.8	all_2669453	69	A	H	A	H	A	A	A	H	A	H	-	-	A	A	A	A	-	A	H	A	H	A	H	H	A	H	H	-	A	A	A	A	H	H	H	A	H	A	A	H	A	A	A	A
lg1-1	68	Tag_21942	74.3	all_1658462	64	A	H	A	H	A	A	A	H	A	-	A	A	A	A	A	A	A	A	H	A	A	A	-	H	A	H	H	A	A	A	A	A	H	H	H	A	H	A	A	H	A	A	A	A
lg1-1	69	Tag_49525	79.6	all_2140757	38	A	H	A	H	A	A	H	H	A	H	A	A	A	A	A	A	A	A	H	A	A	A	H	H	A	H	H	A	A	A	A	A	H	H	H	A	A	A	A	H	A	A	A	A
lg1-1	70	Tag_19534	82.3	all_1896870	45	A	H	A	H	A	A	H	H	A	H	H	A	A	A	A	A	A	A	H	A	A	A	H	H	A	-	H	A	A	A	A	A	H	H	H	A	A	A	A	H	A	A	A	A
lg1-1	71	Tag_27221	84.5	all_1285438	67	A	H	A	H	A	A	H	H	A	-	H	A	A	A	A	A	A	A	H	A	A	A	-	H	A	-	A	A	A	A	A	A	H	-	H	A	A	A	H	H	A	A	A	A
lg1-1	72	Tag_49447	90.1	all_2407937	87	A	H	A	H	A	A	H	H	A	H	H	A	A	A	A	A	A	A	H	A	A	A	H	H	A	A	A	A	A	A	A	A	H	-	H	A	A	A	H	H	A	A	A	A
lg1-1	73	Tag_11165	92.9	all_2693827	70	A	H	A	H	A	A	H	H	A	H	H	-	A	A	A	A	A	A	H	A	A	A	-	H	A	H	A	A	A	A	H	A	H	H	H	A	A	A	H	H	A	A	A	A
lg1-1	74	Tag_45043	94	all_273096	92	A	H	A	H	A	A	H	-	A	H	-	A	A	A	A	A	A	A	-	A	A	A	H	-	A	H	A	A	A	A	-	A	H	H	H	A	A	A	H	H	A	A	A	A
lg1-1	*74	Tag_45044	94	all_273096	95	A	H	A	H	A	A	H	-	A	H	-	A	A	A	A	A	A	A	-	A	A	A	H	-	A	-	A	A	A	A	-	A	H	H	H	A	A	A	H	H	A	A	A	A
lg1-1	75	Tag_17217	94.8	all_888993	148	A	H	A	H	A	A	H	H	A	-	H	A	A	A	A	A	A	A	H	A	A	A	H	H	A	H	A	A	A	A	H	A	-	-	A	A	A	A	-	H	A	A	A	A
lg1-1	76	Tag_34607	94.8	all_2240596	208	A	-	A	H	A	A	H	H	A	-	H	A	A	A	A	A	A	A	-	A	A	A	H	-	A	-	A	A	A	A	H	A	-	H	A	A	A	A	H	-	A	A	A	A
lg1-1	77	Tag_4034	95.4	all_1102534	53	A	H	A	H	A	A	-	A	A	-	H	A	A	A	A	A	A	A	H	A	A	A	-	H	A	H	A	A	A	A	H	A	H	H	A	A	A	A	H	H	A	A	A	A
lg1-1	*77	Tag_4035	95.4	all_1102534	71	A	H	A	H	A	A	-	A	A	-	H	A	A	A	A	A	A	A	H	A	A	A	-	H	A	H	A	A	A	A	H	A	H	H	A	A	A	A	H	H	A	A	A	A
lg1-1	78	Tag_8877	95.4	all_2611264	28	A	H	A	H	A	A	H	H	A	-	H	A	A	A	A	A	A	A	H	A	A	A	-	H	A	H	A	A	A	A	H	A	-	H	A	A	A	A	H	H	A	A	A	A
lg1-1	79	Tag_3725	96	all_1779550	166	A	H	A	H	A	A	A	H	A	H	H	A	A	A	A	A	A	A	H	A	A	A	H	-	A	H	A	A	A	A	H	A	H	H	A	A	A	A	H	H	A	A	A	A
lg1-1	80	Tag_34605	96	all_2240596	80	A	H	A	H	A	A	H	H	A	H	H	A	A	A	A	A	A	A	H	A	A	A	H	H	A	H	A	A	A	A	H	A	H	H	A	A	A	A	H	H	A	A	A	A
lg1-1	*80	Tag_11661	96	all_1991661	58	A	H	A	H	A	A	H	H	A	H	H	A	A	A	A	A	A	A	H	A	A	A	H	H	A	H	A	A	A	A	H	A	H	H	A	A	A	A	H	H	A	A	A	A
lg1-1	81	Tag_35150	96.5	all_1565607	53	A	H	A	H	A	A	H	H	A	H	H	A	A	A	A	A	A	A	H	A	A	A	H	H	A	H	A	A	A	A	H	A	H	H	A	A	A	A	H	H	A	A	A	A
lg1-1	82	Tag_43698	97	all_208133	183	A	H	A	H	A	A	H	H	A	H	H	A	A	A	A	A	A	A	-	A	A	A	H	H	A	H	A	A	A	A	H	A	H	H	A	A	A	A	-	H	A	A	A	A
lg1-1	83	Tag_20536	97	all_2559636	35	A	-	A	H	A	A	H	H	A	H	H	A	A	A	A	A	A	A	H	A	A	A	H	H	A	-	A	A	A	A	H	A	H	-	A	A	A	A	H	H	A	A	A	A
lg1-1	84	Tag_21983	97	all_230468	178	A	H	A	H	A	A	H	H	A	H	-	A	A	A	A	A	A	A	H	A	A	A	H	H	A	H	A	A	A	A	H	A	-	H	A	A	A	A	H	H	A	A	A	A
lg1-1	*84	Tag_21980	97	all_230468	65	A	H	A	H	A	A	H	H	A	H	-	A	A	A	A	A	A	A	H	A	A	A	H	H	A	H	A	A	A	A	H	A	-	H	A	A	A	A	H	H	A	A	A	A
lg1-1	85	Tag_21377	98	all_1882580	161	A	H	A	H	A	A	H	H	A	H	H	A	A	A	A	A	A	A	H	A	A	A	H	A	A	H	A	H	A	A	H	A	H	H	A	A	A	A	H	H	A	A	A	A
lg1-1	*85	Tag_21374	98	all_1882580	77	A	H	A	H	A	A	H	H	A	H	H	A	A	A	A	A	A	A	H	A	A	A	H	-	A	H	A	H	A	A	H	A	H	H	A	A	A	A	H	H	A	A	A	A
lg1-1	*85	Tag_21375	98	all_1882580	101	A	H	A	H	A	A	H	H	A	H	H	A	A	A	A	A	A	A	H	A	A	A	H	-	A	H	A	H	A	A	H	A	H	H	A	A	A	A	H	H	A	A	A	A
lg1-1	86	Tag_50013	98	all_1959083	159	A	H	A	-	A	A	-	H	A	H	H	A	A	A	A	A	A	A	H	A	A	A	H	H	A	H	A	H	A	A	H	A	H	H	A	A	A	A	H	H	A	A	A	A
lg1-1	87	Tag_38713	98	all_2582114	163	A	H	A	-	A	A	H	-	A	H	H	A	A	A	A	A	A	-	-	A	A	-	H	H	A	H	A	H	A	A	H	A	H	H	A	A	A	-	H	H	A	A	A	A
lg1-1	88	Tag_38709	98	all_2582114	67	A	H	A	-	A	A	H	-	A	H	H	A	A	A	A	A	A	-	A	A	A	-	H	H	A	H	A	H	A	A	H	A	H	H	A	A	A	-	H	H	A	A	A	A
lg1-1	89	Tag_6235	98	all_1665652	179	A	H	A	H	A	A	H	H	A	H	H	A	A	A	H	A	A	A	H	A	A	A	H	H	A	-	A	H	A	A	H	A	H	H	A	A	A	A	H	H	A	A	A	A
lg1-1	*89	Tag_6613	98	all_1556295	41	A	H	A	H	A	A	H	H	A	H	H	-	A	A	H	A	A	A	H	A	A	-	H	H	A	H	A	H	A	A	H	-	H	H	A	A	-	A	H	H	A	-	A	-
lg1-1	*89	Tag_6614	98	all_1556295	82	A	H	A	H	A	A	H	H	A	H	H	-	A	A	H	A	A	A	H	A	A	-	H	H	A	H	A	H	A	A	H	-	H	H	A	A	-	A	H	H	A	-	A	-
lg1-1	*89	Tag_44423	98	all_995337	236	A	H	A	-	A	A	H	H	A	H	H	A	A	A	H	A	A	A	H	A	A	A	H	H	A	H	A	H	A	A	-	A	H	H	A	A	A	A	H	H	A	A	A	A
lg1-1	*89	Tag_44424	98	all_995337	244	A	H	A	H	A	A	H	H	A	H	H	A	A	A	H	A	A	A	H	A	A	A	H	H	A	H	A	H	A	A	-	A	H	H	A	A	A	A	H	H	A	A	A	A
lg1-1	*89	Tag_51803	98	all_1872944	238	A	H	-	H	A	A	H	H	A	H	H	-	-	A	H	A	A	-	H	A	A	-	H	H	A	H	A	H	A	A	H	-	H	H	A	A	-	A	H	H	-	-	A	-
lg1-1	90	Tag_21985	100.1	all_230468	221	A	H	A	H	A	A	H	H	A	H	-	A	A	A	A	A	A	A	H	A	A	A	H	H	A	H	A	A	A	A	H	A	-	H	A	A	A	A	H	H	A	A	A	A
lg1-1	91	Tag_21981	100.1	all_230468	145	A	H	A	H	A	A	H	H	A	H	-	A	A	A	A	A	A	A	H	A	A	A	H	H	A	H	A	A	A	A	A	A	-	H	A	A	A	A	H	H	A	A	A	A
lg1-1	92	Tag_17351	102.2	all_2726053	75	A	H	A	H	A	A	H	H	A	H	H	A	A	A	A	A	A	A	H	A	A	A	H	H	A	H	A	A	A	A	H	A	H	H	A	A	A	A	H	H	A	A	A	A
lg1-1	93	Tag_48432	103.3	all_2178961	84	A	-	A	H	A	A	H	H	A	H	H	A	A	A	A	A	A	A	-	A	A	A	-	-	A	-	A	A	A	A	-	A	-	H	A	A	A	A	-	H	A	A	A	A
lg1-1	94	Tag_17359	105.8	all_2726053	238	A	H	A	H	A	A	H	H	A	H	A	A	A	A	A	A	A	A	H	A	A	A	H	H	A	H	A	A	A	A	H	A	H	H	A	A	A	A	H	H	A	A	A	A
lg1-1	95	Tag_20538	109	all_2559636	147	A	-	A	H	A	A	H	H	A	H	H	A	A	A	A	A	A	A	H	A	A	A	A	H	A	-	A	A	A	A	H	A	H	A	A	A	A	A	H	H	A	A	A	A
lg1-1	96	Tag_1154	112.8	all_716561	259	A	H	A	-	A	A	H	H	A	H	H	A	A	A	A	A	A	A	H	A	A	A	H	H	A	H	A	H	A	A	H	A	H	H	A	A	-	A	H	H	A	A	A	A
lg1-2	1	Tag_50692	0	all_1746196	143	H	A	A	-	H	H	A	H	A	A	H	A	A	H	A	H	H	A	A	H	H	A	A	A	H	A	H	A	H	H	A	A	A	H	A	A	A	H	A	H	A	A	H	A
lg1-2	2	Tag_20516	4.7	all_1515382	119	A	A	A	H	H	H	A	H	H	H	H	A	A	H	A	H	H	A	A	H	H	-	A	A	H	A	H	H	H	H	A	A	A	H	A	A	A	H	A	H	A	A	H	A
lg1-2	3	Tag_20512	6.1	all_1515382	41	H	A	A	H	H	H	A	H	H	H	H	A	A	H	A	H	H	A	A	H	H	-	A	A	H	A	H	H	H	H	A	A	A	H	A	H	A	H	A	H	A	A	H	A
lg1-2	*3	Tag_20511	6.1	all_1515382	29	H	A	A	H	H	H	A	H	H	H	H	A	A	H	A	H	H	A	A	H	H	-	A	A	H	A	H	H	H	H	A	A	A	H	A	H	A	H	A	H	A	A	H	A
lg1-2	*3	Tag_20514	6.1	all_1515382	85	H	A	A	H	H	H	A	H	H	H	H	A	A	H	A	H	H	A	A	H	H	-	A	A	H	A	H	H	H	H	A	A	A	H	A	H	A	H	A	H	A	A	H	A
lg1-2	4	Tag_42627	9.1	all_1920510	244	-	A	A	A	H	H	A	H	H	H	H	A	A	H	A	H	H	A	A	H	H	A	A	A	H	A	H	H	H	H	A	A	A	H	H	H	A	-	A	H	A	A	H	A
lg1-2	5	Tag_28491	9.1	all_1539898	245	H	A	A	A	H	H	A	H	H	H	H	A	A	H	A	H	H	A	A	H	H	A	A	A	-	A	H	H	H	H	A	A	A	H	H	H	A	H	A	H	A	A	H	A
lg1-2	6	Tag_30285	9.1	all_2183862	156	H	A	A	A	H	H	A	H	H	H	H	A	A	H	A	H	H	A	A	H	H	A	A	A	H	A	H	H	H	H	A	A	A	H	H	H	A	H	A	H	A	A	H	A
lg1-2	7	Tag_1151	9.6	all_716561	213	H	-	-	-	H	A	-	H	A	H	H	-	-	H	-	-	A	-	-	H	H	-	-	-	H	-	H	H	H	H	-	-	-	H	H	H	-	A	-	-	-	-	-	-
lg1-2	8	Tag_34860	10.1	all_1250190	26	-	A	A	A	-	-	A	H	-	-	H	A	A	-	A	-	H	A	A	-	H	A	A	A	H	A	H	-	H	H	A	A	A	H	-	H	A	-	A	H	A	A	-	A
lg1-2	9	Tag_5382	10.6	all_2034715	166	H	A	-	A	H	H	A	H	H	H	-	-	A	H	A	-	H	A	A	-	-	A	A	A	-	A	H	H	-	H	A	-	-	-	-	-	-	H	A	-	A	-	-	A
lg1-2	10	Tag_43447	10.6	all_1899484	95	H	A	A	A	H	H	A	H	H	H	H	A	A	H	A	-	H	A	A	H	-	A	A	A	H	A	H	-	H	H	A	A	A	H	-	H	A	H	A	H	A	A	H	A
lg1-2	11	Tag_42263	10.6	all_1656944	158	H	A	A	A	H	H	A	H	H	H	H	A	A	H	A	A	H	A	A	H	H	A	A	A	H	A	-	H	H	H	A	A	A	H	H	H	A	H	A	H	A	A	H	A
lg1-2	12	Tag_9162	10.6	all_120994	74	-	A	A	A	H	H	A	-	H	-	-	A	A	H	A	H	H	A	A	H	H	A	A	A	H	A	H	H	H	H	A	A	A	H	H	H	A	H	A	H	A	A	H	A
lg1-2	13	Tag_15705	11.6	all_1158676	180	H	A	A	A	H	H	A	H	H	H	H	A	A	H	A	H	H	A	A	H	H	A	A	A	H	A	H	H	H	-	A	A	A	H	H	H	A	H	A	H	A	A	H	A
lg1-2	14	Tag_29428	13.1	all_1542889	207	H	A	A	A	H	H	A	H	H	H	H	A	A	H	A	H	H	A	A	H	H	A	A	A	H	A	H	H	H	H	A	A	A	H	H	-	A	H	A	H	A	A	-	A
lg1-2	15	Tag_4038	13.7	all_1102534	205	H	A	A	A	H	H	A	H	H	H	H	A	A	H	A	-	H	A	A	H	H	A	A	A	H	A	-	H	H	H	A	A	A	H	H	H	A	-	A	H	A	A	H	A
lg1-2	16	Tag_26483	14.4	all_1673391	32	A	A	A	A	A	-	A	H	H	-	H	A	A	H	A	H	H	A	A	H	-	A	A	A	H	A	-	H	H	H	A	A	A	-	-	H	A	H	A	H	A	A	A	A
lg1-2	*16	Tag_26482	14.4	all_1673391	23	A	A	A	A	A	-	A	H	H	-	H	A	A	H	A	H	H	A	A	H	-	A	A	A	H	A	-	H	H	H	A	A	A	-	-	H	A	H	A	H	A	A	A	A
lg1-2	17	Tag_24708	20.5	all_2661908	175	-	A	A	A	-	-	A	H	H	H	H	A	H	H	A	-	-	A	A	H	H	A	A	A	-	A	H	H	-	A	H	A	A	H	A	H	A	H	A	-	A	A	H	A
lg1-2	18	Tag_1951	20.5	all_2193331	40	H	A	A	A	H	-	A	H	H	H	H	A	H	H	A	H	H	A	A	H	H	A	A	A	H	A	H	H	H	A	H	A	A	H	A	H	A	H	A	H	A	A	H	A
lg1-2	19	Tag_16611	22.8	all_856163	160	H	A	A	H	-	A	A	H	-	H	H	A	H	H	A	H	H	A	A	H	H	A	A	A	H	A	H	H	-	A	H	A	A	-	A	A	A	-	A	H	A	A	H	A
lg1-2	20	Tag_46987	27.1	all_2582632	213	H	A	A	H	H	H	A	-	H	H	A	H	H	H	A	H	-	A	A	-	H	H	A	A	H	A	H	H	-	A	H	A	A	H	A	H	A	H	A	-	A	A	-	A
lg1-2	*20	Tag_46990	27.1	all_2582632	224	H	A	A	H	H	H	A	-	H	H	A	H	H	H	A	H	-	A	A	-	H	H	A	A	H	A	H	H	-	A	H	A	A	H	A	H	A	H	A	-	A	A	-	A
lg1-2	21	Tag_46975	27.1	all_2582632	22	H	A	A	H	H	H	A	-	H	H	-	H	H	H	A	H	-	A	A	-	H	H	A	A	H	A	H	H	-	A	H	A	A	H	A	H	A	H	A	-	A	A	-	A
lg1-2	22	Tag_49206	33	all_1643198	48	H	A	A	H	H	H	A	H	H	H	-	H	H	H	A	H	-	A	A	H	H	H	A	A	H	A	A	H	H	A	-	A	A	H	A	H	A	H	A	H	A	A	H	A
lg1-2	23	Tag_21730	33.4	all_2693780	32	H	A	A	-	H	H	A	H	H	H	H	-	H	H	A	H	-	A	A	H	-	H	A	A	H	A	A	H	H	A	H	A	A	H	A	H	A	H	A	-	A	A	H	A
lg1-2	24	Tag_29677	34.5	all_1745010	95	H	A	A	A	H	H	A	H	H	H	H	-	-	H	A	H	H	A	A	H	-	H	A	A	H	A	A	H	H	A	H	A	A	H	A	H	A	H	A	H	A	A	H	A
lg1-2	25	Tag_18689	35.5	all_2173065	180	H	A	A	H	H	H	A	H	H	H	H	H	H	H	A	H	H	A	A	-	-	H	A	A	H	A	A	H	H	A	H	A	A	H	A	H	A	H	A	H	A	A	H	A
lg1-2	26	Tag_3742	36.5	all_2191004	42	H	A	A	H	H	H	A	H	-	-	H	H	-	A	A	H	H	A	A	H	H	H	A	A	H	A	A	H	H	A	H	A	A	H	A	H	A	H	A	H	A	A	-	A
lg1-2	27	Tag_49099	39.6	all_509278	193	H	-	-	H	H	H	-	H	H	H	H	H	H	-	-	H	H	-	-	H	-	H	-	-	H	-	-	H	H	-	H	H	-	H	-	H	H	-	-	H	-	-	H	-
lg1-2	*27	Tag_49100	39.6	all_509278	237	H	-	-	H	H	H	-	H	H	H	H	H	H	-	-	H	H	-	-	H	-	H	-	-	H	-	-	H	H	-	H	H	-	H	-	H	H	-	-	H	-	-	H	-
lg1-2	28	Tag_48784	40.1	all_514888	82	H	A	A	H	H	H	A	H	H	H	H	H	H	A	A	H	H	A	A	H	A	H	A	A	H	A	A	H	H	A	H	H	A	H	A	H	H	A	A	H	A	A	H	A
lg1-2	29	Tag_46116	40.6	all_1687945	51	H	A	A	H	H	H	A	H	H	H	H	H	H	A	A	H	H	A	A	H	A	H	A	A	H	A	A	H	H	A	H	H	A	H	A	H	H	A	A	H	A	A	H	A
lg1-2	*29	Tag_19378	40.6	all_1219841	219	H	A	A	H	-	H	A	H	H	H	-	H	H	A	A	H	H	A	A	H	A	H	A	A	H	A	A	H	H	A	H	H	A	H	A	H	H	A	A	H	A	A	H	A
lg1-2	30	Tag_51288	41.4	all_182855	53	H	-	-	H	H	H	-	-	H	H	H	H	H	-	-	H	H	-	-	H	-	H	-	-	H	-	-	H	H	-	H	H	-	H	-	H	H	-	-	H	-	-	H	-
lg1-2	31	Tag_24895	43.7	all_2578385	105	H	A	A	-	H	H	A	A	H	H	H	H	H	A	A	H	H	A	A	H	A	H	A	A	H	A	A	H	H	A	H	H	A	-	A	H	H	A	A	H	A	A	H	A
lg1-2	32	Tag_40359	44.2	all_1190211	101	H	A	A	H	H	H	A	A	H	H	H	H	H	A	A	H	H	A	A	H	A	H	A	A	H	A	A	H	H	A	H	H	A	H	A	H	H	A	A	H	A	A	H	A
lg1-2	*32	Tag_18961	44.2	all_2579957	186	H	A	A	H	H	H	A	A	H	H	H	H	H	A	A	H	H	A	A	H	A	H	A	A	-	A	A	H	-	A	H	H	A	H	A	H	H	A	A	H	A	A	H	A
lg1-2	*32	Tag_30329	44.2	all_1097570	189	H	A	A	H	H	H	A	A	H	H	H	H	H	A	A	H	H	A	A	H	A	H	A	A	H	A	A	H	H	A	H	H	A	-	A	H	H	A	A	H	A	A	H	A
lg1-2	*32	Tag_30330	44.2	all_1097570	204	H	A	A	H	H	H	A	A	H	H	H	H	H	A	A	H	H	A	A	H	A	H	A	A	H	A	A	H	H	A	H	H	A	-	A	H	H	A	A	H	A	A	H	A
lg1-2	*32	Tag_40360	44.2	all_1190211	186	H	A	A	H	H	H	A	A	H	H	H	H	H	A	A	H	H	A	A	H	A	H	A	A	H	A	A	H	H	A	H	H	A	H	A	H	H	A	A	H	A	A	H	A
lg1-2	*32	Tag_40361	44.2	all_1190211	233	H	A	A	H	H	H	A	A	H	H	H	H	H	A	A	H	H	A	A	H	A	H	A	A	H	A	A	H	H	A	H	H	A	H	A	H	H	A	A	H	A	A	H	A
lg1-2	33	Tag_47236	44.7	all_129912	24	H	A	A	-	H	H	A	A	H	H	-	H	-	A	A	H	H	A	A	H	-	H	A	A	H	A	A	H	H	A	H	H	A	H	A	H	H	A	A	H	A	A	H	A
lg1-2	34	Tag_28269	45.7	all_1646829	75	H	A	A	H	H	H	A	A	H	H	H	H	H	A	A	H	H	A	A	H	A	H	A	A	H	A	A	H	H	A	H	H	A	H	A	H	H	A	A	H	A	A	H	A
lg1-2	*34	Tag_28270	45.7	all_1646829	83	H	A	A	H	H	H	A	A	H	H	H	H	H	A	A	H	H	A	A	H	A	H	A	A	H	A	A	H	H	A	H	H	A	H	A	H	H	A	A	H	A	A	H	A
lg1-2	35	Tag_41773	46.2	all_13467	170	-	-	-	H	H	A	-	-	-	-	H	-	-	-	-	H	H	-	-	H	-	H	-	-	H	-	-	H	H	-	H	H	-	H	-	H	H	-	-	H	-	-	H	-
lg1-2	36	Tag_45194	46.2	all_1661833	26	H	A	A	H	H	H	A	A	H	H	H	H	H	A	A	-	H	A	A	H	A	H	A	A	H	A	A	H	H	A	H	H	A	H	A	H	H	A	A	H	A	A	H	A
lg1-2	37	Tag_17475	46.7	all_2583803	236	H	H	A	H	H	H	A	A	H	H	H	H	H	A	A	H	H	A	A	H	A	H	A	-	H	A	A	H	H	A	-	H	A	H	A	H	H	-	H	H	A	A	H	A
lg1-2	38	Tag_2392	47.8	all_1294482	166	H	A	A	H	H	H	A	A	-	A	-	-	H	A	A	H	-	A	A	-	A	H	A	A	H	A	A	H	-	A	-	H	A	H	A	H	H	A	A	H	A	A	H	A
lg1-2	*38	Tag_2393	47.8	all_1294482	221	H	A	A	H	H	H	A	A	-	A	-	-	H	A	A	H	-	A	A	-	A	H	A	A	H	A	A	H	-	A	-	H	A	H	A	H	H	A	A	H	A	A	H	A
lg1-2	39	Tag_42929	48.8	all_515241	87	H	A	A	H	H	-	A	A	H	A	H	H	H	A	A	H	H	A	A	H	A	H	A	A	H	A	A	H	H	A	H	H	A	H	A	H	H	A	A	H	A	A	H	A
lg1-2	40	Tag_25217	50.3	all_2031309	55	H	A	A	H	H	-	A	A	-	A	-	-	H	A	A	H	H	A	A	A	A	H	A	A	-	A	A	H	-	A	H	H	A	H	A	H	H	A	A	H	A	A	H	A
lg1-2	41	Tag_32873	51.3	all_2241491	65	H	A	A	H	-	H	A	A	H	A	H	-	A	A	A	H	H	A	A	-	A	-	A	A	H	A	A	H	H	H	H	H	A	A	A	H	H	A	-	H	A	-	H	A
lg1-2	42	Tag_10270	51.3	all_1909114	239	H	A	A	H	H	H	A	A	H	A	H	-	H	A	A	H	H	A	A	H	A	H	A	A	H	A	A	H	-	H	H	H	A	-	A	H	-	A	A	H	A	A	H	A
lg1-2	43	Tag_35736	51.3	all_1200621	220	H	A	A	H	H	H	A	A	H	A	H	H	H	A	A	H	H	A	A	-	A	H	A	A	H	A	A	H	H	H	H	H	A	H	A	H	H	A	A	H	A	A	H	A
lg1-2	44	Tag_26948	52.8	all_1171568	247	H	A	A	H	H	H	A	A	H	A	H	-	H	A	A	-	H	A	A	H	A	H	A	A	H	A	A	H	H	H	H	H	A	H	A	-	H	A	A	H	A	A	H	A
lg1-2	45	Tag_51855	52.8	all_1259245	196	H	A	A	H	-	-	A	A	-	A	H	-	-	A	A	-	-	A	A	-	A	H	A	A	H	A	A	-	H	-	-	-	A	-	A	-	H	A	A	H	A	A	H	A
lg1-2	46	Tag_38249	55.9	all_1654013	43	H	A	A	H	-	H	A	A	H	A	H	H	H	A	A	H	H	A	A	-	A	H	A	A	-	A	A	H	H	H	H	H	A	H	A	H	A	A	A	H	A	A	-	A
lg1-2	47	Tag_14700	56.4	all_358616	42	H	A	A	H	H	H	A	A	-	A	H	H	H	A	A	H	H	A	A	H	A	H	A	A	H	A	A	H	H	H	-	H	A	H	A	H	A	A	A	H	A	A	H	A
lg1-2	48	Tag_41150	56.9	all_2449859	94	H	-	A	-	H	-	A	A	H	A	H	H	-	A	A	H	H	A	A	H	-	H	A	A	H	A	A	H	H	H	-	H	-	A	-	-	-	-	A	-	A	-	-	A
lg1-2	49	Tag_31745	56.9	all_2681306	168	H	A	A	-	H	H	A	A	H	A	H	H	H	A	A	H	H	A	A	H	A	H	A	A	H	-	A	H	-	-	-	H	A	A	A	H	A	A	A	H	A	A	H	A
lg1-2	50	Tag_9031	57.6	all_2037246	235	H	-	-	H	H	H	-	-	H	-	H	H	H	-	-	H	H	-	-	H	-	H	-	-	H	-	-	H	H	H	H	H	-	-	-	H	-	-	-	H	-	-	H	-
lg1-2	51	Tag_9019	57.6	all_2037246	42	H	-	-	H	H	H	-	-	H	-	H	H	H	-	-	H	H	-	-	H	-	H	-	-	H	-	-	H	H	H	H	H	-	-	-	H	-	-	-	H	-	-	H	-
lg1-2	52	Tag_29597	58.4	all_533295	141	-	A	A	H	H	H	A	A	H	A	H	-	H	A	A	-	H	A	A	-	A	H	A	A	H	A	A	H	H	H	H	H	A	A	A	H	A	A	A	H	A	A	-	A
lg1-2	53	Tag_29596	58.4	all_533295	46	H	A	A	H	H	H	A	A	H	A	H	-	H	A	A	-	H	A	A	-	A	H	A	A	H	A	A	H	H	H	H	H	A	A	A	H	A	A	A	H	A	A	-	A
lg1-2	54	Tag_18951	58.4	all_515544	44	H	A	A	H	H	H	A	A	H	A	H	H	H	A	A	H	H	A	A	H	A	H	A	A	H	A	A	H	H	H	H	H	A	A	A	H	A	A	A	H	A	A	H	A
lg1-2	55	Tag_3486	59.9	all_229453	150	H	A	A	H	H	H	A	A	H	A	H	-	H	A	A	H	-	A	A	H	A	H	A	A	H	A	A	H	H	H	H	H	A	A	A	-	A	A	A	H	A	A	H	-
lg1-2	56	Tag_52502	59.9	all_1256794	65	H	A	A	H	H	H	A	A	H	A	H	H	-	A	A	-	H	A	A	H	A	H	A	A	H	A	A	H	-	H	H	H	A	A	A	-	A	A	A	H	A	A	H	A
lg1-2	57	Tag_1788	60.4	all_227193	68	H	A	A	H	-	H	A	A	H	A	H	H	H	A	A	-	H	A	A	H	A	H	A	A	H	A	A	-	H	H	H	H	A	A	A	-	A	A	A	A	A	A	H	A
lg1-2	*57	Tag_33773	60.4	all_534009	46	H	A	A	H	H	H	A	A	H	A	-	H	H	A	A	H	-	A	A	H	A	-	A	A	H	A	A	H	H	H	-	H	A	A	A	H	A	A	A	A	A	A	H	A
lg1-2	58	Tag_51305	60.4	all_1290132	80	H	A	A	H	-	H	A	A	H	A	-	H	-	A	A	H	H	A	A	H	A	H	A	A	H	A	A	-	H	H	-	-	A	A	A	H	A	A	A	A	A	A	H	A
lg1-2	*58	Tag_51311	60.4	all_1290132	229	H	A	A	H	-	H	A	A	H	A	-	H	-	A	A	H	H	A	A	H	A	H	A	A	H	A	A	-	H	H	A	-	A	A	A	H	A	A	A	A	A	A	H	A
lg1-2	59	Tag_8985	60.4	all_118336	58	H	A	A	H	-	H	A	A	-	A	H	H	H	A	A	-	H	A	A	H	A	H	A	A	H	A	A	H	H	H	H	H	A	A	A	H	A	A	A	A	A	A	H	A
lg1-2	60	Tag_32549	60.7	all_1542640	74	H	A	A	H	H	-	A	A	H	A	H	H	-	A	A	H	H	A	A	H	A	-	A	A	-	A	A	-	H	H	H	H	A	A	A	H	A	-	A	A	A	A	H	A
lg1-2	61	Tag_47450	62.6	all_2357189	218	H	A	A	H	-	-	A	A	H	A	H	H	H	A	A	H	H	A	A	H	A	A	A	A	H	A	A	H	H	H	H	H	A	A	A	H	A	A	A	A	A	A	H	A
lg1-2	62	Tag_34404	63.6	all_1444457	162	-	A	A	H	H	H	A	A	H	A	H	-	-	A	A	H	H	A	-	H	A	-	A	A	H	A	A	H	H	H	H	H	A	A	A	H	A	A	A	A	A	A	-	A
lg1-2	63	Tag_33219	63.9	all_484454	11	H	A	A	H	H	H	A	A	-	A	H	-	H	A	A	H	H	A	A	H	A	H	A	A	H	A	A	H	A	H	H	H	A	A	A	H	A	A	A	A	A	A	H	A
lg1-2	64	Tag_29500	64	all_2137903	84	H	A	A	H	H	H	A	A	H	A	-	-	A	A	A	H	A	A	A	H	A	-	A	A	H	A	A	H	H	H	H	H	A	A	A	H	A	A	A	A	A	A	H	A
lg1-2	65	Tag_25888	64	all_1508960	76	H	A	A	-	H	H	A	A	H	A	H	-	H	A	A	-	H	A	A	H	A	-	A	A	H	A	A	H	H	H	H	H	A	A	A	-	A	A	A	A	A	A	H	A
lg1-2	66	Tag_15768	64	all_2623771	37	H	A	A	H	H	H	-	A	H	A	H	H	H	A	-	H	H	A	A	H	A	H	-	A	H	A	A	H	-	-	-	H	-	A	A	H	A	A	A	A	A	-	-	A
lg1-2	67	Tag_24575	64	all_2325210	202	H	-	-	H	H	H	-	-	H	-	H	H	-	-	-	H	H	-	-	H	-	H	-	-	H	-	-	H	H	H	H	H	-	-	-	H	-	-	-	-	-	-	H	-
lg1-2	68	Tag_22869	64	all_2160900	241	H	A	A	H	H	-	A	A	H	A	H	H	H	A	A	H	H	A	A	H	A	H	A	A	H	A	A	H	H	H	H	H	A	A	A	H	A	A	A	A	A	A	H	A
lg1-2	69	Tag_32923	64	all_1887959	26	H	A	A	H	H	H	A	A	H	A	H	H	H	A	A	H	H	A	A	H	A	H	A	A	H	A	A	H	H	H	H	H	A	A	A	H	A	A	A	A	A	A	H	A
lg1-2	*69	Tag_36117	64	all_211588	247	H	A	A	H	H	H	A	A	H	A	H	H	H	A	A	H	H	A	A	H	A	H	A	A	H	A	A	H	H	H	H	H	A	A	A	H	A	A	A	A	A	A	H	A
lg1-2	70	Tag_11695	64	all_1927317	51	H	A	A	H	H	H	A	A	H	A	H	H	H	A	A	H	H	A	A	H	A	-	A	A	H	A	A	H	H	H	H	H	A	A	A	H	A	A	A	A	A	A	H	A
lg1-2	71	Tag_40621	65	all_1924292	76	H	-	-	H	H	H	-	H	H	-	-	H	H	-	-	-	H	-	-	H	-	H	-	-	H	-	-	H	H	H	H	H	-	-	-	H	-	-	-	-	-	-	H	-
lg1-2	*71	Tag_40622	65	all_1924292	81	H	-	-	H	H	H	-	H	H	-	-	H	H	-	-	-	H	-	-	H	-	H	-	-	H	-	-	H	H	H	H	H	-	-	-	H	-	-	-	-	-	-	H	-
lg1-2	*71	Tag_40623	65	all_1924292	202	H	-	-	H	H	H	-	H	H	-	-	H	H	-	-	-	H	-	-	H	-	H	-	-	H	-	-	H	H	H	H	H	-	-	-	H	-	-	-	-	-	-	H	-
lg1-2	*71	Tag_40625	65	all_1924292	216	H	-	-	H	H	H	-	H	H	-	-	H	H	-	-	-	H	-	-	H	-	H	-	-	H	-	-	H	H	H	H	H	-	-	-	H	-	-	-	-	-	-	H	-
lg1-2	72	Tag_902	65	all_2157336	224	H	A	A	H	H	H	A	H	H	A	H	H	-	A	A	H	H	A	A	H	A	-	A	A	H	A	A	H	H	H	H	H	A	A	A	H	A	A	A	A	A	A	H	A
lg1-2	73	Tag_15247	65.5	all_1748310	98	H	A	A	H	H	H	A	H	H	A	H	-	H	A	A	H	H	A	A	H	A	H	A	A	H	A	A	H	H	H	H	H	A	A	A	H	A	A	A	A	A	-	H	-
lg1-2	74	Tag_5725	66.3	all_580058	67	H	-	-	H	H	H	-	H	H	-	H	H	H	-	-	H	H	-	-	H	-	H	-	-	H	-	-	H	H	H	H	-	-	-	-	H	-	-	-	-	-	-	H	-
lg1-2	*74	Tag_5726	66.3	all_580058	99	H	-	-	H	H	H	-	H	H	-	H	H	H	-	-	H	H	-	-	H	-	H	-	-	H	-	-	H	H	H	H	-	-	-	-	H	-	-	-	-	-	-	H	-
lg1-2	75	Tag_23094	67	all_2215926	245	H	A	A	H	H	H	A	H	H	A	H	H	H	A	A	H	H	A	A	H	A	H	A	A	H	A	A	H	H	-	H	H	A	A	A	H	A	A	A	A	A	A	H	A
lg1-2	76	Tag_52325	67	all_912743	238	H	-	-	A	H	H	-	H	H	-	A	H	H	-	-	H	H	-	-	H	-	H	-	-	H	-	-	H	H	H	H	H	-	-	-	H	-	-	-	-	-	-	H	-
lg1-2	77	Tag_42461	67.5	all_1508792	142	H	A	A	H	-	H	A	-	H	A	H	H	H	A	A	H	H	A	A	H	A	H	A	A	H	A	A	H	H	H	H	H	A	A	A	H	A	A	A	A	A	A	H	A
lg1-2	78	Tag_43806	67.5	all_261838	93	H	A	A	H	H	H	A	H	H	A	H	H	H	A	A	-	H	A	A	H	A	-	A	A	H	A	A	H	H	H	H	H	A	A	A	H	A	A	A	A	A	A	H	A
lg1-2	79	Tag_47470	68	all_2006973	173	H	A	A	H	H	H	A	H	H	A	H	H	H	A	A	H	H	A	A	-	A	H	A	A	H	A	A	-	H	H	H	-	A	A	A	H	A	A	A	A	A	A	H	A
lg1-2	*79	Tag_47471	68	all_2006973	181	H	A	A	H	H	H	A	H	H	A	H	H	H	A	A	H	H	A	A	-	A	H	A	A	H	A	A	-	H	H	H	-	A	A	A	H	A	A	A	A	A	A	H	A
lg1-2	*79	Tag_47472	68	all_2006973	185	H	A	A	H	H	H	A	H	H	A	H	H	H	A	A	H	H	A	A	-	A	H	A	A	H	A	A	-	H	H	H	-	A	A	A	H	A	A	A	A	A	A	H	A
lg1-2	80	Tag_7284	68	all_2205032	91	H	A	A	H	H	H	A	H	H	A	H	H	H	A	A	H	H	A	A	H	A	H	A	A	H	-	A	H	H	H	H	H	A	A	A	-	A	A	A	A	A	A	H	A
lg1-2	81	Tag_51198	70.5	all_493057	92	H	A	A	H	H	H	A	H	-	A	-	H	H	A	A	H	H	A	A	H	A	H	A	A	H	A	A	H	-	H	H	H	A	A	A	A	A	A	A	A	A	A	H	A
lg1-2	*81	Tag_20504	70.5	all_1989142	218	H	A	A	H	H	H	A	H	H	A	H	H	H	A	A	H	H	A	A	H	A	H	A	A	H	A	A	H	H	H	H	H	A	A	A	A	A	A	A	A	A	A	H	A
lg1-2	*81	Tag_36732	70.5	all_515944	213	-	A	A	H	H	H	A	H	H	A	H	H	H	A	A	H	H	A	A	H	A	-	A	A	H	A	A	H	-	H	H	H	A	A	A	A	A	A	A	A	A	A	H	A
lg1-2	*81	Tag_46131	70.5	all_1545200	239	-	A	A	H	H	-	A	H	H	A	H	H	H	A	A	H	H	A	A	H	A	H	A	A	H	A	A	H	-	H	H	H	A	A	A	A	A	A	A	A	A	A	H	A
lg1-2	82	Tag_22037	70.5	all_1102964	71	H	A	A	H	H	A	A	H	-	A	H	H	H	A	A	H	H	A	A	H	A	H	A	A	H	A	A	H	-	-	-	H	A	A	A	A	A	A	A	A	A	A	H	A
lg1-2	83	Tag_43029	73.5	all_2017239	51	H	A	A	-	H	H	A	H	H	A	H	H	H	A	A	H	H	A	A	H	A	H	A	A	H	A	A	H	H	-	A	H	A	A	A	A	A	A	A	A	H	A	H	A
lg1-2	84	Tag_16289	74.5	all_1674065	59	H	A	A	H	H	H	A	H	H	A	H	H	H	A	A	H	H	A	A	H	A	H	A	A	H	A	A	H	H	H	A	H	A	A	A	A	A	A	A	A	H	A	H	A
lg1-2	85	Tag_41875	74.5	all_1280205	24	H	A	A	H	H	H	A	-	H	A	H	H	H	A	A	H	A	A	A	H	A	H	A	A	-	A	A	H	H	-	A	A	A	A	A	A	A	A	A	A	H	A	H	A
lg1-2	86	Tag_12145	76.5	all_1967733	197	H	A	A	H	H	H	A	H	H	A	H	H	H	A	A	H	H	A	A	H	A	H	A	A	H	A	A	H	H	H	A	H	A	A	A	A	A	A	A	A	H	A	H	A
lg1-2	87	Tag_9479	78	all_538103	203	H	A	A	H	H	H	A	-	H	A	H	H	H	A	A	H	H	A	A	H	A	H	A	A	H	A	A	H	H	A	A	H	A	A	A	A	A	A	A	A	H	A	H	A
lg1-2	*87	Tag_9480	78	all_538103	206	H	A	A	H	H	H	A	-	H	A	H	H	H	A	A	H	H	A	A	H	A	H	A	A	H	A	A	H	H	A	A	H	A	A	A	A	A	A	A	A	H	A	H	A
lg1-2	88	Tag_23963	78.5	all_514769	85	H	A	A	H	H	H	A	-	-	A	H	H	H	A	A	H	H	A	A	H	A	H	A	A	H	A	A	-	A	A	A	H	A	A	A	A	A	A	A	A	H	-	-	A
lg1-2	89	Tag_10165	79.7	all_1659774	172	H	A	A	H	-	H	A	H	H	A	-	H	-	A	A	H	H	A	A	H	A	H	A	A	-	A	-	-	H	A	A	H	A	A	A	A	A	A	A	A	H	A	H	A
lg1-2	90	Tag_41763	82.1	all_1693145	32	H	A	A	H	H	H	A	H	H	A	H	H	H	A	A	H	H	A	A	H	A	H	A	A	H	A	H	H	H	A	A	H	A	A	A	A	A	A	A	A	H	A	H	A
lg1-2	91	Tag_31896	82.1	all_2688559	183	H	A	A	H	H	H	A	H	H	A	H	H	H	A	A	H	H	A	A	H	A	H	A	A	H	A	H	H	H	A	A	H	A	A	A	A	A	A	A	A	H	A	H	A
lg1-2	92	Tag_24965	85.1	all_1259426	239	H	A	A	H	H	H	A	-	H	A	H	H	H	A	A	A	H	A	A	H	A	-	A	A	H	A	H	H	H	A	A	H	A	A	A	A	A	A	A	A	H	A	H	A
lg1-2	93	Tag_7288	85.1	all_1145626	42	H	A	A	H	H	H	A	H	H	A	-	-	-	A	A	A	-	A	A	H	A	H	A	A	H	A	H	H	H	A	A	H	A	A	A	A	A	A	A	A	H	A	-	A
lg1-2	94	Tag_46408	85.1	all_2724284	184	H	A	A	H	H	H	A	H	H	A	-	H	H	A	A	A	H	A	A	H	A	H	A	A	H	A	H	H	H	A	A	H	A	A	A	A	A	A	A	A	H	A	H	A
lg1-2	*94	Tag_46409	85.1	all_2724284	186	H	A	A	H	H	H	A	H	H	A	-	H	H	A	A	A	H	A	A	H	A	H	A	A	H	A	H	H	H	A	A	H	A	A	A	A	A	A	A	A	H	A	H	A
lg1-2	*94	Tag_46410	85.1	all_2724284	199	H	A	A	H	H	H	A	H	H	A	-	H	H	A	A	A	H	A	A	H	A	H	A	A	H	A	H	H	H	A	A	H	A	A	A	A	A	A	A	A	H	A	H	A
lg1-2	*94	Tag_46412	85.1	all_2724284	230	H	A	A	H	H	H	A	H	H	A	-	H	H	A	A	A	H	A	A	H	A	H	A	A	H	A	H	H	H	A	A	H	A	A	A	A	A	A	A	A	H	A	H	A
lg1-2	95	Tag_32554	85.4	all_217390	37	H	A	A	H	-	H	A	H	H	A	H	H	H	-	A	A	H	A	A	-	-	H	A	A	H	A	H	H	-	A	A	-	-	A	-	A	A	-	A	A	H	A	H	A
lg1-2	96	Tag_44080	85.7	all_923035	73	H	A	A	H	H	H	A	H	H	A	H	H	H	A	A	A	H	A	A	H	A	H	A	A	H	A	H	H	H	A	A	H	A	A	A	A	A	A	A	A	H	A	H	A
lg1-2	*96	Tag_44081	85.7	all_923035	74	H	A	A	H	H	H	A	H	H	A	H	H	H	A	A	A	H	A	A	H	A	H	A	A	H	A	H	H	H	A	A	H	A	A	A	A	A	A	A	A	H	A	H	A
lg1-2	*96	Tag_44084	85.7	all_923035	98	H	A	A	H	H	H	A	H	H	A	H	H	H	A	A	A	H	A	A	H	A	H	A	A	H	A	H	H	H	A	A	H	A	A	A	A	A	A	A	A	H	A	H	A
lg1-2	97	Tag_26605	86.3	all_1934757	214	H	A	A	H	-	H	A	H	A	A	A	H	H	A	A	A	H	A	A	H	A	-	A	A	H	A	H	H	H	A	A	H	A	A	A	A	A	-	A	A	H	A	H	A
lg1-2	98	Tag_15600	89.2	all_61765	83	H	A	A	H	H	H	A	H	A	A	-	H	H	A	A	A	H	A	A	H	A	H	A	A	H	A	H	H	H	A	A	H	A	A	H	A	A	H	A	A	H	A	H	A
lg1-2	99	Tag_21911	89.2	all_1347517	53	-	-	-	-	H	H	-	H	-	-	H	H	-	-	-	-	A	-	-	H	-	H	-	-	H	-	H	H	H	-	-	H	-	-	H	-	H	H	-	-	H	-	H	-
lg1-2	100	Tag_6161	90.2	all_1757434	93	A	A	A	-	H	H	A	H	A	A	H	-	H	A	A	A	-	A	A	H	A	H	A	A	H	A	H	H	H	A	A	H	A	A	-	A	A	H	A	A	H	A	H	A
lg1-3	1	Tag_51572r	0	all_2120730	106	H	A	-	H	H	H	H	H	-	H	-	A	A	A	H	A	A	-	H	A	A	A	H	A	H	A	H	-	A	A	H	A	A	H	A	H	A	H	A	H	A	A	A	A
lg1-3	2	Tag_14167r	1.5	all_1931382	70	A	A	A	H	H	H	H	H	A	H	H	A	A	A	H	A	A	A	H	A	-	-	H	A	A	A	H	H	A	A	H	A	A	H	A	H	A	H	A	H	A	A	A	H
lg1-3	3	Tag_21989r	1.5	all_1663466	184	A	A	-	H	H	H	H	H	-	H	H	A	A	A	H	-	A	-	H	A	A	A	H	-	-	A	H	H	A	A	H	-	-	H	A	H	A	H	A	H	A	-	A	-
lg1-3	4	Tag_51575r	1.5	all_2120730	207	A	-	-	H	H	H	H	H	-	H	-	A	A	A	H	A	A	-	H	A	A	A	H	A	A	A	H	-	A	A	H	A	A	H	A	H	A	H	A	H	A	A	A	A
lg1-3	*4	Tag_51574r	1.5	all_2120730	206	A	-	-	H	H	H	H	H	-	H	-	A	A	A	H	A	A	-	H	A	A	A	H	A	A	A	H	-	A	A	H	A	A	H	A	H	A	H	A	H	A	A	A	A
lg1-3	5	Tag_30286r	1.5	all_2183862	166	A	A	A	H	H	H	H	H	A	H	H	A	A	A	H	A	A	A	H	A	A	A	H	A	A	A	H	H	A	A	H	A	A	H	A	H	A	H	A	H	A	A	A	A
lg1-3	*5	Tag_6231r	1.5	all_1665652	44	-	-	A	H	H	H	H	H	A	H	H	A	A	-	H	A	A	-	H	A	A	A	H	A	A	A	H	H	A	A	H	A	-	H	A	H	A	H	-	H	A	-	A	-
lg1-3	*5	Tag_30287r	1.5	all_2183862	167	A	A	A	H	H	H	H	H	A	H	H	A	A	A	H	A	A	A	H	A	A	A	H	A	A	A	H	H	A	A	H	A	A	H	A	H	A	H	A	H	A	A	A	A
lg1-3	6	Tag_34869r	3	all_1250190	244	A	A	A	H	H	H	H	H	A	H	H	A	A	A	-	A	-	A	H	-	A	A	H	A	A	A	H	H	A	A	H	A	A	H	A	H	A	H	A	H	A	A	A	A
lg1-3	*6	Tag_34864r	3	all_1250190	81	A	A	A	H	H	H	H	H	A	H	H	A	A	A	-	-	H	A	H	-	-	A	H	A	-	A	H	H	A	A	H	A	A	H	-	H	A	H	A	H	A	A	-	A
lg1-3	7	Tag_34861r	3	all_1250190	28	A	A	-	H	H	H	H	H	A	H	H	A	A	-	A	A	A	-	H	A	-	A	H	-	-	A	H	H	A	-	H	-	A	H	-	H	A	H	A	H	A	A	-	A
lg1-3	8	Tag_2808r	3.5	all_2183976	213	A	A	A	H	H	H	H	H	A	H	H	A	A	A	A	A	A	A	H	A	A	A	H	A	A	A	H	H	A	A	H	A	A	H	A	H	A	H	A	H	A	A	A	A
lg1-3	*8	Tag_29388r	3.5	all_503078	100	A	A	A	H	H	H	H	H	A	H	H	A	A	A	A	A	A	A	H	A	A	A	H	A	A	A	H	H	A	A	H	A	-	H	A	H	-	H	A	H	A	A	A	A
lg1-3	9	Tag_29212r	4	all_2002696	244	A	A	A	-	-	-	-	-	A	-	-	A	A	A	A	A	A	A	-	A	A	A	-	A	A	A	-	A	A	H	-	A	A	-	-	-	A	-	A	-	A	A	A	A
lg1-3	10	Tag_29359r	4.5	all_1738426	41	A	A	-	H	-	H	H	H	A	H	H	A	A	A	A	A	A	A	-	A	A	-	H	A	A	A	-	A	A	A	H	A	A	H	-	H	A	H	A	H	A	A	H	A
lg1-3	11	Tag_18061r	4.5	all_2186082	54	A	A	A	H	H	H	H	H	A	H	H	A	A	A	A	-	A	A	H	A	A	A	H	A	A	A	H	A	A	A	H	A	A	H	-	H	A	H	A	H	A	A	A	A
lg1-3	12	Tag_18063r	4.5	all_2186082	244	A	A	A	-	-	-	-	-	A	-	-	A	A	A	A	A	A	A	-	A	A	A	-	A	A	A	-	A	A	A	-	A	A	-	A	-	A	-	A	-	A	A	A	A
lg1-3	13	Tag_35151r	4.5	all_1565607	54	A	A	A	H	H	H	H	H	-	H	H	A	-	A	A	A	A	A	H	A	A	A	H	A	A	A	H	A	A	A	H	A	A	H	A	H	A	H	A	H	A	A	A	A
lg1-3	14	Tag_22793r	5	all_1186577	208	A	A	A	H	H	H	H	H	A	H	H	A	-	A	A	A	A	A	H	A	A	A	H	A	A	A	H	A	A	A	H	A	A	H	A	H	A	H	A	H	A	A	A	A
lg1-3	*14	Tag_22792r	5	all_1186577	179	A	A	A	H	H	H	H	H	A	H	H	A	-	A	A	A	A	A	H	A	A	A	H	A	A	A	H	A	A	A	H	A	A	H	A	H	A	H	A	H	A	A	A	A
lg1-3	*14	Tag_22794r	5	all_1186577	234	A	A	A	H	H	H	H	H	A	H	H	A	-	A	A	A	A	A	H	A	A	A	H	A	A	A	H	A	A	A	H	A	A	H	A	H	A	H	A	H	A	A	A	A
lg1-3	15	Tag_25451r	6	all_2007370	53	A	A	A	H	H	H	H	H	A	H	H	A	-	A	-	H	A	A	H	A	-	A	H	A	A	A	H	A	A	A	H	A	A	H	A	-	A	H	A	H	A	A	-	A
lg1-3	16	Tag_17355r	6	all_2726053	101	A	A	A	H	H	H	H	H	A	H	H	A	A	A	A	H	A	A	H	A	A	-	H	A	A	A	H	A	A	A	H	A	A	H	A	H	A	H	A	H	A	A	-	A
lg1-3	17	Tag_12131r	6	all_1215543	99	A	A	A	H	H	H	H	H	A	H	H	A	A	A	A	H	A	A	H	A	A	A	H	A	A	A	H	A	A	A	H	A	A	H	A	H	A	H	A	H	A	A	-	A
lg1-3	18	Tag_12756r	6	all_2031604	53	A	A	A	-	H	-	H	H	-	-	H	A	A	A	-	H	A	A	-	A	A	A	H	A	A	A	H	A	A	A	H	A	A	H	-	H	A	H	A	H	A	A	A	A
lg1-3	19	Tag_46897r	6	all_1273678	170	A	A	A	-	-	-	-	-	A	-	-	A	A	A	A	-	A	A	-	A	A	A	-	A	A	A	-	A	A	A	-	A	A	-	A	-	A	-	-	-	A	A	A	A
lg1-3	20	Tag_40476r	7.5	all_44528	234	A	A	A	-	-	-	-	-	-	-	-	A	-	-	A	-	A	A	-	-	A	A	-	A	-	-	-	A	A	A	-	-	A	-	A	-	-	-	-	-	A	H	A	A
lg1-3	21	Tag_13966r	7.5	all_1050801	191	A	A	A	-	H	H	-	H	A	H	H	A	A	A	A	H	A	A	H	A	A	A	-	-	A	A	H	A	A	A	H	A	A	H	A	H	A	H	A	H	A	A	-	A
lg1-3	22	Tag_9843r	8	all_132218	20	A	-	A	H	H	H	H	H	A	H	H	A	A	A	A	H	-	A	H	A	A	A	H	A	A	-	H	A	A	A	H	-	A	H	A	H	A	H	A	H	A	-	-	A
lg1-3	23	Tag_1954r	8.2	all_2193331	210	A	A	-	H	H	H	H	H	A	H	H	-	-	A	-	-	-	-	H	A	A	A	H	A	A	A	H	A	A	-	H	A	A	H	A	H	-	-	A	H	-	-	A	A
lg1-3	24	Tag_30199r	8.2	all_102152	234	-	A	A	H	H	H	H	H	-	H	-	A	A	A	A	H	A	A	H	A	A	A	H	A	-	A	H	H	A	A	-	A	-	H	A	-	A	H	A	-	A	-	-	A
lg1-3	25	Tag_35671r	11	all_1841453	146	-	A	A	-	-	-	H	H	-	H	H	-	A	A	A	H	-	-	H	-	-	-	H	A	-	A	-	-	-	A	H	A	A	H	A	H	A	H	A	H	A	-	-	A
lg1-3	26	Tag_9427r	13.2	all_489776	30	-	A	A	H	H	H	H	H	A	H	H	A	-	-	-	H	A	-	H	A	A	H	H	A	A	-	H	A	A	-	H	A	-	H	A	H	A	H	A	H	A	-	A	A
lg1-3	*26	Tag_9428r	13.2	all_489776	65	-	A	A	H	H	H	H	H	A	H	H	A	-	-	-	H	A	-	H	A	A	H	H	A	A	-	H	A	A	-	H	A	-	H	A	H	A	H	A	H	A	-	A	A
lg1-3	*26	Tag_9430r	13.2	all_489776	81	-	A	A	H	H	H	H	H	A	H	H	A	-	-	-	H	A	-	H	A	A	H	H	A	A	-	H	A	A	-	H	A	-	H	A	H	A	H	A	H	A	-	A	A
lg1-3	27	Tag_6321r	17.9	all_2670793	37	A	A	A	H	H	H	H	H	A	H	A	-	H	A	A	H	A	A	H	H	A	H	H	A	A	A	H	-	A	A	H	A	-	H	A	H	A	H	-	H	A	A	A	A
lg1-3	28	Tag_6326r	17.9	all_2670793	185	A	A	A	H	H	H	H	H	A	H	A	H	H	A	A	H	A	A	H	A	A	H	H	A	A	A	H	A	A	A	H	A	A	H	A	H	A	H	A	H	A	A	A	A
lg1-3	*28	Tag_6327r	17.9	all_2670793	188	A	A	A	H	H	H	H	H	A	H	A	H	H	A	A	H	A	A	H	A	A	H	H	A	A	A	H	A	A	A	H	A	A	H	A	H	A	H	A	H	A	A	A	A
lg1-3	29	Tag_1289r	21.7	all_2665908	117	A	H	A	H	H	H	A	H	A	H	-	-	H	A	A	H	A	A	H	A	A	H	H	A	A	A	H	H	A	A	H	A	A	H	H	H	A	H	A	H	A	A	A	A
lg1-3	30	Tag_21943r	21.7	all_1658462	186	A	A	A	H	H	H	A	H	A	H	A	A	H	A	-	H	A	A	H	-	A	H	H	A	A	A	H	A	A	A	H	A	-	H	-	H	A	H	A	H	A	A	A	A
lg1-3	31	Tag_23668r	23.8	all_1278431	90	A	A	-	H	H	H	A	H	A	H	A	A	H	A	A	H	A	A	H	A	H	H	H	A	A	A	H	A	A	A	H	A	A	H	A	H	A	H	A	H	A	A	A	A
lg1-3	32	Tag_23670r	23.8	all_1278431	216	A	A	-	H	H	H	A	H	A	H	A	A	H	H	A	H	A	A	H	A	H	H	H	A	A	A	H	A	A	A	H	A	A	H	A	H	A	H	A	H	A	A	A	A
lg1-3	33	Tag_37495r	25.8	all_483776	144	A	-	A	H	H	H	A	H	A	H	A	A	H	A	A	H	A	A	H	A	H	H	H	H	A	H	H	A	-	A	H	A	A	H	A	H	A	H	A	H	A	-	A	-
lg1-3	34	Tag_39234r	25.8	all_133455	87	-	A	-	-	H	H	A	H	A	H	A	-	H	A	A	-	A	A	H	A	H	H	H	A	A	A	H	A	A	A	H	A	-	H	-	H	-	H	-	H	A	A	-	A
lg1-3	35	Tag_12752r	27	all_1746183	209	A	A	A	H	H	H	A	H	A	H	A	A	H	A	A	H	A	A	H	A	H	H	H	A	A	A	H	A	-	A	H	A	A	H	A	H	H	H	A	H	A	A	A	A
lg1-3	36	Tag_13153r	27.8	all_1218086	66	A	A	-	H	H	H	A	H	A	H	A	A	H	-	A	H	A	A	H	A	H	H	H	A	A	A	H	A	-	-	H	A	A	H	A	H	H	H	-	H	A	-	A	A
lg1-3	*36	Tag_24659r	27.8	all_517192	237	-	A	A	H	H	H	-	H	A	H	A	-	H	A	A	H	A	-	H	-	H	H	H	-	-	-	H	A	A	A	H	A	A	H	-	H	H	H	A	H	A	-	A	-
lg1-3	37	Tag_43592r	29.4	all_217183	221	A	A	H	H	H	H	A	H	A	H	A	A	H	A	A	H	A	A	H	A	H	H	-	A	A	A	H	A	A	A	H	A	A	H	A	H	H	H	A	H	A	A	A	A
lg1-3	*37	Tag_1932r	29.4	all_1962863	73	A	A	H	H	H	H	A	H	A	H	A	-	H	-	A	H	A	A	H	-	H	H	A	A	A	A	H	A	-	A	H	-	-	H	-	H	H	H	-	H	A	A	A	A
lg1-3	38	Tag_45632r	29.4	all_441802	198	-	A	-	-	-	-	-	-	A	-	A	-	-	A	-	-	-	A	-	A	-	-	-	A	-	-	-	-	A	A	-	-	-	-	A	-	-	-	A	-	A	-	A	A
lg1-3	39	Tag_38795r	34.1	all_2561156	60	H	A	-	H	H	H	A	H	A	-	-	A	H	-	A	H	A	A	H	A	H	H	A	A	A	A	H	A	A	A	H	A	-	-	-	H	-	A	A	H	-	-	A	A
lg1-3	40	Tag_45870r	34.9	all_2111440	46	A	A	H	H	H	H	A	H	A	H	A	A	H	-	A	H	A	A	H	A	H	H	A	A	A	A	H	A	-	A	H	A	A	H	A	H	H	A	A	H	A	A	A	-
lg1-3	41	Tag_45875r	35.7	all_2111440	169	A	A	H	H	-	H	A	H	A	H	A	A	H	A	A	-	A	A	H	A	A	H	A	-	A	A	H	A	-	A	H	A	-	H	A	H	H	A	-	H	A	-	A	-
lg1-3	*41	Tag_45876r	35.7	all_2111440	233	A	A	H	H	-	H	A	H	A	H	A	A	H	A	A	-	A	A	H	A	A	H	A	-	A	A	H	A	-	A	H	A	-	H	A	H	H	A	-	H	A	-	A	-
lg1-3	42	Tag_2518r	36.2	all_2489416	68	A	A	H	H	H	H	A	H	A	H	A	A	H	A	A	H	A	A	H	A	H	H	A	A	A	A	H	A	A	A	H	A	A	H	A	H	H	A	A	H	A	A	A	A
lg1-3	43	Tag_35414r	38.2	all_499858	170	A	A	H	H	H	H	A	-	A	H	A	A	-	A	A	H	A	A	H	A	H	-	A	A	A	H	H	A	A	A	H	A	A	H	A	H	H	A	-	H	A	A	A	A
lg1-3	44	Tag_5052r	38.2	all_489827	187	A	A	H	H	H	H	A	H	A	H	A	A	H	A	A	H	A	A	H	A	H	H	A	A	A	H	H	A	A	A	H	A	A	H	A	H	H	A	A	H	A	A	A	A
lg1-3	45	Tag_2282r	38.2	all_1284375	149	A	A	H	H	H	H	A	H	A	H	-	H	H	A	A	H	A	A	H	-	H	H	A	A	A	H	H	A	-	A	H	A	A	H	A	H	H	A	A	H	A	-	A	A
lg1-3	*45	Tag_2279r	38.2	all_1284375	91	A	-	H	H	H	H	A	H	A	H	-	H	H	A	A	H	A	A	H	-	H	H	A	A	A	H	H	-	-	A	H	A	A	H	A	H	H	A	A	H	A	-	A	A
lg1-3	46	Tag_42933r	38.8	all_515241	151	A	A	H	H	H	H	A	H	A	H	A	A	H	A	A	H	A	A	H	A	H	H	A	A	H	H	H	-	A	A	H	H	A	H	A	H	H	A	H	H	A	A	A	A
lg1-3	47	Tag_10783r	40.4	all_2679628	217	A	A	H	H	H	H	A	H	A	H	A	A	H	A	A	H	A	A	H	A	H	H	A	A	H	H	H	A	A	A	H	A	A	H	A	H	H	A	A	H	A	A	A	A
lg1-3	48	Tag_44578r	41.7	all_1253565	160	A	A	H	H	H	H	A	H	A	H	A	A	H	A	A	H	A	A	H	A	H	H	A	A	H	H	H	A	-	-	H	A	A	H	A	H	-	A	H	H	-	A	A	A
lg1-3	*48	Tag_44579r	41.7	all_1253565	196	A	A	H	H	H	H	A	H	A	H	A	A	H	A	A	H	A	A	H	A	H	H	A	A	H	H	H	A	-	-	H	A	A	H	A	H	-	A	H	H	-	A	A	A
lg1-3	49	Tag_24551r	42.7	all_1653809	81	A	A	H	H	H	H	A	H	A	H	A	A	H	A	A	H	A	-	H	A	H	H	A	A	H	H	H	A	A	A	H	A	A	H	A	H	H	A	A	H	-	A	A	A
lg1-3	*49	Tag_24550r	42.7	all_1653809	62	A	A	H	H	H	H	A	H	A	H	A	A	H	A	A	H	A	-	H	A	H	H	A	A	H	H	H	A	A	A	H	A	A	H	A	H	H	A	A	H	-	A	A	A
lg1-3	50	Tag_50701r	43.4	all_1923941	227	A	-	H	H	H	H	A	H	A	H	A	-	H	-	A	H	A	A	H	A	H	H	A	A	H	H	H	-	-	A	H	A	A	H	A	H	H	A	A	H	A	-	A	A
lg1-3	51	Tag_11497r	44.4	all_2327436	76	A	A	H	H	H	H	A	H	A	H	A	A	H	A	A	H	A	A	H	A	H	H	A	A	H	H	H	A	A	A	H	A	A	H	A	H	H	A	A	H	A	A	A	A
lg1-3	*51	Tag_11498r	44.4	all_2327436	91	A	A	H	H	H	H	A	H	A	H	A	A	H	A	A	H	A	A	H	A	H	H	A	A	H	H	H	A	A	A	H	A	A	H	A	H	H	A	A	H	A	A	A	A
lg1-3	52	Tag_22617r	44.9	all_1859287	40	A	A	H	H	H	H	A	H	A	H	A	A	H	A	A	H	A	A	H	A	H	H	A	A	H	H	H	A	A	A	H	A	A	H	A	H	H	A	A	H	A	A	A	A
lg1-3	53	Tag_11361r	46.6	all_1476052	227	A	A	H	H	H	H	A	H	A	H	A	A	H	A	A	H	A	A	H	A	H	H	-	A	H	H	H	A	A	A	H	A	A	H	A	H	H	A	A	H	A	A	A	-
lg1-3	54	Tag_5462r	49.4	all_582407	23	A	A	H	H	H	H	A	H	H	H	H	A	H	A	A	H	A	H	H	A	-	H	A	A	H	H	H	A	A	A	H	A	A	H	A	H	H	A	A	H	A	A	A	A
lg1-3	55	Tag_18000r	51.4	all_208081	124	A	-	H	-	H	-	H	-	A	H	A	H	H	A	A	H	A	-	H	A	H	H	-	A	H	-	-	A	-	A	H	A	A	H	A	H	-	A	A	-	H	A	A	A
lg1-3	56	Tag_24862r	55.3	all_2241120	16	A	H	H	H	H	H	H	H	A	H	A	A	H	A	H	H	A	A	H	H	H	H	H	-	H	H	H	A	A	A	H	A	A	H	H	H	A	A	A	H	A	A	-	A
lg1-3	57	Tag_38251r	57.8	all_1654013	86	A	A	H	H	H	H	A	H	A	H	-	-	H	A	H	H	A	-	H	A	H	H	A	A	H	H	H	A	A	-	H	A	A	H	A	H	A	A	A	H	A	-	-	-
lg1-3	58	Tag_30755r	58.8	all_269331	162	A	A	H	H	H	H	A	H	A	H	A	A	H	A	H	H	A	A	H	A	H	H	A	-	H	H	H	A	A	A	H	-	-	H	-	H	A	A	A	H	A	-	-	A
lg1-3	59	Tag_3174r	58.8	all_2386994	209	A	A	H	H	H	H	A	H	A	H	A	A	H	A	H	H	-	A	H	A	H	H	A	A	H	H	H	A	A	A	H	A	A	H	A	H	A	A	A	H	A	A	A	A
lg1-3	*59	Tag_7223r	58.8	all_500080	211	A	A	H	H	H	H	A	H	A	H	A	-	H	A	H	H	A	A	H	A	H	H	A	A	H	H	H	A	A	A	H	A	A	H	A	H	A	A	-	H	A	A	A	A
lg1-3	60	Tag_31744r	61.4	all_2681306	164	A	A	H	H	H	H	A	H	A	H	A	A	H	A	H	H	-	-	H	A	H	H	A	A	H	-	-	A	A	A	H	A	A	A	A	H	A	A	A	H	A	-	A	A
lg1-3	61	Tag_25854r	62	all_1789139	99	A	A	H	H	H	H	A	H	A	H	-	A	H	A	H	H	H	A	H	A	H	H	A	A	H	H	H	A	A	A	H	A	A	A	A	H	-	A	A	H	H	A	-	A
lg1-3	62	Tag_364r	62.1	all_10492	30	A	A	H	H	H	H	A	H	A	H	A	-	H	A	H	H	H	A	H	A	H	H	A	A	H	H	H	A	A	A	H	A	A	A	A	H	A	A	A	H	A	A	A	A
lg1-3	63	Tag_9027r	62.6	all_2037246	187	A	A	H	H	H	H	A	H	A	H	A	A	H	A	H	H	H	A	H	A	H	H	A	-	H	H	H	A	A	A	H	A	A	A	-	H	A	A	A	H	A	A	A	A
lg1-3	64	Tag_35579r	62.6	all_530806	160	A	A	H	H	H	H	A	-	-	H	A	A	H	A	H	H	H	A	H	A	H	H	A	-	H	-	H	-	A	A	-	-	A	A	A	H	A	A	A	H	A	A	A	H
lg1-3	65	Tag_29598r	64.3	all_533295	206	A	A	H	H	H	H	A	H	A	H	A	-	H	A	H	H	H	A	H	A	H	H	A	A	H	H	H	A	A	-	H	A	A	-	A	H	A	A	A	H	A	-	-	A
lg1-3	66	Tag_18952r	65.1	all_515544	76	A	A	H	H	H	H	A	H	A	H	A	A	H	A	H	H	H	A	H	A	H	H	A	A	H	H	H	A	A	A	H	A	A	A	A	H	A	A	A	H	A	A	A	A
lg1-3	*66	Tag_13374r	65.1	all_1180093	192	A	A	H	H	H	H	A	H	A	H	A	A	H	-	H	H	H	A	H	A	H	H	A	A	H	H	H	A	A	A	H	A	A	A	A	H	A	A	A	H	A	A	A	-
lg1-3	*66	Tag_18953r	65.1	all_515544	81	A	A	H	H	H	H	A	H	A	H	A	A	H	A	H	H	H	A	H	A	H	H	A	A	H	H	H	A	A	A	H	A	A	A	A	H	A	A	A	H	A	A	A	A
lg1-3	67	Tag_41652r	65.1	all_1992579	72	A	A	H	H	H	H	A	H	A	H	A	A	H	A	H	H	H	A	H	A	H	H	A	A	H	H	H	-	A	-	H	-	A	A	A	H	A	A	A	H	A	A	A	-
lg1-3	68	Tag_43310r	65.1	all_2009037	81	A	A	H	A	H	H	-	H	A	H	A	A	H	A	H	H	H	A	H	A	H	H	A	A	H	H	H	A	A	A	H	A	A	A	A	H	-	A	A	H	A	A	A	A
lg1-3	69	Tag_41187r	66.6	all_2138963	168	A	-	H	H	H	H	A	A	A	H	A	A	H	-	H	H	H	A	-	A	-	H	-	-	H	-	-	A	A	A	H	-	A	A	-	H	-	-	-	-	A	A	A	A
lg1-3	70	Tag_33776r	68.1	all_534009	83	A	A	H	H	H	H	A	A	A	H	A	A	H	A	H	H	H	A	H	A	H	H	-	A	H	H	H	A	A	A	H	A	A	-	A	H	A	-	A	A	A	A	A	-
lg1-3	71	Tag_39837r	68.1	all_1564382	132	A	A	H	H	H	H	A	-	A	H	A	-	H	-	H	H	H	A	H	A	H	H	A	A	H	H	H	A	A	A	H	A	A	A	A	H	A	A	A	A	-	A	A	A
lg1-3	72	Tag_8245r	69.1	all_1335207	151	A	A	H	H	H	H	H	A	A	H	A	A	H	-	H	H	H	A	H	-	H	H	H	A	H	H	-	A	A	A	-	A	A	A	A	H	A	A	A	A	A	A	-	A
lg1-3	*72	Tag_8246r	69.1	all_1335207	156	A	A	H	H	H	H	H	A	A	H	A	A	H	-	H	H	H	A	H	-	H	H	H	A	H	H	-	A	A	A	-	A	A	A	A	H	A	A	A	A	A	A	-	A
lg1-3	*72	Tag_8248r	69.1	all_1335207	233	A	A	H	H	H	H	H	A	A	H	A	A	H	-	H	H	H	A	H	-	H	H	H	A	H	H	-	A	A	A	-	A	A	A	A	H	A	A	A	A	A	A	-	A
lg1-3	73	Tag_51304r	69.1	all_1290132	34	-	A	H	H	H	H	H	A	A	H	A	A	H	A	H	H	H	A	H	A	H	H	A	A	H	H	-	A	A	A	H	A	A	-	A	H	A	A	-	A	A	A	A	A
lg1-3	74	Tag_13656r	69.1	all_2189516	47	A	A	H	H	H	H	H	A	A	H	A	A	H	A	H	H	H	A	H	A	H	H	A	A	H	H	A	A	A	A	H	A	A	A	A	H	A	A	A	A	A	A	A	-
lg1-3	75	Tag_8690r	69.1	all_2702283	77	-	A	H	H	H	H	H	A	A	H	-	A	H	A	H	H	H	A	H	A	H	H	A	A	H	H	A	A	A	A	H	A	A	A	A	H	A	A	A	A	A	A	-	A
lg1-3	76	Tag_49838r	69.1	all_213176	73	A	A	H	H	H	H	H	A	A	H	-	-	H	A	H	H	H	-	H	A	H	H	-	A	H	H	A	A	A	A	H	A	A	A	A	H	A	A	A	A	A	-	-	A
lg1-3	*76	Tag_13719r	69.1	all_1483745	43	A	A	H	H	H	H	H	A	A	H	A	A	H	A	H	H	H	A	H	-	H	H	A	-	H	H	A	A	A	A	H	A	A	-	A	H	A	A	-	A	-	A	A	-
lg1-3	*76	Tag_13720r	69.1	all_1483745	55	A	A	H	H	H	H	H	A	A	H	A	A	H	A	H	H	H	A	H	-	H	H	A	-	H	H	A	A	A	A	H	A	A	-	A	H	A	A	-	A	-	A	A	-
lg1-3	*76	Tag_13721r	69.1	all_1483745	66	A	A	H	H	H	H	H	A	A	H	A	A	H	A	H	H	H	A	H	-	H	H	A	-	H	H	A	A	A	A	H	A	A	-	A	H	A	A	-	A	-	A	A	-
lg1-3	*76	Tag_13722r	69.1	all_1483745	74	A	A	H	H	H	H	H	A	A	H	A	A	H	A	H	H	H	A	H	-	H	H	A	-	H	H	A	A	A	A	H	A	A	-	A	H	A	A	-	A	-	A	A	-
lg1-3	*76	Tag_24294r	69.1	all_2231840	59	A	A	H	H	H	H	H	A	-	H	A	A	H	A	H	H	H	A	H	-	H	H	A	A	H	H	A	A	-	A	H	A	-	A	A	H	A	A	A	A	A	A	A	-
lg1-3	77	Tag_8989r	69.8	all_118336	239	-	A	H	H	H	H	H	A	A	H	A	-	H	A	H	H	H	A	H	-	H	H	A	A	H	H	A	A	H	-	H	A	A	A	H	H	A	A	-	A	A	A	-	A
lg1-3	78	Tag_43951r	70.6	all_1292054	86	-	-	H	H	H	H	H	A	A	H	A	-	H	A	H	H	H	A	H	A	H	H	A	A	H	H	-	A	A	A	H	A	A	A	-	H	-	-	-	A	-	A	H	A
lg1-3	79	Tag_32434r	70.6	all_2253650	86	A	-	H	H	H	H	H	A	A	H	A	A	H	A	H	H	H	A	H	A	H	H	A	A	H	H	A	A	A	A	H	A	A	A	A	H	-	A	A	A	A	A	H	A
lg1-3	80	Tag_26586r	71.1	all_446577	260	A	A	-	-	-	-	-	A	A	-	-	-	-	A	-	-	-	A	-	A	-	-	A	A	-	-	A	A	A	A	-	A	A	A	A	-	-	A	A	A	A	A	-	A
lg1-3	81	Tag_47113r	71.1	all_2177878	162	A	A	H	H	H	H	H	A	A	H	-	-	H	-	H	H	H	A	H	A	H	H	A	-	H	H	A	-	A	-	H	A	-	A	-	H	-	-	A	A	-	A	H	A
lg1-3	82	Tag_33303r	71.2	all_255080	143	A	-	H	-	H	H	H	-	-	H	-	A	H	A	H	H	-	A	-	A	H	-	A	A	H	H	A	A	A	A	H	-	A	A	A	H	A	-	A	A	A	A	H	A
lg1-3	83	Tag_43335r	71.6	all_2679246	84	A	A	H	H	H	H	H	A	-	H	A	A	H	-	H	H	H	H	H	A	H	H	A	A	H	H	A	A	-	A	-	A	A	-	-	H	A	A	A	A	A	A	H	A
lg1-3	*83	Tag_43336r	71.6	all_2679246	95	A	A	H	H	H	H	H	A	-	H	A	A	H	-	H	H	H	H	H	A	H	H	A	A	H	H	A	A	-	A	-	A	A	-	-	H	A	A	A	A	A	A	H	A
lg1-3	84	Tag_33200r	71.6	all_2633628	159	A	A	H	H	H	H	H	A	A	H	A	-	H	A	H	H	H	A	H	A	A	-	A	A	H	H	A	A	-	A	H	-	A	A	A	H	-	A	-	A	A	A	H	A
lg1-3	85	Tag_10928r	71.6	all_1570909	243	A	A	H	-	H	H	H	A	A	H	A	-	H	A	H	H	H	A	H	A	H	H	A	A	H	H	A	A	A	A	H	A	A	A	A	H	A	A	A	A	A	A	H	A
lg1-3	86	Tag_29499r	71.6	all_2137903	78	A	A	H	H	H	H	H	A	A	H	A	A	H	A	H	H	H	A	H	A	H	H	A	A	H	H	A	A	A	A	H	A	A	A	A	H	A	A	A	A	A	A	H	A
lg1-3	*86	Tag_16493r	71.6	all_2249484	177	A	A	H	H	H	H	H	A	A	H	A	A	H	A	H	H	H	A	H	A	H	H	A	A	H	H	A	A	A	A	H	A	A	A	A	H	A	A	A	A	A	A	H	A
lg1-3	87	Tag_17755r	71.9	all_2048449	226	A	A	-	-	-	-	-	A	A	-	A	A	-	A	-	-	-	A	-	A	-	-	A	A	-	-	-	A	A	A	-	-	A	A	A	-	A	-	-	A	A	A	-	A
lg1-3	*87	Tag_17754r	71.9	all_2048449	190	A	A	-	-	-	-	-	A	A	-	A	A	-	A	-	-	-	A	-	A	-	-	A	A	-	-	-	A	A	A	-	-	A	A	A	-	A	-	-	A	A	A	-	A
lg1-3	88	Tag_17000r	72.2	all_1271903	185	A	A	H	H	H	H	H	A	A	H	A	A	H	A	H	H	H	A	H	A	H	H	A	A	H	H	A	A	A	A	H	A	A	A	A	H	A	A	A	A	A	A	H	A
lg1-3	*88	Tag_7278r	72.2	all_2441963	102	A	A	H	H	H	H	H	A	A	H	A	A	-	A	-	H	H	A	H	A	H	H	A	A	H	H	A	A	A	A	H	A	A	A	A	-	A	A	A	A	A	A	-	-
lg1-3	89	Tag_27647r	72.2	all_1246668	198	A	A	-	-	-	-	-	A	A	-	A	A	-	A	-	-	-	A	-	A	-	-	A	A	-	-	A	A	A	A	-	A	A	A	A	-	A	A	A	A	A	A	-	A
lg1-3	*89	Tag_41752r	72.2	all_1293494	45	A	A	-	-	-	-	-	A	A	-	A	A	-	A	-	-	-	A	-	A	-	-	A	A	-	-	A	A	A	A	-	A	A	A	A	-	A	A	A	A	A	A	-	A
lg1-3	*89	Tag_41753r	72.2	all_1293494	46	A	A	-	-	-	-	-	A	A	-	A	A	-	A	-	-	-	A	-	A	-	-	A	A	-	-	A	A	A	A	-	A	A	A	A	-	A	A	A	A	A	A	-	A
lg1-3	*89	Tag_41754r	72.2	all_1293494	85	A	A	-	-	-	-	-	A	A	-	A	A	-	A	-	-	-	A	-	A	-	-	A	A	-	-	A	A	A	A	-	A	A	A	A	-	A	A	A	A	A	A	-	A
lg1-3	90	Tag_25211r	72.2	all_1883882	118	A	A	H	H	H	H	H	A	A	H	A	H	H	A	H	H	H	A	H	A	H	-	A	A	H	H	A	A	H	A	H	A	A	A	A	H	A	A	A	A	A	-	H	-
lg1-3	91	Tag_25209r	72.2	all_1883882	64	-	A	-	H	-	H	H	A	A	H	A	-	H	A	H	H	H	A	-	-	-	-	A	A	H	H	A	A	H	H	H	A	-	A	A	H	A	A	A	-	-	-	H	-
lg1-3	*91	Tag_25210r	72.2	all_1883882	81	-	A	-	H	-	H	H	A	A	H	A	-	H	A	H	H	H	A	-	-	-	-	A	A	H	H	A	A	H	H	H	A	-	A	A	H	A	A	A	-	-	-	H	-
lg1-3	92	Tag_52753r	74.8	all_1754141	83	A	-	H	H	H	H	H	A	A	H	A	A	H	A	H	H	H	A	H	A	H	H	A	-	H	H	-	A	-	-	H	A	A	-	-	H	-	A	-	A	-	-	H	-
lg1-3	93	Tag_12499r	76.2	all_538311	243	A	A	H	H	H	H	H	-	A	H	A	A	H	A	H	H	H	A	H	A	H	H	A	A	H	H	A	-	A	A	H	A	A	A	A	H	A	A	A	A	-	A	H	A
lg1-3	*93	Tag_12498r	76.2	all_538311	212	A	A	H	H	H	H	H	-	A	H	A	A	H	A	H	H	H	A	H	A	H	H	A	A	H	H	A	-	A	A	H	A	A	A	A	H	A	A	A	A	-	A	H	A
lg1-3	*93	Tag_47015r	76.2	all_1663524	75	A	A	H	H	H	H	H	-	A	H	A	A	H	A	H	H	H	A	H	A	H	H	A	A	H	H	A	A	A	A	H	A	A	A	A	H	A	-	A	-	A	A	H	A
lg1-3	94	Tag_5373r	76.2	all_2018767	72	A	A	H	H	H	H	H	A	-	H	A	-	H	A	H	H	H	A	H	A	H	H	A	-	H	H	A	A	A	A	H	A	A	A	A	H	A	-	A	A	A	A	H	A
lg1-3	95	Tag_31523r	78.2	all_2569522	15	A	A	H	H	H	H	H	A	-	H	-	A	H	A	H	H	H	A	H	A	H	H	A	A	H	H	A	A	A	A	H	A	A	A	A	H	A	A	A	A	A	A	H	A
lg1-3	96	Tag_31524r	78.2	all_2569522	213	A	A	H	H	H	H	H	A	-	H	-	A	H	A	H	H	H	A	H	A	H	H	A	A	H	H	A	A	A	A	H	A	A	A	A	H	A	A	A	A	A	A	H	A
lg1-3	97	Tag_23320r	78.8	all_2223474	39	A	A	H	H	H	H	H	A	A	H	-	-	H	A	H	H	H	A	H	A	H	H	A	A	H	H	A	A	A	A	H	A	A	A	A	H	-	-	A	H	-	A	H	A
lg1-3	*97	Tag_23322r	78.8	all_2223474	156	A	-	H	H	H	H	H	-	A	H	-	-	H	A	H	H	H	A	H	A	H	H	A	-	H	H	A	-	A	A	H	A	A	A	-	H	A	-	A	H	-	A	H	-
lg1-3	98	Tag_43808r	83.3	all_261838	182	A	A	H	H	H	H	H	A	A	H	-	A	H	A	H	H	H	A	H	A	H	H	A	A	H	H	A	A	A	A	H	H	A	A	A	H	A	A	A	A	A	H	H	A
lg1-3	99	Tag_7287r	84.3	all_2205032	233	A	A	H	H	H	H	H	A	A	H	A	-	H	A	H	H	H	A	H	A	H	H	A	A	H	-	A	-	H	A	H	H	A	A	A	H	A	A	-	A	A	H	H	A
lg1-3	100	Tag_15120r	84.9	all_1891813	205	A	A	H	H	H	H	H	A	A	H	A	A	H	A	H	H	H	A	H	A	H	H	A	A	H	H	A	A	A	A	H	H	A	A	A	H	A	A	A	A	A	H	H	A
lg1-3	*100	Tag_22038r	84.9	all_1102964	92	A	A	H	H	H	H	H	A	A	H	A	A	H	A	H	H	H	A	H	A	H	H	A	A	H	H	A	A	A	A	H	H	A	A	A	H	-	A	A	A	A	H	H	A
lg1-3	101	Tag_50251r	87.9	all_1287017	240	A	A	H	H	H	H	H	A	A	H	A	A	H	A	H	H	H	A	H	A	H	H	A	A	H	H	A	A	A	A	H	H	A	-	A	H	-	A	A	A	H	H	H	-
lg1-3	102	Tag_49284r	87.9	all_1660377	198	A	A	H	H	H	H	H	A	A	H	A	-	H	A	H	H	H	A	H	A	H	H	A	A	H	H	-	A	A	A	H	H	A	A	A	H	A	-	A	A	H	H	H	A
lg1-3	103	Tag_42255r	89.4	all_1304518	172	A	A	H	H	H	H	H	A	A	H	A	A	H	A	H	H	H	A	H	A	H	H	A	A	H	H	A	A	A	A	H	H	-	A	A	H	-	A	A	A	H	H	H	A
lg1-3	*103	Tag_42254r	89.4	all_1304518	169	A	A	H	H	H	H	H	A	A	H	A	A	H	A	H	H	H	A	H	A	H	H	A	A	H	H	A	A	A	A	H	H	-	A	A	H	-	A	A	-	H	H	H	A
lg1-3	104	Tag_6942r	90.1	all_2399212	92	A	-	H	H	H	H	H	A	A	H	A	H	H	-	H	H	H	A	H	A	H	H	A	A	H	H	A	A	A	-	H	H	-	A	-	H	A	A	H	A	H	H	H	A
lg1-3	105	Tag_31894r	92.1	all_2688559	56	A	A	H	H	H	H	H	A	A	H	A	H	H	A	H	H	H	A	H	A	H	H	A	A	H	H	A	A	A	A	H	H	A	A	A	H	A	A	A	A	H	H	H	A
lg1-3	106	Tag_40959r	92.6	all_2729137	197	A	A	H	H	H	H	H	A	A	H	A	H	H	A	H	H	H	A	H	A	H	H	A	A	H	H	A	A	A	A	H	H	A	A	A	H	A	-	A	A	H	H	H	A
lg1-3	*106	Tag_16335r	92.6	all_1251220	35	A	A	H	H	H	H	H	A	A	H	A	H	H	A	H	H	H	A	H	A	H	H	A	A	H	H	A	A	A	A	H	H	A	A	A	H	A	A	A	A	H	H	H	A
lg1-3	107	Tag_1870r	92.6	all_1251549	160	A	-	H	H	H	H	H	A	A	H	A	H	H	A	H	H	H	-	H	A	H	H	A	A	H	H	-	A	A	-	H	-	A	-	A	H	A	A	A	A	H	H	H	A
lg1-3	108	Tag_11838r	93.1	all_916875	49	A	A	-	-	-	-	-	A	-	-	A	-	-	A	-	-	-	A	-	A	-	-	A	A	-	-	A	A	A	A	-	-	A	A	A	-	A	A	A	A	-	-	-	A
lg1-3	*108	Tag_11839r	93.1	all_916875	80	A	A	-	-	-	-	-	A	-	-	A	-	-	A	-	-	-	A	-	A	-	-	A	A	-	-	A	A	A	A	-	-	A	A	A	-	A	A	A	A	-	-	-	A
lg1-3	*108	Tag_11840r	93.1	all_916875	92	A	A	-	-	-	-	-	A	-	-	A	-	-	A	-	-	-	A	-	A	-	-	A	A	-	-	A	A	A	A	-	-	A	A	A	-	A	A	A	A	-	-	-	A
lg1-3	109	Tag_1619r	93.1	all_2017254	76	A	A	H	H	H	H	H	A	H	H	A	-	-	A	H	-	H	A	-	A	-	-	A	A	H	H	A	A	A	A	H	-	A	A	A	H	A	A	A	A	-	H	H	-
lg1-3	110	Tag_46407r	93.6	all_2724284	79	A	A	-	-	-	-	-	A	-	-	A	-	-	A	-	-	-	A	-	A	-	-	A	A	-	-	A	A	A	A	-	-	A	A	A	-	A	A	A	A	-	-	-	A
lg1-3	111	Tag_11841r	93.6	all_916875	225	A	A	-	-	H	H	H	A	H	H	A	H	H	-	H	H	H	A	H	A	-	-	A	A	-	-	A	A	A	A	-	H	A	A	A	H	A	A	A	A	-	-	-	A
lg1-3	112	Tag_19471r	95.1	all_1222865	30	H	-	H	H	H	H	H	A	H	H	A	H	H	A	H	H	H	A	H	A	H	H	A	-	H	H	A	A	H	-	H	H	A	A	A	H	A	A	A	A	H	H	H	A
lg1-3	113	Tag_39749r	95.1	all_2631233	247	H	A	H	H	H	H	H	A	H	H	A	H	H	A	H	H	H	A	H	A	H	H	A	A	H	H	A	A	H	A	H	H	-	A	A	H	H	A	-	A	H	H	H	A
lg1-3	*113	Tag_39741r	95.1	all_2631233	37	H	A	H	H	H	H	H	A	H	H	A	H	H	-	H	H	H	A	H	A	H	H	A	A	H	H	A	A	H	A	H	H	-	A	A	H	-	A	A	A	H	H	H	A
lg1-3	114	Tag_5622r	98.1	all_1501709	135	H	A	H	H	H	H	H	A	H	H	H	H	H	A	H	H	H	A	H	A	H	H	A	A	H	H	A	A	H	A	H	A	A	A	A	H	A	A	A	A	-	-	H	A
lg1-3	115	Tag_5623r	98.1	all_1501709	177	H	A	H	H	H	H	H	A	H	H	H	H	H	A	H	H	H	A	H	A	H	H	A	A	H	H	A	A	H	A	H	A	A	A	A	H	A	A	A	A	-	H	H	A
lg1-3	116	Tag_5621r	98.1	all_1501709	77	H	A	H	H	H	H	H	A	H	H	H	H	H	A	H	H	H	A	H	A	H	H	A	A	H	H	A	A	H	A	H	A	A	A	A	H	A	A	A	A	H	H	H	A
lg1-3	117	Tag_26213r	98.5	all_2001026	223	H	A	H	H	H	H	H	A	H	H	H	H	H	A	H	H	H	A	H	A	H	A	A	A	H	H	A	H	H	A	H	A	A	A	A	H	A	A	A	-	H	H	H	A
lg1-3	118	Tag_16174r	99.1	all_2216808	198	H	A	H	H	H	H	H	A	H	H	H	H	H	A	H	H	H	A	H	A	H	H	A	-	H	H	A	H	H	A	H	A	A	A	A	H	A	A	A	A	H	H	H	A
lg1-3	*118	Tag_16175r	99.1	all_2216808	209	H	A	H	H	H	H	H	A	H	H	H	H	H	A	H	H	H	A	H	A	H	H	A	-	H	H	A	H	H	A	H	A	A	A	A	H	-	A	A	A	H	H	H	A
lg1-3	119	Tag_11257r	100.7	all_1282875	105	H	A	H	H	H	H	H	-	H	H	H	H	H	-	H	H	H	A	H	H	H	H	A	A	H	H	-	A	H	-	H	A	A	-	-	H	-	-	-	-	H	H	H	A
lg1-4	1	Tag_27723	0	all_2408148	219	A	H	-	H	H	H	H	A	A	H	A	A	A	H	H	H	H	H	H	A	H	H	A	A	H	H	A	A	A	A	H	A	A	-	A	A	A	A	H	A	H	H	H	H
lg1-4	2	Tag_43618	1.1	all_2187003	62	A	H	H	H	H	H	H	A	A	H	A	A	A	H	H	-	-	H	H	A	H	H	A	A	H	-	A	A	A	A	-	A	A	H	A	H	A	A	H	A	H	H	H	H
lg1-4	3	Tag_47765	3.6	all_2010792	81	A	H	H	H	H	H	H	A	A	H	A	A	A	H	H	H	H	H	H	A	H	H	A	A	H	H	A	A	A	A	H	A	A	H	A	H	A	A	H	A	A	A	H	H
lg1-4	4	Tag_46634	4.7	all_2024589	58	A	H	H	H	H	H	H	A	A	H	A	A	A	H	H	H	H	H	H	A	H	H	A	A	H	H	A	A	A	A	H	A	A	H	A	H	A	A	H	A	H	H	H	H
lg1-4	5	Tag_22036	6.2	all_1102964	67	A	H	H	H	H	H	H	A	A	H	A	A	A	-	H	H	H	H	-	A	-	-	A	A	H	H	A	A	A	A	H	A	A	H	A	H	A	A	H	A	H	-	-	-
lg1-4	6	Tag_42462	8.6	all_1508792	153	A	H	H	H	H	H	H	A	A	H	A	A	A	H	H	H	H	H	H	A	H	H	A	A	H	H	A	A	A	A	H	A	A	H	A	H	A	A	H	A	H	H	H	H
lg1-4	7	Tag_23093	10	all_2215926	232	A	H	H	H	H	H	H	A	A	H	A	A	A	H	H	H	H	H	H	A	H	H	A	A	H	H	A	A	A	A	H	A	A	H	A	H	A	A	H	A	H	H	H	H
lg1-4	8	Tag_1175	12.8	all_1313629	152	A	-	H	H	H	H	H	A	A	H	A	A	A	-	H	H	-	H	A	A	-	H	A	A	H	H	A	A	A	A	H	A	A	H	A	H	A	A	H	A	-	H	H	H
lg1-4	9	Tag_25920	13.6	all_2152919	45	A	A	H	H	H	H	H	A	A	H	A	A	A	H	H	H	H	-	H	A	-	H	A	A	H	H	A	A	A	A	H	A	A	H	A	H	A	A	H	A	-	-	H	H
lg1-4	*9	Tag_25924	13.6	all_2152919	195	A	A	H	H	H	H	H	A	A	H	A	A	A	H	-	H	H	-	H	A	-	H	A	A	H	H	A	A	A	A	H	A	A	H	A	H	A	A	H	A	-	-	H	H
lg1-4	10	Tag_24426	13.9	all_1236005	63	-	H	H	H	H	H	-	-	-	H	-	-	-	H	H	H	-	H	-	-	H	H	-	-	H	H	-	-	-	-	H	-	-	H	-	H	-	-	H	-	-	H	H	H
lg1-4	*10	Tag_24427	13.9	all_1236005	101	-	H	H	H	H	H	-	-	-	H	-	-	-	H	H	H	-	H	-	-	H	H	-	-	H	H	-	-	-	-	H	-	-	H	-	H	-	-	H	-	-	H	H	H
lg1-4	11	Tag_1751	14.1	all_1196360	59	A	H	-	H	H	H	H	A	A	H	A	A	A	H	H	H	H	H	H	A	H	H	A	A	H	H	A	A	A	A	H	A	A	H	A	H	A	A	H	A	H	H	H	H
lg1-4	12	Tag_37438	16.6	all_2120778	236	A	A	H	H	H	H	H	H	A	H	A	A	A	H	H	H	-	H	H	A	H	H	A	A	H	-	A	A	A	A	H	A	A	H	A	H	A	A	H	A	H	H	H	H
lg1-4	*12	Tag_15073	16.6	all_2148082	98	A	A	-	H	-	-	H	-	A	H	A	A	A	H	-	H	H	H	-	A	H	H	A	A	H	H	A	A	A	A	-	A	A	H	A	H	A	A	H	A	-	H	H	-
lg1-4	*12	Tag_37437	16.6	all_2120778	199	A	A	H	H	H	H	H	H	A	H	A	A	A	H	H	H	-	H	H	A	H	H	A	A	H	-	A	A	A	A	H	A	A	H	A	H	A	A	H	A	H	H	H	H
lg1-4	13	Tag_6248	16.6	all_1070098	99	A	A	H	H	H	H	-	H	A	H	A	A	A	H	H	-	-	H	H	A	H	H	A	A	H	H	A	A	A	A	H	A	A	H	A	H	A	A	H	A	H	-	H	H
lg1-4	*13	Tag_15428	16.6	all_519484	232	A	A	H	H	H	H	H	-	A	H	A	A	A	H	H	H	H	H	H	A	H	H	A	A	H	H	A	A	A	A	-	A	A	H	A	H	A	A	-	A	H	H	H	H
lg1-4	14	Tag_38745	16.6	all_271838	244	A	A	-	H	H	H	H	-	A	H	A	A	A	H	-	H	H	H	-	A	-	H	A	A	H	-	A	A	A	A	H	A	-	H	A	H	-	A	H	A	H	-	H	H
lg1-4	15	Tag_29498	17.1	all_2137903	72	A	A	H	H	H	H	H	H	A	H	A	A	A	H	H	H	H	H	H	A	H	H	A	A	H	H	A	A	A	A	H	A	A	H	A	H	A	A	H	A	H	-	H	H
lg1-4	16	Tag_48584	17.6	all_1530308	74	A	A	H	H	H	H	H	H	A	H	A	A	A	H	H	H	H	H	H	A	H	H	A	A	H	H	A	A	A	A	H	A	A	H	A	H	A	A	H	A	H	H	H	H
lg1-4	*16	Tag_34772	17.6	all_39759	238	A	A	H	H	H	H	H	H	A	H	A	A	A	H	H	-	H	H	H	A	-	H	A	A	-	H	A	A	A	A	H	A	A	H	A	-	A	A	H	A	-	H	H	H
lg1-4	*16	Tag_48585	17.6	all_1530308	215	A	A	H	H	H	H	H	H	A	H	A	A	A	H	H	H	H	H	H	A	H	H	A	A	H	H	A	A	A	A	H	A	A	H	A	H	A	A	H	A	H	H	H	H
lg1-4	17	Tag_2268	17.6	all_423154	209	A	A	H	H	H	H	H	H	A	H	A	A	A	H	H	H	H	H	H	A	H	H	A	A	H	H	A	A	A	A	H	A	A	H	A	H	A	A	H	A	H	H	H	H
lg1-4	18	Tag_17520	18.1	all_547481	55	-	-	H	H	-	H	H	H	-	-	-	-	-	H	H	H	H	H	H	-	H	H	-	-	H	H	-	-	-	-	H	-	-	H	-	H	-	-	H	-	-	H	-	H
lg1-4	19	Tag_13659	18.1	all_2189516	238	A	A	H	-	H	H	H	H	A	H	A	A	A	H	H	H	H	H	H	A	H	H	A	A	H	H	A	A	A	A	H	A	A	H	A	H	A	A	-	A	H	H	A	H
lg1-4	20	Tag_13415	18.1	all_505374	213	A	A	H	H	H	H	H	H	A	H	A	A	A	H	H	H	H	H	H	A	H	H	A	A	H	H	A	A	A	A	H	A	A	H	A	H	A	A	H	A	H	H	A	H
lg1-4	*20	Tag_8987	18.1	all_118336	175	A	A	H	-	-	-	H	H	A	-	A	A	A	H	H	-	H	H	H	A	H	-	A	A	-	H	A	A	A	A	H	A	A	H	A	-	A	A	H	A	H	H	A	-
lg1-4	21	Tag_22000	18.6	all_222677	198	A	A	H	H	H	-	H	H	A	H	A	A	A	H	H	H	H	H	H	A	H	-	A	A	H	H	A	A	A	A	-	A	A	H	A	H	A	A	H	A	H	H	A	-
lg1-4	22	Tag_32553	18.6	all_1542640	192	A	A	H	H	H	H	H	-	A	H	A	A	-	H	-	H	-	H	H	A	H	H	A	A	H	-	A	-	A	A	H	A	A	H	A	H	A	-	H	A	H	-	A	H
lg1-4	23	Tag_39216	18.6	all_2578460	76	A	A	H	-	-	H	H	H	A	-	A	A	A	H	H	H	H	H	H	A	H	H	A	A	H	A	A	A	A	A	-	-	A	H	A	-	A	A	H	A	H	H	A	H
lg1-4	24	Tag_3048	19.9	all_114392	146	A	A	-	-	-	-	-	-	A	H	A	A	A	H	H	H	H	-	H	A	H	-	A	A	H	A	H	A	A	A	H	A	A	A	A	H	A	A	-	A	-	-	A	H
lg1-4	25	Tag_17407	19.9	all_2713958	104	A	A	H	H	H	H	-	H	A	H	A	A	A	H	H	H	H	H	H	A	H	H	A	A	H	H	H	A	A	A	H	A	A	H	A	H	A	A	H	A	H	H	A	H
lg1-4	26	Tag_18955	21.2	all_515544	165	-	-	H	H	H	H	H	H	-	H	-	-	-	H	H	H	H	H	H	-	-	H	-	-	H	H	H	-	-	-	H	-	-	-	-	H	-	-	H	-	H	H	-	H
lg1-4	*26	Tag_18954	21.2	all_515544	161	-	-	H	H	H	H	H	H	-	H	-	-	-	H	H	-	H	H	H	-	-	H	-	-	H	H	-	-	-	-	H	-	-	-	-	H	-	-	H	-	H	H	-	H
lg1-4	*26	Tag_18957	21.2	all_515544	206	-	-	H	H	H	H	H	H	-	H	-	-	-	H	H	-	H	H	H	-	-	H	-	-	H	H	-	-	-	-	H	-	-	-	-	H	-	-	H	-	H	H	-	H
lg1-4	27	Tag_23194	21.2	all_507241	96	A	A	H	H	-	H	H	H	A	H	A	A	A	-	H	H	H	H	H	A	H	H	A	A	H	-	H	A	A	A	-	A	A	A	A	H	-	A	H	A	H	H	A	H
lg1-4	28	Tag_9020	23.2	all_2037246	44	A	A	H	H	H	H	H	-	A	H	A	A	A	H	H	H	H	H	-	A	H	H	A	A	H	H	H	A	A	A	H	A	A	A	A	H	A	A	H	A	H	H	A	H
lg1-4	29	Tag_48614	23.7	all_252518	50	A	A	H	H	H	H	H	H	A	H	A	A	A	H	H	H	H	H	-	A	H	H	A	A	-	H	H	A	A	A	H	A	A	A	A	-	A	A	H	A	H	H	A	-
lg1-4	30	Tag_16399	24.2	all_524792	191	A	A	H	-	H	H	H	H	A	H	A	A	A	-	H	H	H	-	H	A	H	H	A	A	H	-	H	A	A	A	H	A	A	A	A	-	A	A	H	A	H	-	A	A
lg1-4	31	Tag_35578	25.4	all_530806	40	A	A	H	H	H	H	H	A	-	H	A	A	A	-	H	-	H	-	H	A	H	H	A	A	H	A	-	A	A	A	-	A	A	A	A	H	A	A	H	A	-	H	A	H
lg1-4	32	Tag_48694	28.5	all_1765365	37	A	A	-	-	H	-	-	H	-	-	-	A	A	H	-	H	-	H	-	A	H	-	A	A	H	H	H	A	A	A	H	A	A	A	A	H	A	A	H	A	H	H	A	H
lg1-4	33	Tag_18816	31.7	all_2202850	48	A	A	H	H	H	H	-	H	A	H	A	A	A	-	-	H	H	H	H	A	H	H	A	A	H	-	-	A	A	A	H	A	A	A	A	H	A	A	-	A	H	H	A	H
lg1-4	34	Tag_4240	39.3	all_1259697	135	A	A	-	H	H	A	A	-	A	H	A	A	A	A	H	H	A	H	-	A	H	H	A	A	H	-	-	A	A	A	H	A	A	A	A	H	A	A	A	A	H	A	A	H
lg1-4	35	Tag_48367	49.6	all_2280957	155	A	A	H	H	H	H	H	H	A	H	A	A	A	A	H	H	A	H	H	A	H	A	A	A	H	H	A	A	A	A	A	A	A	A	A	H	A	A	H	A	H	-	A	H
lg1-4	36	Tag_48368	54.2	all_2280957	221	A	A	H	H	H	H	H	H	A	H	A	A	A	H	H	H	A	H	H	A	H	A	A	A	H	H	-	A	A	A	H	A	A	A	A	H	A	A	H	A	H	-	A	H
lg1-4	37	Tag_50280	56.3	all_1507826	170	A	A	H	-	H	H	H	H	A	-	A	A	A	H	H	H	A	H	H	A	H	H	A	A	H	H	H	A	A	A	H	A	A	A	A	H	A	A	H	A	H	H	A	H
lg1-4	*37	Tag_6730	56.3	all_2198240	101	A	A	-	-	H	H	H	H	A	H	A	A	A	H	H	-	A	H	H	A	H	H	A	A	H	H	H	A	A	A	H	A	A	A	A	-	A	A	H	A	H	-	A	H
lg1-4	38	Tag_42716	56.9	all_2502119	72	A	A	H	H	H	H	H	-	A	H	A	A	A	H	H	H	A	H	H	A	H	H	A	A	H	-	-	A	A	A	H	A	A	A	A	H	A	A	H	A	H	H	A	H
lg1-4	39	Tag_26947	57.4	all_1171568	198	-	-	H	H	-	H	H	H	-	H	-	-	-	H	H	-	-	H	H	-	H	H	-	-	H	H	H	-	-	-	H	-	-	-	-	H	-	-	H	-	H	H	-	H
lg1-4	40	Tag_39669	59.8	all_1560896	179	A	A	-	H	-	-	-	H	A	H	A	A	A	A	H	H	A	H	A	A	H	-	A	A	H	H	-	A	A	A	H	A	A	A	A	-	A	A	H	A	A	H	A	H
lg1-4	41	Tag_15241	60.3	all_1197443	243	A	A	-	H	H	H	H	H	A	H	A	A	A	H	-	H	A	H	H	A	H	H	A	A	H	H	H	A	A	A	H	A	-	A	A	H	A	A	H	A	-	H	A	H
lg1-4	42	Tag_29394	60.3	all_1206765	31	A	A	H	-	H	H	H	H	A	-	A	-	A	H	H	A	A	H	-	A	H	H	A	A	H	H	H	A	A	A	H	A	A	A	A	H	A	A	H	A	-	H	A	H
lg1-4	43	Tag_42580	61.3	all_1856078	245	A	A	H	H	H	-	H	H	A	H	A	A	A	-	H	H	A	H	H	A	H	H	A	A	H	-	H	A	A	A	H	A	A	A	A	-	A	A	H	A	-	-	A	H
lg1-4	*43	Tag_42578	61.3	all_1856078	185	A	A	H	H	H	-	H	H	A	H	A	A	A	-	H	H	A	H	H	A	H	H	A	A	H	-	H	A	A	A	H	A	A	A	A	-	A	A	H	A	-	-	A	H
lg1-4	44	Tag_51111	63.3	all_2498759	115	A	A	H	A	H	H	-	-	A	-	A	A	A	H	H	-	A	H	-	A	-	H	A	A	H	-	-	A	A	A	H	A	A	A	A	H	A	A	H	-	H	H	A	H
lg1-4	45	Tag_51117	63.3	all_2498759	226	A	A	H	A	-	H	-	-	A	-	A	A	A	H	H	-	A	H	-	A	-	H	A	A	H	-	-	A	A	A	H	A	A	A	A	H	A	A	H	-	H	H	A	H
lg1-4	46	Tag_5688	68.5	all_253274	249	A	A	H	H	H	H	-	H	A	-	A	A	A	-	-	A	A	H	H	A	-	H	A	A	H	-	A	A	A	A	H	A	A	A	A	H	A	A	-	A	-	H	A	H
lg1-4	47	Tag_10177	70.3	all_1567560	226	A	A	H	H	H	A	H	H	A	-	A	A	A	-	H	H	A	H	H	A	H	H	A	A	H	H	H	A	A	H	H	A	A	A	A	H	A	A	H	A	H	H	A	A
lg1-4	48	Tag_10782	70.7	all_2679628	174	A	A	H	H	H	H	H	H	A	H	A	A	A	H	H	H	A	H	H	A	-	H	A	A	H	H	H	A	A	H	H	A	A	A	A	H	A	A	H	A	H	H	A	H
lg1-4	49	Tag_9008	71.8	all_1233303	198	A	A	H	H	-	-	H	-	A	H	A	A	A	H	H	H	A	H	H	A	H	H	A	A	A	H	H	A	A	H	H	A	A	A	A	H	A	A	H	A	-	H	A	H
lg1-4	50	Tag_22005	75	all_1263955	27	A	A	H	H	H	H	H	H	A	A	A	A	A	H	H	H	A	H	H	A	H	H	A	A	A	A	H	A	A	H	H	A	A	A	A	H	A	A	H	A	H	H	A	H
lg1-4	*50	Tag_45195	75	all_1661833	76	A	A	H	H	H	H	H	H	A	A	A	A	A	H	H	H	A	H	H	A	H	H	A	A	A	A	H	A	A	H	H	A	A	A	A	H	A	A	-	A	H	H	A	H
lg1-4	51	Tag_17476	78.9	all_2583803	237	A	H	H	H	H	H	H	H	A	A	H	A	A	H	-	H	A	H	H	A	H	H	A	A	A	A	H	H	A	-	-	A	A	H	A	H	A	A	H	A	H	H	A	H
lg1-4	52	Tag_23706	92	all_1670807	59	A	A	H	H	H	H	H	H	A	A	A	-	-	H	-	-	A	H	H	A	-	-	-	A	A	A	H	A	A	H	H	A	-	-	A	H	A	H	H	A	A	H	-	-
lg1-4	53	Tag_12825	95.2	all_1507543	59	-	-	H	H	H	H	-	-	-	-	-	-	-	H	H	H	-	H	H	-	H	H	H	H	-	H	H	-	-	H	H	-	-	-	-	-	-	H	H	-	H	H	-	-
lg1-4	*53	Tag_12824	95.2	all_1507543	26	-	-	H	H	H	H	-	-	-	-	-	-	-	H	H	H	-	H	H	-	H	H	H	H	-	H	H	-	-	H	H	-	-	-	-	-	-	H	H	-	H	H	-	-
lg1-4	*53	Tag_12828	95.2	all_1507543	233	-	-	H	H	H	H	-	-	-	-	-	-	-	-	H	H	-	H	H	-	H	H	H	H	-	H	H	-	-	H	H	-	-	-	-	-	-	H	H	-	H	H	-	-
lg1-4	*53	Tag_12829	95.2	all_1507543	239	-	-	H	H	H	H	-	-	-	-	-	-	-	-	H	H	-	H	H	-	H	H	H	H	-	H	H	-	-	H	H	-	-	-	-	-	-	H	H	-	H	H	-	-
lg1-4	54	Tag_5447	96	all_227998	20	A	A	H	H	A	H	H	H	A	A	A	A	H	H	H	H	A	H	H	A	H	H	H	A	A	A	H	A	A	H	H	A	A	A	A	H	A	H	H	A	H	H	A	H
lg1-4	55	Tag_21383	96	all_1646847	64	A	A	H	H	H	H	H	H	A	A	A	A	-	H	H	H	A	H	H	A	-	H	H	A	A	A	H	A	A	H	-	A	A	A	A	H	A	H	-	A	H	-	A	H
lg1-4	56	Tag_3125	96	all_1550792	80	A	A	H	H	H	H	H	H	A	A	A	A	H	H	H	H	A	H	H	A	H	H	H	A	A	A	H	A	A	H	H	A	A	A	A	H	A	H	H	A	H	H	A	H
lg1-4	57	Tag_24656	96	all_517192	184	A	A	H	-	-	H	H	-	A	A	A	A	-	H	H	H	A	-	-	A	-	-	H	A	A	A	A	A	A	H	H	A	A	A	A	H	A	-	H	A	H	-	A	-
lg1-4	58	Tag_21365	96	all_252694	19	-	A	A	H	-	A	H	-	A	A	A	-	H	H	H	-	A	A	-	-	-	-	H	A	A	A	H	A	-	H	H	-	-	A	A	A	-	H	-	A	H	-	-	-
lg1-4	59	Tag_30757	98.9	all_898076	34	A	A	-	H	H	A	-	A	A	A	A	A	H	H	H	H	A	H	H	A	A	H	H	A	A	A	H	A	A	-	-	A	A	A	A	H	A	-	H	A	H	H	A	A
lg1-4	60	Tag_23667	99.5	all_1278431	74	-	-	H	H	H	H	-	-	-	-	-	-	H	H	H	H	-	H	H	-	-	H	H	-	-	-	H	-	-	H	H	H	-	-	-	-	-	H	H	-	-	H	-	H
lg1-4	61	Tag_23672	99.5	all_1278431	257	-	-	H	H	H	H	A	-	-	-	-	-	H	A	H	H	-	H	H	-	-	H	H	-	-	-	H	-	-	H	H	H	-	-	-	A	-	H	H	-	-	H	-	H
lg1-4	62	Tag_9658	102	all_702272	97	A	A	-	H	H	H	H	A	A	A	A	A	H	A	H	A	A	H	H	A	-	H	-	A	A	A	H	A	A	H	H	H	A	A	A	H	H	H	H	A	H	H	A	H
lg1-4	63	Tag_23663	102	all_1444004	54	A	A	H	H	H	H	H	A	A	A	A	-	H	A	H	H	A	H	H	A	A	H	H	A	A	A	H	A	-	H	H	H	A	A	A	-	H	H	H	A	H	H	A	H
lg1-4	64	Tag_50218	102	all_2020975	43	A	-	H	H	H	H	-	A	A	A	A	A	H	-	H	H	A	H	H	A	A	H	H	A	A	A	H	A	A	H	H	-	-	A	-	H	H	H	H	-	H	H	A	-
lg1-4	*64	Tag_50220	102	all_2020975	50	A	-	H	H	H	H	-	A	A	A	A	A	H	-	H	H	A	H	H	A	A	H	H	A	A	A	H	A	A	H	H	-	-	A	-	H	H	H	H	-	H	H	A	-
lg1-4	65	Tag_50227	102	all_2020975	204	A	-	H	-	H	H	-	A	A	A	A	A	H	-	H	H	A	H	H	A	A	H	H	A	A	A	H	A	A	H	H	-	-	A	-	H	H	H	H	-	H	H	A	-
lg1-4	66	Tag_6839	102	all_1992876	39	A	A	H	H	H	-	H	A	A	A	A	A	H	A	H	H	A	H	H	A	A	H	H	A	A	A	-	A	A	H	H	H	A	A	A	H	H	H	H	A	H	H	A	H
lg1-4	67	Tag_18852	104.3	all_1694158	152	A	A	H	H	H	H	-	A	A	A	A	A	H	A	A	H	A	H	H	A	A	H	A	A	A	A	H	A	A	H	H	H	A	A	A	H	H	H	H	A	H	H	A	H
lg1-4	68	Tag_42127	110.1	all_2719402	228	A	A	H	H	A	H	H	A	A	A	A	A	H	A	H	H	A	A	H	A	A	H	H	A	A	A	-	A	A	H	A	H	A	A	A	H	-	H	A	A	H	H	A	-
lg1-4	69	Tag_6843	112.5	all_1992876	268	A	A	H	H	A	-	A	A	A	A	A	A	H	A	H	-	A	-	-	A	A	-	-	A	A	A	A	A	A	H	-	H	A	A	A	H	-	H	H	A	-	-	A	H
lg1-4	70	Tag_23025	118	all_2433475	90	A	A	A	-	H	A	H	-	A	A	A	-	H	A	H	H	A	H	A	A	A	H	-	A	A	-	-	A	A	H	H	H	A	A	A	H	H	A	H	A	H	H	A	H
lg1-4	71	Tag_23013	119.8	all_1832188	204	A	A	H	-	H	H	H	A	A	A	A	-	H	A	H	H	A	H	H	A	-	H	H	A	A	A	H	A	A	-	H	-	A	A	A	H	H	H	-	A	-	-	-	-
lg1-4	72	Tag_50506	120.4	all_224733	62	A	A	H	H	H	H	H	-	A	A	A	A	H	A	H	H	A	H	-	A	A	-	H	A	A	A	H	A	A	H	H	H	A	A	A	H	H	H	-	A	H	H	-	H
lg1-4	73	Tag_37720	123.5	all_1483447	84	A	A	H	H	H	-	H	A	A	A	A	A	-	A	H	H	A	H	H	A	A	H	-	A	A	A	H	A	A	H	H	-	A	A	A	H	-	H	A	A	H	H	A	H
lg1-4	74	Tag_45800	123.5	all_1181952	153	A	A	H	H	H	H	H	A	A	A	A	A	H	A	H	-	A	H	-	A	A	H	H	A	A	A	H	A	A	H	H	H	A	A	A	H	H	H	A	A	H	H	A	H
lg1-4	*74	Tag_45801	123.5	all_1181952	164	A	A	H	H	H	H	H	A	A	A	A	A	H	A	H	-	A	H	-	A	A	H	H	A	A	A	H	A	A	H	H	H	A	A	A	H	H	H	A	A	H	H	A	H
lg1-4	*74	Tag_45802	123.5	all_1181952	170	A	A	H	H	H	H	H	A	A	A	A	A	H	A	H	-	A	H	-	A	A	H	H	A	A	A	H	A	A	H	H	H	A	A	A	H	H	H	A	A	H	H	A	H
lg1-4	*74	Tag_45806	123.5	all_1181952	238	A	A	H	H	H	H	H	A	A	A	A	A	H	A	H	-	A	H	-	A	A	H	H	A	A	A	H	A	A	H	H	H	A	A	A	H	H	H	A	A	H	H	A	H
lg1-4	*74	Tag_45807	123.5	all_1181952	239	A	A	H	H	H	H	H	A	A	A	A	A	H	A	H	-	A	H	-	A	A	H	H	A	A	A	H	A	A	H	H	H	A	A	A	H	H	H	A	A	H	H	A	H
lg1-4	75	Tag_42868	124.8	all_1214887	72	A	A	H	H	H	H	H	A	A	A	A	A	-	A	H	H	A	-	H	A	A	H	H	A	A	A	H	A	A	H	H	H	A	A	A	H	H	H	A	A	H	-	A	H
lg1-4	*75	Tag_42869	124.8	all_1214887	79	A	A	H	H	H	H	H	A	A	A	A	A	-	A	H	H	A	-	H	A	A	H	H	A	A	A	H	A	A	H	H	H	A	A	A	H	H	H	A	A	H	-	A	H
lg1-4	76	Tag_16609	126.1	all_856163	156	A	A	H	H	H	H	H	A	A	A	A	H	-	A	H	H	A	H	H	A	A	H	H	A	A	A	H	A	A	H	H	H	A	A	A	H	-	H	A	A	H	H	A	H
lg1-4	*76	Tag_16614	126.1	all_856163	246	A	A	H	H	H	H	H	A	A	A	A	H	-	A	H	H	A	H	H	A	A	H	H	A	A	A	H	A	A	H	-	H	A	A	A	H	-	H	A	A	H	H	A	H
lg1-4	77	Tag_13975	126.1	all_540519	69	A	A	H	H	H	H	H	A	A	-	A	H	H	A	H	H	A	H	H	A	A	H	H	A	A	A	H	A	A	H	H	H	A	A	A	H	-	H	A	A	H	-	A	H
lg1-4	*77	Tag_13976	126.1	all_540519	73	A	A	H	H	H	H	H	A	A	-	A	H	H	A	H	H	A	H	H	A	A	H	H	A	A	A	H	A	A	H	H	H	A	A	A	H	-	H	A	A	H	-	A	H
lg1-4	*77	Tag_13977	126.1	all_540519	79	A	A	H	H	H	H	H	A	A	-	A	H	H	A	H	H	A	H	H	A	A	H	H	A	A	A	H	A	A	H	H	H	A	A	A	H	-	H	A	A	H	-	A	H
lg1-4	78	Tag_1431	127.1	all_2654849	225	A	A	H	-	H	H	H	A	A	A	A	-	H	A	H	-	A	H	H	A	A	A	H	A	A	A	H	A	A	H	-	-	A	A	A	-	H	H	A	A	H	H	A	-
lg1-4	*78	Tag_1433	127.1	all_2654849	232	A	A	H	-	H	H	H	A	A	A	A	-	H	A	H	-	A	H	H	A	A	A	H	A	A	A	H	A	A	H	-	-	A	A	A	-	H	H	A	A	H	H	A	-
lg1-4	79	Tag_4953	127.1	all_2576790	98	A	A	H	H	H	H	H	A	A	A	A	H	H	A	H	H	A	H	H	A	A	H	H	A	A	A	H	A	A	H	H	H	A	A	A	H	H	H	A	A	H	H	A	H
lg1-4	80	Tag_1952	127.9	all_2193331	60	A	A	A	H	H	-	H	A	A	A	A	H	H	A	H	H	A	H	H	A	A	H	H	A	A	A	H	A	A	A	H	H	A	A	A	H	H	H	A	A	H	H	A	H
lg1-4	81	Tag_22836	133	all_1303934	198	A	A	A	H	H	A	H	A	A	A	-	H	-	A	-	H	A	H	H	A	-	-	-	-	A	A	H	A	A	A	A	-	A	A	A	A	-	H	-	A	H	H	-	H
lg1-4	*81	Tag_22835	133	all_1303934	159	A	A	-	H	H	A	H	A	A	A	-	H	-	A	-	H	A	H	H	A	-	-	-	-	A	A	H	A	A	A	A	-	A	A	A	A	-	H	-	A	H	H	-	H
lg1-4	*81	Tag_22837	133	all_1303934	200	A	A	A	H	H	A	H	A	A	A	-	H	-	A	-	H	A	H	H	A	-	-	-	-	A	A	H	A	A	A	A	-	A	A	A	A	-	H	-	A	H	H	-	H
lg1-4	82	Tag_45048	137	all_273096	234	A	A	H	H	H	H	H	A	A	A	A	H	H	A	H	H	A	H	H	A	A	H	-	A	A	A	H	A	A	A	H	H	A	A	A	A	H	-	A	A	H	-	A	H
lg1-4	*82	Tag_45047	137	all_273096	223	A	A	H	H	H	H	H	A	A	A	A	H	H	A	H	H	A	H	H	A	A	H	-	A	A	A	H	A	A	A	H	H	A	A	A	A	H	-	A	A	H	-	A	H
lg1-4	83	Tag_8879	137	all_2611264	64	A	A	-	H	-	H	-	A	A	A	A	H	H	A	-	H	A	-	H	A	A	H	-	A	A	A	-	A	A	A	H	H	A	A	A	A	H	H	A	A	H	H	A	H
lg1-4	84	Tag_12251	137	all_2252678	260	A	A	H	-	H	H	-	A	A	A	A	H	H	A	H	H	A	H	-	A	A	H	H	A	A	A	H	A	A	A	H	H	A	A	A	A	-	H	A	A	H	H	A	H
lg1-4	85	Tag_9174	137.5	all_1688950	202	A	A	H	H	H	H	H	A	A	A	A	H	A	A	H	H	A	H	H	A	A	H	H	A	A	A	H	A	A	A	H	H	A	A	A	A	H	H	A	A	H	H	A	H
lg1-4	*85	Tag_9173	137.5	all_1688950	164	A	A	H	H	H	H	H	A	A	A	A	H	A	A	H	H	A	H	H	A	A	H	H	A	A	A	H	A	A	A	H	H	A	A	A	A	H	H	A	A	H	H	A	H
lg1-4	*85	Tag_25752	137.5	all_517605	56	A	A	H	H	H	H	H	A	A	A	A	H	A	A	H	H	A	H	H	A	A	H	H	A	A	A	H	A	A	A	H	H	A	A	A	A	H	H	A	A	H	H	A	H
lg1-4	86	Tag_37703	137.5	all_1746519	214	A	A	-	H	H	-	H	A	A	A	A	H	A	A	H	-	A	-	H	A	A	H	H	A	A	A	H	A	A	A	-	H	A	A	A	A	H	-	A	A	H	-	A	H
lg1-4	87	Tag_25751	138.2	all_517605	15	A	A	H	H	H	H	H	A	A	A	A	H	A	A	H	H	A	H	H	A	A	H	H	A	A	A	H	A	A	A	H	H	A	A	A	A	H	H	A	A	H	H	A	H
lg1-4	88	Tag_48433	138.2	all_2178961	98	A	A	H	H	H	H	-	A	A	A	A	H	A	A	H	H	A	H	H	A	A	H	H	A	A	A	H	A	A	A	H	H	A	A	A	A	H	H	A	A	H	-	A	H
lg1-4	*88	Tag_48431	138.2	all_2178961	80	A	A	H	H	H	H	-	A	A	A	A	H	A	A	H	H	A	H	H	A	A	H	H	A	A	A	H	A	A	A	-	H	A	A	A	A	H	H	A	A	H	-	A	H
lg1-4	*88	Tag_48436	138.2	all_2178961	202	A	A	H	-	H	H	-	A	A	A	A	H	A	A	H	H	A	H	H	A	A	-	H	A	A	A	-	A	A	A	-	H	A	A	A	A	H	H	A	A	H	-	A	H
lg1-4	89	Tag_11040	141.4	all_59287	227	A	A	H	H	H	H	H	A	A	A	A	H	A	A	H	A	A	H	H	A	A	H	H	A	A	A	H	A	A	A	H	H	A	A	A	A	H	-	A	A	H	H	A	H
lg1-4	*89	Tag_11039	141.4	all_59287	202	A	A	H	H	H	H	H	A	A	A	A	H	A	A	H	A	A	H	H	A	A	H	H	A	A	A	H	A	A	A	H	H	A	A	A	A	H	-	A	A	H	H	A	H
lg1-4	90	Tag_43694	141.9	all_208133	79	A	A	H	H	H	H	H	A	A	A	A	H	A	A	H	A	A	H	H	A	A	H	-	A	A	A	H	A	A	A	H	H	A	A	A	A	H	H	A	A	H	H	A	H
lg1-4	91	Tag_42264	142.4	all_1656944	173	A	A	H	H	H	H	H	A	A	A	A	H	A	A	H	A	A	H	H	A	A	H	-	A	A	A	-	A	A	A	H	-	A	A	A	A	H	H	A	A	H	H	A	-
lg1-4	*91	Tag_29391	142.4	all_503078	191	A	A	H	-	H	H	H	A	A	A	A	H	A	A	H	A	A	H	H	A	A	H	H	A	A	A	H	A	A	A	H	H	-	A	A	A	-	H	A	A	H	H	A	H
lg1-4	92	Tag_23897	142.9	all_517811	172	A	A	H	H	H	H	H	A	A	A	A	H	A	A	H	A	A	H	-	A	A	H	H	A	A	A	H	A	A	A	H	H	A	A	A	A	H	H	A	A	H	H	A	H
lg1-4	*92	Tag_6234	142.9	all_1665652	172	A	A	H	H	H	H	-	A	A	A	A	H	A	A	H	A	A	H	H	A	A	H	H	A	A	A	H	A	A	A	-	H	A	A	A	A	H	H	A	A	H	H	A	H
lg1-4	*92	Tag_9055	142.9	all_2049857	89	A	A	H	H	H	H	H	A	A	A	A	H	A	A	H	A	A	-	H	A	A	H	H	A	A	A	H	A	A	A	H	H	A	A	A	A	H	H	A	A	H	H	A	H
lg1-4	*92	Tag_23895	142.9	all_517811	104	A	A	H	H	H	H	H	A	A	A	A	H	A	A	-	A	A	H	-	A	A	H	H	A	A	A	H	A	A	A	H	H	A	A	A	A	H	H	A	A	H	H	A	H
lg1-4	93	Tag_30283	143.4	all_2183862	36	A	A	-	H	H	H	H	A	A	A	A	H	A	A	H	A	A	H	H	A	A	H	H	A	A	A	H	A	A	A	H	H	A	A	A	A	H	H	A	A	H	H	A	H
lg1-4	*93	Tag_6233	143.4	all_1665652	170	A	A	H	H	H	H	-	A	A	A	A	H	A	A	H	A	A	H	H	A	A	H	H	A	A	A	H	A	A	A	-	H	A	A	A	A	H	H	A	A	H	H	A	H
lg1-4	*93	Tag_26388	143.4	all_2675902	52	A	A	H	H	H	-	H	A	A	A	A	H	A	A	-	A	A	H	H	A	A	H	H	A	A	A	-	A	A	A	H	-	A	A	A	A	H	-	A	A	H	H	A	H
lg1-4	*93	Tag_26393	143.4	all_2675902	214	A	A	H	H	H	-	H	A	A	A	A	H	A	A	-	A	A	H	H	A	A	H	H	A	A	A	-	A	A	A	H	H	A	A	A	A	H	-	A	A	H	H	A	H
lg1-4	*93	Tag_30284	143.4	all_2183862	88	A	A	-	H	H	H	H	A	A	A	A	H	A	A	H	A	A	H	H	A	A	H	H	A	A	A	H	A	A	A	H	H	A	A	A	A	H	H	A	A	H	H	A	H
lg1-4	*93	Tag_39692	143.4	all_2183574	71	A	A	H	H	H	H	H	A	A	A	A	H	A	A	H	A	A	H	H	A	A	H	H	A	A	A	-	A	A	A	H	-	A	A	A	A	H	H	A	A	H	H	A	H
lg1-4	*93	Tag_39695	143.4	all_2183574	102	A	A	H	H	H	H	-	A	A	A	A	H	A	A	H	A	A	H	H	A	A	H	H	A	A	A	-	A	A	A	H	-	A	A	A	A	H	H	A	A	H	H	A	H
lg1-4	*93	Tag_44421	143.4	all_995337	193	A	A	-	H	H	H	H	A	A	A	A	-	A	A	H	A	A	-	H	A	A	H	H	A	A	A	H	A	A	A	H	H	A	A	A	A	H	H	A	A	H	-	A	H
lg1-4	94	Tag_44422	143.4	all_995337	194	A	A	-	-	H	H	H	A	A	A	A	-	A	A	H	A	A	-	H	A	A	H	H	A	A	A	H	A	A	A	H	H	A	A	A	A	H	H	A	A	H	-	A	H
lg1-4	95	Tag_46227	143.8	all_2428172	50	A	A	H	H	H	H	H	-	A	A	A	-	A	A	H	A	A	H	H	A	A	H	H	A	A	A	H	A	A	-	A	H	-	A	A	-	-	A	A	A	H	A	-	H
lg2-1	1	Tag_10673	0	all_489304	188	A	A	A	A	H	H	A	A	A	H	A	H	A	H	H	H	A	A	A	H	H	H	H	A	H	A	H	A	A	H	-	A	A	H	A	H	A	A	A	H	A	A	H	A
lg2-1	*1	Tag_10675	0	all_489304	214	A	A	A	A	H	H	A	A	A	H	A	H	A	H	H	H	A	A	A	H	H	H	H	A	H	A	H	A	A	H	-	A	-	H	A	H	A	A	A	H	A	A	H	A
lg2-1	2	Tag_9315	3.3	all_2150695	170	A	A	A	-	-	H	-	A	A	H	A	H	-	-	-	H	-	H	-	H	H	-	H	A	H	A	H	A	A	H	H	A	-	-	-	H	A	A	-	H	A	-	-	A
lg2-1	3	Tag_4029	6.1	all_404017	155	-	H	-	H	H	H	-	-	-	H	-	H	-	H	H	H	-	H	-	H	-	H	H	H	H	-	H	-	H	H	H	-	A	H	H	H	-	-	H	-	-	H	H	-
lg2-1	4	Tag_36132	6.7	all_1747362	200	A	A	A	H	H	H	A	A	A	H	H	H	H	-	H	H	A	H	H	-	H	H	H	H	A	A	H	A	A	H	H	A	H	H	H	H	A	A	H	-	A	A	H	A
lg2-1	5	Tag_17260	7.6	all_34449	253	A	A	A	H	H	H	A	A	A	H	A	H	A	H	-	H	A	H	A	-	H	H	H	H	H	A	-	A	A	H	H	-	H	H	H	H	A	A	H	H	A	-	H	-
lg2-1	6	Tag_10839	7.6	all_2214787	202	A	A	A	H	H	H	A	A	A	H	A	H	A	H	H	H	A	H	A	H	H	H	H	H	H	A	H	A	A	H	H	A	H	H	H	H	A	A	H	H	A	A	H	A
lg2-1	*6	Tag_10838	7.6	all_2214787	182	A	A	A	H	H	H	A	A	A	H	A	-	A	H	H	H	A	H	A	H	H	H	H	H	H	A	H	A	A	H	H	A	H	H	H	H	A	A	H	H	A	A	H	A
lg2-1	7	Tag_17258	7.6	all_34449	156	A	A	A	H	H	H	A	A	-	H	A	H	A	H	-	H	A	H	A	-	H	H	H	H	H	A	-	A	A	H	H	-	H	H	H	H	A	A	H	H	A	-	H	-
lg2-1	8	Tag_10834	7.6	all_2214787	51	A	A	A	H	H	H	A	A	A	H	A	H	A	H	H	H	A	H	A	H	H	H	H	H	H	A	H	A	A	H	H	A	H	H	H	H	A	A	H	H	A	A	H	A
lg2-1	9	Tag_36125	9.1	all_1747362	99	A	A	A	H	-	H	A	A	A	H	A	-	A	H	-	-	A	H	A	-	H	-	-	-	-	A	H	A	A	H	H	A	-	H	A	-	A	A	H	H	A	A	-	A
lg2-1	10	Tag_6782	9.1	all_2164344	33	A	A	A	-	-	H	A	A	A	-	A	A	A	-	-	H	A	H	A	H	-	H	H	H	H	A	H	A	A	-	H	A	-	H	A	H	A	A	A	H	A	A	H	A
lg2-1	*10	Tag_6781	9.1	all_2164344	26	A	A	A	-	-	H	A	A	A	-	A	A	A	-	-	H	A	H	A	H	-	H	H	H	H	A	H	A	A	-	H	A	-	H	A	H	A	A	A	H	A	A	H	A
lg2-1	*10	Tag_6784	9.1	all_2164344	55	A	A	A	-	-	H	A	A	A	-	A	A	A	-	-	H	A	H	A	H	-	H	H	H	H	A	H	A	A	-	H	A	-	H	A	H	A	A	A	H	A	A	H	A
lg2-1	11	Tag_51351	9.1	all_2155397	163	A	A	A	H	H	H	A	A	A	H	A	H	A	H	H	H	A	H	A	H	H	H	H	H	H	A	H	A	A	-	H	A	H	H	A	-	A	A	H	H	A	A	H	A
lg2-1	12	Tag_28833	9.6	all_2007290	37	A	A	A	H	H	-	A	H	A	H	-	-	-	H	H	H	A	H	-	H	H	H	H	H	H	A	H	A	A	H	H	A	-	H	-	H	A	-	H	H	A	A	H	A
lg2-1	13	Tag_21148	10.6	all_1695972	97	A	A	A	H	H	H	A	H	A	H	A	H	A	H	H	H	A	H	A	H	H	H	H	H	-	A	H	A	A	H	H	A	H	H	A	H	A	A	-	H	A	A	H	A
lg2-1	14	Tag_21859	10.6	all_1840216	47	A	A	A	H	H	H	A	H	A	H	A	H	A	H	H	H	A	H	A	H	H	H	H	H	H	A	H	-	A	H	H	A	H	H	A	H	A	A	-	H	A	A	H	A
lg2-1	15	Tag_20270	10.6	all_1477203	178	A	A	A	H	H	H	A	-	A	A	A	H	A	H	H	H	A	H	A	H	H	H	H	H	H	A	H	A	A	H	H	A	H	H	A	H	A	A	H	H	A	A	H	A
lg2-1	16	Tag_32305	13.4	all_1253040	265	A	A	A	H	H	H	A	H	A	A	A	H	A	H	H	-	A	H	A	H	A	H	-	A	H	A	H	A	A	A	H	A	A	-	A	H	A	A	H	H	A	A	H	A
lg2-1	17	Tag_32301	13.4	all_1253040	93	A	A	A	H	H	H	A	H	A	H	A	H	A	H	H	-	A	H	A	H	A	H	-	A	H	A	H	A	A	H	H	A	-	-	A	H	A	A	H	H	A	A	H	A
lg2-1	18	Tag_52309	14.2	all_2520	87	A	A	A	H	A	H	A	-	A	H	A	A	A	H	-	-	A	H	A	H	A	-	H	A	H	A	H	A	A	-	-	A	H	-	A	H	A	A	A	H	A	A	H	A
lg2-1	19	Tag_1025	15.7	all_1277162	33	A	A	A	H	H	H	A	H	A	H	A	A	A	H	H	H	A	H	A	-	A	H	H	A	-	A	H	-	A	H	H	A	H	H	A	H	A	A	H	H	A	-	H	A
lg2-1	*19	Tag_1026	15.7	all_1277162	78	A	A	A	H	H	H	A	H	A	H	A	A	A	H	H	H	A	H	A	-	A	H	H	A	-	A	H	-	A	H	H	A	H	H	A	H	A	A	H	H	A	-	H	A
lg2-1	20	Tag_7294	15.7	all_2171213	26	A	A	A	H	H	H	A	-	A	-	A	A	A	H	-	H	A	H	A	H	A	-	-	A	A	A	H	A	A	-	H	A	-	-	A	H	A	A	H	-	A	A	H	A
lg2-1	*20	Tag_7295	15.7	all_2171213	42	A	A	A	H	H	H	A	-	A	-	A	A	A	H	-	H	A	H	A	H	A	-	-	A	A	A	H	A	A	-	H	A	-	-	A	H	A	A	H	-	A	A	H	A
lg2-1	21	Tag_50764	18	all_2224809	51	A	A	A	H	-	H	A	H	A	-	A	A	A	H	-	-	A	H	A	H	A	H	H	A	A	A	-	A	A	-	-	A	-	H	A	-	A	A	H	H	A	A	H	A
lg2-1	22	Tag_32548	18.7	all_1234824	203	A	A	A	H	H	H	A	H	A	H	A	A	A	H	H	H	A	H	A	H	A	H	-	A	A	A	H	A	A	H	H	A	H	H	A	H	A	A	H	H	A	A	H	A
lg2-1	23	Tag_14147	18.7	all_1300036	44	-	-	-	H	H	H	-	H	-	H	-	-	-	H	H	H	-	H	-	H	-	H	H	-	-	-	H	-	-	H	H	-	H	H	-	H	-	-	H	H	-	-	H	-
lg2-1	24	Tag_3666	18.7	all_1199825	236	A	A	A	H	H	-	A	-	A	H	A	A	A	H	H	H	A	H	A	H	A	-	H	A	A	A	H	A	A	H	H	A	H	-	A	H	A	A	-	H	A	A	-	A
lg2-1	25	Tag_33130	19.4	all_1480682	62	A	A	A	-	H	H	A	H	-	H	-	A	A	H	-	H	A	H	A	-	A	-	H	A	A	A	-	A	A	H	-	A	-	H	A	H	A	A	H	H	A	A	H	A
lg2-1	26	Tag_29784	20.7	all_488953	126	A	A	A	A	H	H	A	H	A	H	A	A	A	H	A	H	A	H	A	-	A	H	H	A	A	A	H	A	A	H	H	A	-	H	A	-	A	A	H	-	A	-	-	A
lg2-1	27	Tag_29786	20.7	all_488953	203	A	A	A	H	H	H	A	H	A	H	A	A	A	H	H	H	A	H	A	-	A	H	H	A	A	A	H	A	A	H	H	A	-	H	A	-	A	A	H	-	A	-	-	A
lg2-1	*27	Tag_29780	20.7	all_488953	37	A	A	A	H	H	H	A	H	A	H	A	A	A	H	H	H	A	H	A	-	A	H	H	A	A	A	H	A	A	H	H	A	-	H	A	-	A	A	H	-	A	-	-	A
lg2-1	*27	Tag_29781	20.7	all_488953	41	A	A	A	H	H	H	A	H	A	H	A	A	A	H	H	H	A	H	A	-	A	H	H	A	A	A	H	A	A	H	H	A	-	H	A	-	A	A	H	-	A	-	-	A
lg2-1	*27	Tag_29782	20.7	all_488953	69	A	A	A	H	H	H	A	H	A	H	A	A	A	H	H	H	A	H	A	-	A	H	H	A	A	A	H	A	A	H	H	A	-	H	A	-	A	A	H	-	A	-	-	A
lg2-1	*27	Tag_29783	20.7	all_488953	91	A	A	A	H	H	H	A	H	A	H	A	A	A	H	H	H	A	H	A	-	A	H	H	A	A	A	H	A	A	H	H	A	-	H	A	-	A	A	H	-	A	-	-	A
lg2-1	*27	Tag_29787	20.7	all_488953	237	A	A	A	H	H	H	A	H	A	H	A	A	A	H	H	H	A	H	A	-	A	H	H	A	A	A	H	A	A	H	H	A	-	H	A	-	A	A	H	-	A	-	-	A
lg2-1	*27	Tag_29788	20.7	all_488953	240	A	A	A	H	H	H	A	H	A	H	A	A	A	H	H	H	A	H	A	-	A	H	H	A	A	A	H	A	A	H	H	A	-	H	A	-	A	A	H	-	A	-	-	A
lg2-1	28	Tag_45609	22.1	all_1211027	172	A	A	A	-	H	H	A	H	A	H	A	A	A	H	-	H	A	H	A	H	A	H	H	A	A	A	H	A	A	H	H	A	-	H	A	A	A	A	H	H	A	A	H	A
lg2-1	29	Tag_12876	22.1	all_1941747	30	A	A	A	H	H	-	A	H	A	H	-	A	A	H	H	H	A	H	A	H	A	H	H	A	A	A	H	A	A	H	H	A	H	H	A	A	A	A	H	H	A	A	H	A
lg2-1	*29	Tag_12877	22.1	all_1941747	50	A	A	A	H	H	-	A	H	A	H	-	A	A	H	H	H	A	H	A	H	A	H	H	A	A	A	H	A	A	H	H	A	H	H	A	A	A	A	H	H	A	A	H	A
lg2-1	30	Tag_3272	23.4	all_510211	73	A	A	A	H	-	-	A	H	A	H	H	A	A	H	H	H	A	H	A	H	A	H	H	A	A	A	H	A	A	H	H	A	H	H	A	A	A	A	H	H	A	A	H	A
lg2-1	31	Tag_48031	25.9	all_165906	119	A	A	A	-	H	H	A	H	A	H	H	A	A	A	H	H	A	H	-	-	A	-	H	A	A	A	-	A	A	A	H	A	H	A	A	A	A	A	A	H	A	-	H	A
lg2-1	32	Tag_32772	35.4	all_1539227	237	A	A	A	H	H	H	A	H	A	H	H	A	A	H	H	H	A	H	A	H	A	H	H	A	A	A	H	A	A	-	H	A	H	A	A	A	A	A	A	H	A	A	H	A
lg2-1	33	Tag_51933	35.9	all_2131431	256	A	A	A	H	H	H	A	H	A	H	H	A	A	H	H	H	A	H	A	H	A	H	-	A	A	A	-	A	A	H	H	A	H	H	A	A	A	A	A	H	A	A	H	A
lg2-1	34	Tag_19028	35.9	all_2011249	34	A	A	A	H	H	H	A	H	A	H	H	A	A	-	H	H	A	H	A	H	A	H	H	A	A	A	-	A	A	H	H	A	-	H	A	A	A	A	A	H	A	A	H	A
lg2-1	35	Tag_50703	35.9	all_2206014	58	A	A	A	H	-	H	A	H	A	H	H	A	-	H	H	H	A	-	A	H	A	H	H	-	A	A	H	-	A	H	H	A	H	H	A	A	A	A	A	-	A	A	H	A
lg2-1	36	Tag_29604	36.4	all_555892	74	A	A	A	H	H	H	A	H	A	H	H	A	A	H	H	-	A	H	A	H	A	H	H	A	A	A	H	A	A	H	A	A	H	H	A	A	A	A	A	H	A	A	H	A
lg2-1	37	Tag_52313	36.9	all_2198490	249	A	A	A	-	H	H	A	A	A	H	H	A	A	H	H	H	A	H	A	H	A	H	H	A	A	A	H	A	A	H	A	A	H	H	A	A	A	A	A	H	A	A	H	A
lg2-1	*37	Tag_52314	36.9	all_2198490	250	A	A	A	-	H	H	A	A	A	H	H	A	A	H	H	H	A	H	A	H	A	H	H	A	A	A	H	A	A	H	A	A	H	H	A	A	A	A	A	H	A	A	H	A
lg2-1	38	Tag_21967	37.9	all_489131	158	A	A	A	H	H	H	A	H	A	H	H	A	A	H	H	H	A	H	A	A	A	-	H	A	A	A	H	A	A	H	A	A	H	H	A	A	A	A	A	H	A	A	H	A
lg2-1	*38	Tag_21963	37.9	all_489131	31	A	A	A	H	H	H	A	H	A	H	H	A	A	H	H	H	A	H	A	A	A	-	H	A	A	A	H	A	A	H	A	A	H	H	A	A	A	A	A	H	A	A	H	A
lg2-1	*38	Tag_21966	37.9	all_489131	79	A	A	A	H	H	H	A	H	A	H	H	A	A	H	H	H	A	H	A	A	A	-	H	A	A	A	H	A	A	H	A	A	H	H	A	A	A	A	A	H	A	A	H	A
lg2-1	39	Tag_22408	38.7	all_1994985	60	A	A	A	-	H	H	A	-	A	H	H	A	A	H	H	-	A	H	A	A	A	H	H	A	A	A	H	A	A	H	A	A	H	H	A	A	A	A	A	H	A	A	H	A
lg2-1	*39	Tag_22108	38.7	all_2387071	193	A	A	A	-	H	H	A	-	A	-	-	A	A	H	H	-	A	H	A	A	A	H	H	A	A	A	H	A	A	H	A	A	-	H	A	-	-	A	A	H	A	A	H	A
lg2-1	40	Tag_40765	39.4	all_248528	91	A	A	A	H	H	H	A	H	A	H	H	A	A	-	-	-	A	H	A	A	A	H	H	A	A	A	-	A	A	H	A	A	H	H	A	A	A	A	A	H	A	A	H	A
lg2-1	41	Tag_23798	40.9	all_1875523	37	A	A	A	H	H	H	A	H	A	H	H	A	A	H	H	H	A	H	A	A	A	H	H	A	A	A	H	-	A	H	A	A	H	-	A	A	A	A	A	H	A	A	H	A
lg2-1	42	Tag_2030	41.4	all_2535435	238	A	A	A	H	H	H	A	H	A	H	H	A	A	H	H	H	A	H	A	A	A	H	H	A	A	A	H	A	A	H	A	A	H	H	A	A	A	A	A	H	A	A	H	A
lg2-1	*42	Tag_2027	41.4	all_2535435	176	A	A	A	H	H	H	A	H	A	H	H	A	A	H	H	H	A	H	A	A	A	H	H	A	A	A	H	A	A	H	A	A	H	H	A	A	A	A	A	H	A	A	H	A
lg2-1	43	Tag_9672	41.4	all_486650	17	A	A	A	H	H	H	A	A	A	H	H	A	A	H	H	H	A	H	A	A	A	H	H	A	A	A	H	A	A	H	A	A	H	H	A	A	A	A	A	H	A	A	H	A
lg2-1	44	Tag_13311	41.9	all_429858	116	A	A	A	H	H	H	A	-	A	H	H	A	A	H	H	H	A	H	A	A	A	H	H	A	A	A	H	A	A	H	A	A	H	H	A	A	A	A	A	H	A	A	H	A
lg2-1	45	Tag_13254	42.4	all_2342056	43	A	A	A	H	H	H	A	H	A	H	H	-	A	H	H	H	A	H	A	-	A	H	H	A	A	A	H	A	A	H	A	A	H	H	A	A	A	A	A	H	A	-	H	A
lg2-1	*45	Tag_13255	42.4	all_2342056	67	A	A	A	H	H	H	A	H	A	H	H	-	A	H	H	H	A	H	A	-	A	H	H	A	A	A	H	A	A	H	A	A	H	H	A	A	A	A	A	H	A	-	H	A
lg2-1	46	Tag_29849	43.4	all_1833380	185	A	A	A	H	H	H	A	H	A	H	H	A	A	H	H	H	A	H	A	A	A	-	H	A	A	A	A	A	A	H	A	A	H	H	A	A	A	A	A	H	A	A	H	A
lg2-1	47	Tag_18605	43.4	all_542514	79	A	A	A	H	-	H	A	H	A	H	H	A	A	H	H	H	A	H	A	A	A	H	H	A	A	A	A	A	A	H	A	A	H	H	A	A	A	A	A	H	A	A	H	A
lg2-1	48	Tag_16732	44.9	all_2167657	75	A	A	A	H	-	H	A	-	A	H	-	A	A	H	H	-	A	H	A	A	A	H	-	A	A	A	A	A	A	-	A	A	H	-	A	A	A	A	A	H	A	A	-	A
lg2-1	49	Tag_16729	44.9	all_2167657	38	A	A	A	H	H	-	A	H	A	H	H	A	A	H	H	-	A	H	A	A	A	H	-	A	A	A	A	A	A	H	A	A	H	-	A	A	A	A	A	H	A	A	H	A
lg2-1	50	Tag_45362	45.4	all_2127779	190	A	A	A	H	H	H	A	H	A	H	H	A	A	-	H	H	A	H	A	A	A	H	H	A	A	A	A	A	A	-	A	A	-	H	A	A	A	A	A	H	A	A	H	A
lg2-1	51	Tag_46631	46.6	all_1183619	175	A	A	A	H	H	H	A	H	A	H	H	A	A	H	H	H	A	H	A	A	A	H	H	A	A	A	A	A	A	H	A	A	H	H	A	A	A	A	A	H	A	A	H	A
lg2-1	52	Tag_22380	49	all_2246886	233	A	A	A	H	H	H	A	-	A	H	H	A	A	H	H	H	A	-	A	A	A	H	H	A	A	A	A	A	A	H	A	A	H	H	A	A	A	A	A	H	A	A	H	H
lg2-1	53	Tag_12026	49	all_2150215	194	A	A	A	H	H	H	A	H	A	H	H	A	A	H	H	H	A	H	A	A	A	H	H	A	A	A	A	A	A	-	A	A	H	H	A	A	A	A	A	H	A	A	H	H
lg2-1	54	Tag_23778	51.8	all_1213961	245	A	A	A	H	H	H	A	H	A	H	-	A	A	H	A	H	A	H	A	A	A	H	H	A	A	A	A	A	A	H	A	A	-	H	A	A	A	A	A	H	A	A	H	H
lg2-1	55	Tag_30590	52.5	all_2583913	189	A	A	A	H	H	H	A	H	A	-	H	A	A	H	A	H	A	H	A	A	A	H	H	A	A	A	A	A	A	H	A	A	H	H	A	A	A	A	A	H	A	A	H	H
lg2-1	*55	Tag_34896	52.5	all_2691908	176	A	A	A	H	H	H	A	H	A	H	-	A	A	H	A	-	A	H	A	A	A	-	H	A	A	A	A	A	A	H	A	A	H	H	A	A	A	A	A	H	A	A	H	H
lg2-1	56	Tag_4019	54.1	all_241170	41	A	A	A	H	A	H	A	H	A	H	H	A	A	H	A	A	A	H	A	A	A	H	H	A	A	A	A	A	A	H	A	A	H	H	A	A	A	A	A	H	A	A	H	H
lg2-1	*56	Tag_7567	54.1	all_271975	202	A	A	A	H	A	-	A	H	A	H	H	A	A	H	A	A	A	H	A	A	A	H	H	A	A	A	A	A	A	H	A	A	H	H	A	A	A	A	A	H	A	A	H	H
lg2-1	*56	Tag_41570	54.1	all_2211218	227	A	A	A	H	A	H	A	H	A	H	H	A	A	H	A	A	A	H	A	A	A	H	H	A	A	A	A	A	A	H	A	A	-	H	A	A	A	A	A	-	A	A	H	H
lg2-1	57	Tag_12740	54.1	all_748909	195	A	A	A	H	H	H	A	H	A	H	H	A	A	H	A	A	A	-	A	A	A	H	H	A	A	A	A	A	A	H	A	A	H	H	A	A	A	A	A	H	A	A	H	H
lg2-1	*57	Tag_49220	54.1	all_1238020	233	A	A	A	H	-	H	A	H	A	H	H	A	A	H	A	A	A	H	A	A	A	-	H	A	A	A	A	A	A	H	A	A	H	-	A	A	A	A	A	-	A	A	H	-
lg2-1	58	Tag_25131	55	all_1573296	239	A	A	A	H	H	H	A	H	A	H	-	A	A	H	A	H	A	H	A	A	A	H	H	A	A	A	A	A	A	-	A	A	H	H	A	A	A	A	A	H	A	A	H	H
lg2-1	59	Tag_26675	55.4	all_2021718	247	A	A	A	H	H	H	A	H	A	H	H	A	A	H	A	-	A	H	A	A	A	H	H	A	A	A	A	A	A	H	A	A	A	H	A	A	A	A	A	A	A	A	A	H
lg2-1	*59	Tag_26674	55.4	all_2021718	215	A	A	A	H	H	H	A	H	A	H	H	A	A	H	A	-	A	H	A	A	A	H	H	A	A	A	A	A	A	H	A	A	A	H	A	A	A	A	A	A	A	A	A	H
lg2-1	60	Tag_23677	56.6	all_2583659	187	A	A	A	H	-	H	A	-	A	-	H	A	A	A	A	H	A	H	A	A	A	-	H	A	A	A	A	A	A	H	A	A	-	H	A	A	-	A	-	-	A	A	H	H
lg2-1	61	Tag_27323	57.4	all_1985999	104	A	A	A	A	H	H	A	-	A	-	-	A	A	-	A	-	A	H	-	A	A	H	-	A	A	A	A	A	A	H	A	A	H	H	A	A	A	A	A	-	A	A	-	H
lg2-1	62	Tag_28756	64.3	all_457483	148	A	A	A	H	H	H	A	A	A	H	A	A	A	-	A	H	A	H	A	A	A	A	-	A	A	A	A	A	A	H	A	A	H	H	A	A	A	A	A	A	A	A	H	H
lg2-1	63	Tag_11234	71.7	all_247283	214	A	A	A	-	A	H	A	-	A	A	-	A	A	A	A	A	A	H	A	A	A	H	H	A	A	A	A	A	A	H	A	A	H	H	A	A	A	A	A	-	A	A	-	-
lg2-1	64	Tag_33246	76.7	all_2033143	260	A	A	A	-	A	-	A	H	A	A	H	A	A	H	A	A	A	H	A	A	A	H	H	A	A	A	A	A	A	-	A	A	H	A	A	A	A	A	A	H	A	A	H	-
lg2-1	65	Tag_11918	82.4	all_2183016	137	A	A	A	H	A	H	A	H	A	H	H	A	A	H	A	A	A	H	A	A	A	H	A	A	A	A	A	A	A	A	A	A	H	A	A	A	A	A	A	H	A	A	H	H
lg2-1	66	Tag_23533	84.1	all_1207529	107	A	A	A	H	A	A	A	A	A	H	H	A	A	H	A	A	A	H	A	A	A	-	H	A	A	A	A	A	A	-	A	A	H	H	A	A	A	A	A	H	A	A	A	H
lg2-1	67	Tag_11916	84.6	all_2183016	96	A	A	A	H	A	H	A	H	A	H	H	A	A	H	A	A	A	H	A	A	A	H	H	A	A	A	A	A	A	H	A	A	H	H	A	A	A	A	A	H	A	A	H	H
lg2-1	*67	Tag_11917	84.6	all_2183016	97	A	A	A	H	A	H	A	H	A	H	H	A	A	H	A	A	A	H	A	A	A	H	H	A	A	A	A	A	A	H	A	A	H	H	A	A	A	A	A	H	A	A	H	H
lg2-1	*67	Tag_16641	84.6	all_2166948	82	A	A	A	H	A	H	A	H	A	H	H	A	A	H	A	A	A	H	A	A	A	H	H	A	A	A	A	A	A	H	A	A	H	H	A	A	A	A	A	H	A	A	H	H
lg2-1	68	Tag_1806	85.1	all_237927	8	A	A	A	H	A	H	A	H	A	H	H	A	A	H	A	A	A	H	A	A	A	H	H	A	A	A	A	A	A	H	A	A	H	H	A	A	A	A	A	H	A	A	H	H
lg2-1	69	Tag_29955	85.1	all_600429	230	A	A	A	H	A	-	A	H	A	H	H	A	A	H	A	A	A	-	A	A	A	H	H	A	A	A	A	A	A	H	A	A	-	-	A	A	A	A	A	-	A	A	H	H
lg2-1	70	Tag_25738	85.9	all_1050450	71	A	A	A	H	A	H	A	H	A	A	-	A	A	A	A	A	A	H	A	A	A	H	-	-	A	A	A	-	A	H	A	A	H	H	A	A	A	A	A	H	A	A	-	H
lg2-1	71	Tag_43599	86.7	all_1877174	73	A	A	A	-	A	A	A	H	A	A	H	A	A	-	A	A	A	H	-	A	A	-	H	A	A	A	A	A	A	H	A	A	H	-	A	A	A	A	A	H	A	A	-	-
lg2-1	72	Tag_8632	88.5	all_1269447	36	A	A	A	H	A	H	A	H	A	A	H	A	A	H	A	A	A	H	A	A	A	H	H	A	A	A	A	A	A	H	A	A	H	H	A	-	A	A	A	H	A	A	H	H
lg2-1	*72	Tag_8633	88.5	all_1269447	39	A	A	A	H	A	H	A	H	A	A	H	A	A	H	A	A	A	H	A	A	A	H	H	A	A	A	A	A	A	H	A	A	H	H	A	-	A	A	A	H	A	A	H	H
lg2-1	*72	Tag_8634	88.5	all_1269447	47	A	A	A	H	A	H	A	H	A	A	H	A	A	H	A	A	A	H	A	A	A	H	H	A	A	A	A	A	A	H	A	A	H	H	A	-	A	A	A	H	A	A	H	H
lg2-1	*72	Tag_8640	88.5	all_1269447	167	A	A	A	H	A	H	A	H	A	A	H	A	A	H	A	A	A	-	A	A	A	H	H	A	A	A	A	A	A	-	A	A	H	H	A	-	A	A	A	H	A	A	H	H
lg2-1	*72	Tag_8642	88.5	all_1269447	181	A	A	A	H	A	H	A	H	A	A	H	A	A	H	A	A	A	-	A	A	A	H	H	A	A	A	A	A	A	-	A	A	H	H	A	-	A	A	A	H	A	A	H	H
lg2-1	*72	Tag_8644	88.5	all_1269447	202	A	A	A	H	A	H	A	H	A	A	H	A	A	H	A	A	A	-	A	A	A	H	H	A	A	A	A	A	A	-	A	A	H	H	A	-	A	A	A	H	A	A	H	H
lg2-1	73	Tag_33206	88.5	all_22937	232	A	A	A	H	A	H	A	H	A	A	-	A	A	H	A	A	A	H	A	A	A	H	H	A	A	A	A	A	A	H	A	A	H	-	A	A	A	A	A	H	A	A	H	H
lg2-1	74	Tag_1199	88.5	all_160884	61	A	A	A	H	A	H	A	H	A	A	H	A	A	H	A	A	A	H	A	A	A	H	H	A	A	A	A	A	A	H	A	A	H	H	A	A	A	A	A	H	A	A	H	H
lg2-1	*74	Tag_31247	88.5	all_2247137	161	A	A	A	H	A	H	A	H	A	A	H	A	A	H	A	A	A	H	A	A	A	H	H	A	A	A	A	A	A	H	A	A	H	H	A	A	A	A	A	-	A	A	-	-
lg2-1	75	Tag_3441	89	all_2253804	159	A	A	A	H	A	H	A	H	A	A	H	A	A	H	A	A	A	H	A	A	A	H	H	A	A	A	A	A	A	H	A	A	H	H	A	A	A	A	A	H	A	A	H	H
lg2-1	76	Tag_50455	90	all_1876589	202	A	A	A	H	A	H	A	H	A	A	H	A	A	H	A	A	A	H	A	A	A	H	H	A	A	A	A	A	A	H	A	A	H	H	A	A	A	A	A	H	A	A	H	H
lg2-1	*76	Tag_50454	90	all_1876589	59	A	A	A	H	A	H	A	H	A	A	H	A	A	H	A	A	A	H	A	A	A	H	H	A	A	A	A	A	A	H	A	A	H	H	A	A	A	A	A	H	A	A	H	H
lg2-1	77	Tag_41962	90	all_1913023	88	A	A	A	H	A	H	A	H	A	A	H	A	A	H	A	A	A	H	A	A	A	H	H	A	A	A	A	A	A	H	A	A	H	H	A	A	A	A	A	H	A	A	H	H
lg2-1	*77	Tag_41963	90	all_1913023	92	A	A	A	H	A	H	A	H	A	A	H	A	A	H	A	A	A	H	A	A	A	H	H	A	A	A	A	A	A	H	A	A	H	H	A	A	A	A	A	H	A	A	H	H
lg2-1	78	Tag_20894	90	all_1850708	34	A	A	A	H	A	H	A	H	A	A	H	A	A	H	A	A	A	H	A	A	A	-	H	A	A	A	A	A	A	H	A	A	H	H	A	A	A	A	A	H	A	A	H	-
lg2-1	*78	Tag_20895	90	all_1850708	39	A	A	A	H	A	H	A	H	A	A	H	A	A	H	A	A	A	H	A	A	A	-	H	A	A	A	A	A	A	H	A	A	H	H	A	A	A	A	A	H	A	A	H	-
lg2-1	79	Tag_50656	90	all_2123319	92	A	A	A	H	A	A	A	-	A	A	-	A	A	H	A	A	A	H	A	A	A	H	-	A	A	A	A	A	A	H	A	A	H	-	A	A	A	A	A	H	A	A	-	H
lg2-1	*79	Tag_50657	90	all_2123319	100	A	A	A	H	A	A	A	-	A	A	-	A	A	H	A	A	A	H	A	A	A	H	A	A	A	A	A	A	A	H	A	A	H	-	A	A	A	A	A	H	A	A	-	H
lg2-1	80	Tag_27386	91.5	all_1976700	62	A	A	A	H	A	H	A	H	A	A	H	A	A	H	A	A	A	H	A	A	A	H	H	A	A	A	A	A	A	H	A	A	H	H	A	A	A	A	A	H	A	A	H	H
lg2-1	81	Tag_38569	91.5	all_1250302	74	-	A	A	H	A	H	A	H	A	A	-	A	A	H	A	A	A	H	A	A	A	-	H	-	A	A	A	A	A	H	A	A	-	H	A	A	-	A	-	-	A	A	H	H
lg2-1	82	Tag_44174	93.5	all_2376339	43	A	A	A	H	A	H	A	H	A	A	H	-	A	H	-	A	A	H	A	A	A	-	H	-	A	A	A	-	A	H	A	A	H	H	-	A	-	A	-	H	A	-	-	H
lg2-1	83	Tag_16014	93.5	all_514245	162	A	A	A	H	A	H	A	H	A	A	H	A	A	H	A	A	A	H	A	A	A	H	H	A	A	A	A	A	A	H	A	A	H	H	A	A	A	A	A	H	A	A	H	H
lg2-1	*83	Tag_16013	93.5	all_514245	37	A	A	A	H	A	H	A	H	A	A	H	A	A	H	A	A	A	H	A	A	A	H	H	A	A	A	A	A	A	H	A	A	H	H	A	A	A	A	A	H	A	A	H	H
lg2-1	84	Tag_16012	93.5	all_514245	32	A	A	A	H	A	H	A	H	A	A	H	A	A	H	A	A	A	H	A	A	A	H	H	A	A	A	A	A	A	H	A	A	H	H	A	A	-	A	A	H	A	-	H	H
lg2-1	85	Tag_16016	93.5	all_514245	253	A	A	A	H	A	H	A	A	A	A	H	A	A	H	A	A	A	H	A	A	A	H	H	A	A	A	A	A	A	H	A	A	H	H	A	A	A	A	A	H	A	A	H	H
lg2-1	86	Tag_41521	97.3	all_1536759	160	A	A	A	H	A	H	A	H	A	A	H	A	A	H	A	A	A	H	A	A	A	H	H	A	A	A	A	A	A	A	-	A	H	H	A	A	A	A	A	-	A	A	H	-
lg2-1	87	Tag_5120	98.1	all_2175325	177	A	A	A	H	A	H	A	H	A	A	H	A	A	H	A	A	H	H	A	A	A	H	H	A	A	A	A	A	A	A	H	A	H	H	A	A	A	A	A	H	A	A	-	A
lg2-1	88	Tag_2432	101.6	all_1788951	98	A	A	A	H	A	H	A	H	A	A	H	H	A	H	A	A	H	H	A	A	A	H	H	A	A	A	A	H	A	A	H	A	H	H	A	A	A	H	A	-	A	A	H	A
lg2-1	*88	Tag_2435	101.6	all_1788951	200	A	A	A	H	A	H	A	H	A	A	H	H	A	H	A	A	H	H	A	A	A	H	H	A	A	A	A	H	A	A	H	A	H	H	A	A	A	H	A	-	A	A	H	A
lg2-1	89	Tag_1805	101.6	all_2349745	97	A	A	A	H	A	H	A	H	A	A	H	H	A	H	A	A	H	H	A	A	A	H	-	A	A	A	A	H	A	A	H	A	H	H	A	A	A	H	A	H	A	A	H	A
lg2-1	90	Tag_9355	102.2	all_69407	49	A	A	A	H	A	-	A	H	A	A	H	A	A	H	A	A	H	H	A	A	A	H	H	A	A	A	A	H	A	A	H	A	-	H	-	-	A	H	A	H	A	A	-	A
lg2-1	91	Tag_26876	102.6	all_1862861	75	A	A	A	-	A	H	A	-	A	A	H	H	A	H	A	-	-	H	A	A	-	H	H	A	A	A	-	H	A	A	H	A	H	H	A	A	H	H	A	H	A	-	-	A
lg2-1	92	Tag_35460	103.2	all_2722689	33	A	A	A	H	A	H	A	H	A	A	H	-	A	H	A	A	H	H	A	A	A	H	H	A	A	A	A	A	A	A	H	A	H	H	A	A	-	H	A	H	A	A	-	A
lg2-1	93	Tag_6308	107.3	all_246785	54	A	A	A	-	A	H	A	H	A	A	H	A	A	H	A	A	H	H	A	A	A	H	H	A	A	A	A	H	A	A	-	A	H	H	A	A	A	H	A	H	A	A	A	A
lg2-1	94	Tag_6306	107.3	all_246785	30	A	A	A	-	A	H	A	H	A	A	H	A	A	H	A	A	H	H	A	A	A	H	H	A	A	A	A	H	A	A	-	A	H	H	A	A	A	H	A	H	A	A	A	A
lg2-1	95	Tag_33228	115.6	all_484159	221	-	A	A	H	A	A	A	-	A	A	H	H	A	H	A	A	H	H	A	A	A	H	H	A	A	A	A	H	A	A	H	A	H	H	A	A	A	H	A	-	A	A	A	A
lg2-1	96	Tag_6463	126.9	all_2488366	116	A	A	A	H	A	H	A	H	A	A	H	H	A	H	A	A	H	A	H	A	A	A	H	A	H	A	A	H	A	A	-	A	H	A	A	A	A	H	A	H	H	A	H	A
lg2-1	97	Tag_49065	131.1	all_1651584	176	A	A	A	H	A	H	A	H	A	A	-	H	A	H	A	A	H	H	H	A	A	A	H	A	H	A	A	H	A	A	H	A	H	H	A	A	H	H	A	H	H	A	H	A
lg2-1	98	Tag_6277	131.1	all_93461	184	A	A	-	-	A	H	A	H	A	A	H	-	A	H	A	A	H	H	H	A	A	-	H	A	H	A	A	H	A	A	H	-	-	H	-	A	-	H	A	-	H	A	H	A
lg2-1	99	Tag_6274	131.1	all_93461	68	A	A	-	-	A	H	A	H	A	A	H	-	A	H	A	A	H	H	H	A	A	-	H	A	H	A	A	H	A	A	H	-	-	-	-	A	-	H	A	-	H	A	H	A
lg2-1	100	Tag_14482	132	all_2704291	39	A	A	A	H	A	H	A	H	A	A	H	H	A	H	A	A	H	H	H	A	A	A	H	A	H	A	A	H	A	A	H	A	H	A	A	A	-	H	A	H	H	A	H	A
lg2-1	101	Tag_19560	134	all_540533	103	A	A	A	H	A	H	A	-	A	A	-	H	A	-	A	A	-	H	H	A	A	A	H	A	H	A	A	H	A	A	H	A	H	A	A	A	H	H	A	-	H	A	H	A
lg2-1	102	Tag_37542	134	all_2313467	41	A	A	A	H	A	H	A	H	A	A	H	H	A	H	A	A	H	H	H	A	A	A	H	A	H	A	A	-	A	A	-	A	H	A	A	A	H	H	A	H	H	A	H	A
lg2-1	103	Tag_17151	134	all_168741	174	A	A	A	H	A	H	-	H	A	A	H	H	A	H	A	A	H	H	H	A	-	A	-	A	H	A	A	H	A	A	-	A	-	-	A	A	H	H	A	H	H	A	H	A
lg2-1	104	Tag_10364	135	all_1737899	62	A	A	A	H	A	H	A	-	A	A	H	H	A	H	A	A	H	H	H	A	A	A	H	A	H	A	A	H	A	A	H	A	H	A	A	A	H	H	A	H	H	A	H	A
lg2-1	*104	Tag_10365	135	all_1737899	69	A	A	A	H	A	H	A	-	A	A	H	H	A	H	A	A	H	H	H	A	A	A	H	A	H	A	A	H	A	A	H	A	H	A	A	A	H	H	A	H	H	A	H	A
lg2-1	105	Tag_10369	135	all_1737899	262	A	A	A	H	A	H	A	-	A	A	H	H	A	H	A	A	H	H	H	A	A	A	H	A	H	A	A	H	A	A	H	A	H	A	A	A	H	H	A	H	H	A	H	A
lg2-1	106	Tag_46350	135	all_1685604	52	A	A	A	H	A	H	A	H	A	A	H	-	A	H	A	A	H	H	-	A	A	A	-	A	H	A	A	H	A	A	H	A	-	A	A	A	-	H	A	A	-	A	A	A
lg2-1	107	Tag_49200	136	all_1256817	55	A	A	A	H	A	H	A	H	A	A	H	H	A	-	A	A	H	H	H	A	A	H	H	A	H	A	A	-	A	A	H	A	-	A	A	A	H	H	A	H	H	A	-	A
lg2-1	108	Tag_49202	136	all_1256817	82	A	A	A	H	A	H	A	H	A	A	H	H	A	-	A	A	H	H	H	A	A	H	H	A	H	A	A	-	A	A	H	A	-	A	A	A	H	H	A	H	H	A	-	A
lg2-1	109	Tag_24630	137.8	all_1929538	33	A	A	A	-	A	H	A	H	A	A	H	H	A	H	A	A	H	H	H	A	A	H	-	A	H	A	A	H	A	A	H	A	H	A	A	A	H	H	A	H	H	A	H	A
lg2-1	110	Tag_4672	139	all_2408172	262	A	A	A	A	A	H	A	H	A	A	H	H	A	H	A	A	H	H	H	A	A	H	H	A	H	A	A	H	A	A	H	A	H	A	A	A	H	H	A	H	H	A	H	A
lg2-1	111	Tag_41839	139	all_2525038	14	A	A	A	A	A	H	A	H	A	A	H	H	A	H	A	A	H	H	H	A	A	H	-	A	H	A	A	H	A	A	H	A	H	A	A	A	H	H	A	H	H	A	H	A
lg2-1	*111	Tag_41840	139	all_2525038	15	A	A	A	A	A	H	A	H	A	A	H	H	A	H	A	A	H	H	H	A	A	H	-	A	H	A	A	H	A	A	H	A	H	A	A	A	H	H	A	H	H	A	H	A
lg2-1	*111	Tag_41841	139	all_2525038	69	A	A	A	A	A	H	A	H	A	A	H	H	A	H	A	A	H	H	H	A	A	H	-	A	H	A	A	H	A	A	H	A	H	A	A	A	H	H	A	H	H	A	H	A
lg2-1	*111	Tag_41842	139	all_2525038	81	A	A	A	A	A	H	A	H	A	A	H	H	A	H	A	A	H	H	H	A	A	H	-	A	H	A	A	H	A	A	H	A	H	A	A	A	H	H	A	H	H	A	H	A
lg2-1	*111	Tag_41843	139	all_2525038	83	A	A	A	A	A	H	A	H	A	A	H	H	A	H	A	A	H	H	H	A	A	H	-	A	H	A	A	H	A	A	H	A	H	A	A	A	H	H	A	H	H	A	H	A
lg2-1	*111	Tag_41844	139	all_2525038	94	A	A	A	A	A	H	A	H	A	A	H	H	A	H	A	A	H	H	H	A	A	H	-	A	H	A	A	H	A	A	H	A	H	A	A	A	H	H	A	H	H	A	H	A
lg2-1	*111	Tag_41845	139	all_2525038	156	A	A	A	A	A	H	A	H	A	A	H	H	A	H	A	A	H	H	H	A	A	H	-	A	H	A	A	H	A	A	H	A	H	A	A	A	H	H	A	H	H	A	H	A
lg2-1	*111	Tag_41846	139	all_2525038	217	A	A	A	A	A	H	A	H	A	A	H	H	A	H	A	A	H	H	H	A	A	H	-	A	H	A	A	H	A	A	H	A	H	A	A	A	H	H	A	H	H	A	H	A
lg2-1	*111	Tag_41847	139	all_2525038	220	A	A	A	A	A	H	A	H	A	A	H	H	A	H	A	A	H	H	H	A	A	H	-	A	H	A	A	H	A	A	H	A	H	A	A	A	H	H	A	H	H	A	H	A
lg2-1	*111	Tag_41848	139	all_2525038	244	A	A	A	A	A	H	A	H	A	A	H	H	A	H	A	A	H	H	H	A	A	H	-	A	H	A	A	H	A	A	H	A	H	A	A	A	H	H	A	H	H	A	H	A
lg2-1	112	Tag_37925	139	all_1359413	55	A	A	A	A	A	H	A	H	A	A	H	H	A	H	A	A	H	H	-	A	A	-	-	A	H	A	A	H	A	A	H	A	H	A	A	A	H	H	A	H	H	A	H	A
lg2-1	113	Tag_19543	139	all_2380437	165	A	A	A	A	A	H	A	H	A	A	H	H	A	H	A	A	H	H	H	A	-	H	H	A	H	A	A	H	A	A	H	A	H	A	A	A	H	H	A	H	H	-	H	-
lg2-1	*113	Tag_19544	139	all_2380437	188	A	A	A	A	A	H	A	H	A	A	H	H	A	H	A	A	H	H	H	A	-	H	H	A	H	A	A	H	A	A	H	A	H	A	A	A	H	H	A	H	H	-	H	-
lg2-1	114	Tag_40466	139	all_1649901	105	A	A	A	-	A	H	A	H	-	A	-	H	-	H	-	A	-	H	H	A	A	H	-	A	H	A	A	H	A	A	H	A	H	A	A	A	H	H	A	H	H	A	A	A
lg2-1	115	Tag_51427	140.5	all_2025733	209	A	A	A	-	-	H	A	H	-	A	H	H	-	H	-	A	H	H	H	A	A	H	H	-	H	-	A	H	A	-	H	-	H	-	A	A	H	H	-	H	H	A	H	A
lg2-1	*115	Tag_51428	140.5	all_2025733	244	A	A	A	-	-	H	A	H	-	A	H	H	-	H	-	A	H	H	H	A	A	H	H	-	H	-	A	H	A	-	H	-	H	-	A	A	H	H	-	H	H	A	H	A
lg2-1	116	Tag_45640	140.5	all_2720039	89	A	A	A	A	A	H	-	H	-	A	H	H	A	H	-	A	H	H	H	-	A	H	H	A	H	A	-	H	A	A	H	A	H	A	-	A	H	H	A	H	H	-	H	A
lg2-1	117	Tag_45639	143	all_2720039	16	A	A	A	A	A	H	-	H	-	A	H	H	A	H	-	A	H	H	H	-	A	H	H	A	H	A	-	H	A	A	H	A	H	A	-	A	H	H	A	H	H	-	H	A
lg2-1	118	Tag_7965	149.2	all_2597863	59	A	A	A	A	A	H	A	H	A	A	A	H	A	A	A	A	H	H	H	A	A	H	-	A	-	A	A	H	A	A	H	A	A	A	A	A	H	H	A	A	H	A	H	A
lg2-2	1	Tag_10368	0	all_1737899	248	A	A	H	H	A	H	A	A	A	H	A	H	H	A	H	H	A	H	A	H	A	A	A	H	A	H	H	A	A	H	A	A	H	A	H	H	A	A	H	A	A	A	H	A
lg2-2	2	Tag_24740	3.2	all_1452042	101	A	A	H	H	-	H	-	A	H	H	A	-	-	A	H	H	A	H	-	H	A	-	A	H	A	H	H	A	-	H	H	H	H	A	-	H	A	A	H	-	A	-	-	A
lg2-2	*2	Tag_24741	3.2	all_1452042	105	-	A	H	H	-	H	-	-	H	H	A	-	-	A	H	H	A	H	-	H	A	-	A	H	A	H	H	A	-	H	H	H	H	A	-	H	A	A	H	-	A	-	-	A
lg2-2	3	Tag_18663	3.2	all_2143773	206	A	A	H	H	A	-	A	A	H	H	A	-	-	A	H	H	A	-	A	H	A	A	A	-	A	H	-	A	A	H	H	-	H	-	H	-	A	-	-	A	A	A	H	A
lg2-2	4	Tag_31313	4.7	all_2248537	21	A	A	H	-	A	H	A	A	-	-	-	H	H	A	H	H	A	-	A	H	A	A	A	-	A	H	H	A	A	-	A	A	H	A	H	H	A	A	-	A	A	A	H	A
lg2-2	5	Tag_14484	4.9	all_2704291	71	A	A	H	H	A	H	A	A	H	H	A	H	H	A	H	H	A	H	A	H	A	A	A	-	A	-	H	A	A	H	H	H	H	A	H	H	A	A	-	A	A	A	H	A
lg2-2	6	Tag_28569	4.9	all_950349	88	A	A	H	H	A	H	A	A	H	H	A	H	H	A	H	H	A	H	A	H	A	A	A	H	A	H	H	A	A	H	H	H	-	A	-	H	A	A	H	A	A	A	H	A
lg2-2	7	Tag_49067	5.4	all_1651584	211	A	A	H	H	A	-	A	A	H	H	A	-	H	A	-	H	A	H	A	H	A	A	A	H	A	H	H	A	A	H	H	H	H	A	H	H	A	A	H	A	A	A	H	A
lg2-2	8	Tag_52721	9.5	all_2402652	185	A	A	H	-	A	H	A	A	A	-	A	-	H	H	H	H	A	A	A	A	A	A	A	-	A	H	A	A	A	-	H	H	H	A	H	H	A	A	-	A	H	A	-	A
lg2-2	9	Tag_13319	9.5	all_1675619	195	-	A	-	-	-	H	A	A	-	H	A	-	H	H	H	H	A	A	-	A	-	A	-	H	A	H	H	A	A	H	H	H	H	A	-	H	A	A	H	A	H	A	-	-
lg2-2	10	Tag_28543	10	all_1867210	241	A	A	H	H	A	H	A	A	A	H	A	H	H	H	H	-	A	A	-	A	A	A	A	H	A	-	H	A	A	H	H	H	H	A	-	H	A	A	H	A	H	A	H	A
lg2-2	11	Tag_3457	10	all_512811	28	A	A	H	H	A	H	A	A	A	H	A	H	H	H	H	H	A	A	A	A	A	A	A	H	A	H	H	A	A	H	H	H	H	A	H	H	A	A	H	A	H	A	H	A
lg2-2	12	Tag_15416	10.5	all_215298	212	A	A	H	H	A	H	A	A	A	H	A	H	H	H	H	H	A	A	A	A	A	A	A	H	A	H	H	A	A	H	H	H	H	A	H	H	A	A	H	A	H	A	H	A
lg2-2	13	Tag_14144	10.5	all_2186910	156	A	A	H	H	A	H	A	A	A	H	A	H	H	H	H	H	A	A	A	A	A	A	A	H	A	H	H	A	A	H	-	H	H	A	H	H	A	A	H	A	H	A	H	A
lg2-2	14	Tag_26783	11.5	all_2047396	87	A	A	H	H	A	A	H	A	A	H	A	H	-	H	H	-	A	A	A	A	A	A	A	H	A	H	H	A	A	H	H	H	H	A	H	H	A	A	H	A	H	A	H	A
lg2-2	15	Tag_27517	11.5	all_2011614	59	A	A	H	H	A	A	H	A	A	H	A	H	H	H	H	H	A	A	A	A	-	A	A	H	A	H	H	A	A	H	H	H	H	A	H	H	A	A	H	A	H	A	H	A
lg2-2	16	Tag_7305	12.3	all_1215299	173	A	-	-	-	A	A	H	A	A	H	A	H	H	-	H	-	A	A	A	A	A	A	A	H	A	-	H	A	-	H	-	H	A	A	H	-	A	-	H	A	H	A	-	A
lg2-2	17	Tag_31318	15.2	all_2517917	34	A	A	H	-	A	A	H	A	A	H	A	-	H	H	H	H	A	A	A	A	A	A	H	A	A	-	H	A	A	-	-	H	A	A	H	H	A	A	H	A	H	A	H	A
lg2-2	18	Tag_49436	15.2	all_469410	16	A	A	H	-	-	A	H	-	A	H	A	H	H	H	-	-	A	A	A	A	A	-	H	A	A	H	H	A	A	H	H	H	-	A	H	H	A	A	H	-	H	A	H	A
lg2-2	19	Tag_35660	21.7	all_1728880	251	H	-	-	H	A	A	H	A	A	-	A	H	H	H	-	-	A	A	A	A	A	A	-	A	-	-	H	A	A	H	H	A	-	A	-	-	-	-	H	A	H	-	-	A
lg2-2	20	Tag_35644	21.7	all_1728880	101	H	-	H	H	A	A	H	A	A	H	A	-	H	H	H	-	A	A	A	A	A	A	-	A	A	H	H	A	A	H	H	A	-	A	-	H	-	-	H	A	H	-	-	A
lg2-2	21	Tag_27665	23.7	all_546	170	H	A	H	H	A	A	H	A	A	H	A	-	H	H	H	H	A	A	A	A	A	A	H	A	A	H	H	A	A	H	H	-	A	A	H	H	A	H	H	A	H	A	H	A
lg2-2	22	Tag_1810	23.7	all_1699226	32	H	A	H	H	A	A	H	A	A	H	A	H	H	H	H	H	A	A	A	A	A	A	H	A	A	H	H	A	A	H	-	H	A	A	H	H	A	-	H	A	H	A	H	A
lg2-2	*22	Tag_41522	23.7	all_1536759	194	-	A	H	H	A	A	H	A	A	H	A	H	-	H	H	H	A	A	A	A	A	A	H	A	A	H	H	A	A	-	H	H	A	A	H	H	A	H	H	A	H	A	H	A
lg2-2	23	Tag_3737	24.7	all_1641752	173	H	A	H	H	A	A	H	A	A	H	A	H	H	H	H	-	A	A	A	A	A	A	H	A	A	H	H	A	A	H	H	-	A	A	H	H	A	H	H	A	H	A	H	A
lg2-2	24	Tag_34960	26.7	all_1933443	90	H	A	-	-	A	A	H	A	A	H	A	H	H	H	H	H	A	A	A	A	A	A	H	A	A	-	H	A	A	H	H	H	A	A	H	-	A	H	A	A	-	A	H	A
lg2-2	25	Tag_35716	27.2	all_1512162	198	H	A	H	H	A	A	H	A	A	H	A	H	H	H	H	H	A	A	A	A	A	A	H	A	A	H	H	A	A	H	H	H	A	A	H	H	A	-	A	A	H	A	H	A
lg2-2	*25	Tag_19726	27.2	all_2251606	76	H	A	H	H	A	A	H	A	A	H	A	H	H	H	H	H	A	A	A	A	A	A	H	A	A	H	H	A	A	H	H	-	A	A	H	H	A	H	A	A	-	A	H	A
lg2-2	*25	Tag_19727	27.2	all_2251606	97	H	A	H	H	A	A	H	A	A	H	A	H	H	H	H	H	A	A	A	A	A	A	H	A	A	H	H	A	A	H	H	-	A	A	H	H	A	H	A	A	H	A	H	A
lg2-2	26	Tag_34666	30.6	all_1527830	98	-	A	H	H	A	A	A	A	A	H	A	A	H	-	-	A	A	A	A	A	A	A	-	A	A	H	H	A	A	H	-	H	A	A	H	A	A	H	A	A	H	A	H	A
lg2-2	27	Tag_35718	33.5	all_1512162	259	H	A	H	H	A	A	A	A	A	H	A	H	A	H	H	H	A	A	A	A	A	A	A	A	A	A	A	A	A	H	H	H	A	A	H	H	A	-	A	A	H	A	-	A
lg2-2	28	Tag_6353	38.3	all_1759797	88	-	A	-	A	A	A	H	A	A	H	A	H	H	H	H	H	A	A	A	A	A	A	A	A	A	-	H	A	A	-	-	A	A	A	A	-	A	-	A	A	-	-	A	A
lg2-2	29	Tag_10979	42.4	all_1274795	47	H	A	H	A	A	A	H	A	A	H	A	H	-	-	-	A	A	A	-	A	A	A	H	A	A	A	H	A	-	H	A	H	-	A	H	H	A	A	A	A	H	-	A	A
lg2-2	30	Tag_6346	45.8	all_1225633	198	H	A	H	A	A	A	H	A	A	H	A	H	H	-	H	H	A	A	A	A	A	A	H	A	A	H	H	A	A	H	H	H	A	A	H	H	A	H	A	A	H	A	H	A
lg2-2	31	Tag_34902	46.3	all_807014	156	-	-	H	-	-	-	-	-	-	H	-	H	A	H	H	H	-	-	-	-	-	-	H	-	-	H	H	-	-	H	H	A	-	-	H	H	-	H	-	-	H	-	H	-
lg2-2	32	Tag_26860	46.3	all_911111	192	H	A	H	A	A	A	H	A	A	H	A	H	H	H	H	H	A	A	A	A	A	A	H	A	A	H	H	A	A	H	H	H	A	A	H	H	A	H	A	A	H	A	H	A
lg2-2	*32	Tag_7570	46.3	all_271975	216	H	A	H	A	A	A	H	A	A	H	A	H	H	H	H	H	A	A	A	A	A	A	H	A	A	-	-	A	A	H	H	H	A	A	-	H	A	H	A	A	H	A	H	A
lg2-2	33	Tag_49219	46.3	all_1238020	222	H	A	H	A	A	A	H	A	A	-	A	H	-	H	H	-	A	A	A	A	A	A	H	A	A	H	H	A	A	H	H	H	A	A	H	H	A	H	A	A	H	A	H	A
lg2-2	34	Tag_37267	46.7	all_724611	29	-	A	H	A	A	A	H	A	A	-	A	H	H	H	H	A	A	A	A	A	A	A	H	A	A	H	H	A	A	H	-	H	A	A	H	H	A	H	A	A	H	A	H	A
lg2-2	35	Tag_29199	46.8	all_265135	38	H	A	-	A	A	A	H	A	A	H	A	H	H	H	H	A	A	A	A	A	A	A	H	A	A	H	H	A	A	H	-	H	A	A	-	H	A	H	A	A	-	A	H	A
lg2-2	36	Tag_7183	47.3	all_2530562	50	H	A	H	A	A	A	H	A	A	H	A	H	H	H	H	A	A	A	A	A	A	A	H	A	A	H	H	A	A	H	A	H	A	A	H	H	A	H	A	A	H	A	H	A
lg2-2	37	Tag_11894	47.8	all_1653338	208	H	A	-	-	A	-	H	A	A	H	-	H	H	H	H	-	A	A	-	A	A	-	H	-	A	H	H	A	A	H	H	H	A	A	H	H	A	-	A	A	H	A	H	-
lg2-2	38	Tag_11892	47.8	all_1653338	21	H	A	-	-	A	-	H	A	A	H	-	H	H	H	H	-	A	A	-	A	A	-	H	-	A	H	H	A	A	H	H	H	A	A	H	H	A	-	A	A	H	A	H	-
lg2-2	39	Tag_9475	49.3	all_2124098	224	H	A	-	A	A	A	H	A	A	H	A	-	H	H	A	A	A	A	A	A	A	A	H	A	A	H	H	A	A	H	H	H	A	A	H	H	A	H	A	A	H	A	H	A
lg2-2	40	Tag_4512	49.3	all_2127749	67	H	A	-	A	A	A	-	A	A	H	A	H	H	H	A	A	A	A	H	A	A	A	H	A	A	H	-	A	A	H	H	H	A	A	H	H	A	H	A	A	H	A	H	A
lg2-2	41	Tag_49565	49.9	all_2143081	143	H	-	H	A	A	A	H	A	A	H	A	H	H	H	-	A	-	A	-	A	A	-	-	-	A	H	H	A	-	H	H	-	A	A	-	H	A	-	A	-	H	-	H	-
lg2-3	1	Tag_842r	0	all_271993	78	A	-	-	A	-	-	A	-	A	A	A	A	A	A	A	-	-	-	A	-	-	A	-	-	-	-	A	A	A	A	-	A	A	-	-	A	A	-	-	A	A	A	-	-
lg2-3	2	Tag_844r	1.6	all_271993	216	A	-	-	-	-	-	A	-	A	A	A	A	-	-	A	-	-	-	A	-	-	A	-	-	-	-	A	A	A	-	-	-	A	-	-	A	A	-	-	A	A	A	-	-
lg2-3	3	Tag_31319r	7.5	all_2517917	95	A	A	A	H	A	H	A	H	A	-	A	-	H	H	A	H	H	H	A	A	A	A	H	A	A	H	A	H	A	A	H	H	-	H	H	A	A	A	-	A	A	-	H	A
lg2-3	4	Tag_40690r	8.5	all_799923	231	A	A	A	H	A	H	A	H	A	-	A	A	H	H	A	H	A	H	A	A	A	A	H	A	A	H	A	A	A	A	H	H	A	H	H	H	A	A	A	A	A	H	H	H
lg2-3	5	Tag_40689r	9	all_799923	179	A	A	A	H	A	H	A	H	A	-	A	A	H	H	A	H	A	H	A	A	A	A	H	A	A	H	A	A	A	A	H	H	A	H	H	H	A	A	A	A	A	-	H	H
lg2-3	6	Tag_20725r	10.2	all_2670102	241	A	A	A	H	A	H	A	H	A	A	A	-	H	H	A	H	A	H	A	A	A	A	H	A	A	H	A	A	A	A	H	H	A	H	H	A	A	A	A	A	A	A	H	H
lg2-3	7	Tag_6082r	12.2	all_1460625	211	A	-	-	H	A	H	A	H	A	A	A	-	H	H	A	-	A	H	-	-	A	-	H	A	A	-	A	A	A	H	A	-	A	H	-	A	-	A	A	-	A	-	-	-
lg2-3	8	Tag_38291r	12.2	all_2239741	73	A	A	A	H	A	H	A	H	A	A	A	A	H	H	A	H	A	H	A	-	A	A	H	A	A	H	A	A	A	H	A	H	A	H	H	A	A	A	A	A	A	A	H	H
lg2-3	9	Tag_45972r	14.2	all_1663070	89	A	-	A	H	A	H	A	H	A	A	-	A	H	H	A	H	A	H	A	A	A	A	H	A	A	H	A	A	A	H	-	H	A	H	H	A	A	A	A	A	A	A	H	H
lg2-3	10	Tag_16015r	14.2	all_514245	245	A	A	A	H	A	H	A	H	A	A	A	A	H	H	A	H	A	H	A	A	A	A	H	A	A	H	A	A	A	H	A	H	A	H	H	A	A	A	A	A	A	A	H	H
lg2-3	11	Tag_43174r	14.2	all_1508998	104	A	A	A	H	A	H	A	H	A	A	A	A	H	H	A	H	A	H	A	A	A	A	H	A	A	H	A	A	A	H	A	H	-	H	H	A	A	-	A	A	A	A	H	H
lg2-3	12	Tag_34130r	14.9	all_498554	34	A	A	A	H	A	H	-	H	A	A	A	A	H	H	A	H	A	H	A	A	-	-	H	A	A	H	A	A	A	H	A	H	A	H	-	A	A	A	A	A	A	H	-	H
lg2-3	13	Tag_3066r	16.1	all_1980503	104	A	-	H	H	A	H	A	H	A	A	-	A	H	H	A	H	A	H	-	-	A	-	H	A	A	H	-	A	A	H	-	H	A	H	H	-	A	A	A	A	A	A	H	H
lg2-3	*13	Tag_3067r	16.1	all_1980503	158	A	-	H	H	A	H	-	H	A	A	-	A	H	H	A	H	A	H	-	-	A	-	H	A	A	H	-	A	A	H	A	H	A	H	H	A	-	A	A	A	A	A	H	H
lg2-3	14	Tag_50664r	17	all_2123319	207	A	A	-	H	A	H	-	H	A	A	-	A	H	H	A	H	A	H	A	A	A	A	H	A	A	H	-	A	A	H	H	H	A	H	H	A	A	A	A	A	-	A	H	H
lg2-3	15	Tag_15391r	17	all_108199	18	A	-	-	H	A	H	A	H	-	A	A	A	H	H	A	H	A	H	-	A	A	A	H	A	A	H	A	A	A	H	A	H	A	H	H	A	A	-	A	A	A	-	H	H
lg2-3	16	Tag_33242r	17	all_2033143	57	A	A	A	H	A	H	-	H	-	A	-	A	H	H	A	H	-	H	-	A	A	A	H	A	A	H	A	A	A	H	A	H	A	H	H	A	A	A	-	A	A	-	H	H
lg2-3	17	Tag_5089r	19.5	all_2195423	108	A	A	-	H	-	H	A	H	A	-	A	H	H	H	H	H	A	H	A	A	-	-	H	A	-	H	A	A	A	H	A	H	-	H	H	-	A	-	A	A	-	A	H	H
lg2-3	18	Tag_5086r	19.5	all_2195423	58	A	A	A	A	-	H	A	H	A	A	A	H	H	H	A	H	A	-	A	A	-	A	H	A	-	-	A	A	A	A	A	H	A	H	H	A	A	A	A	A	A	A	A	H
lg2-3	*18	Tag_5087r	19.5	all_2195423	72	A	A	A	A	-	H	A	H	A	A	A	H	H	H	A	H	A	-	A	A	-	A	H	A	-	-	A	A	A	A	A	H	A	H	H	A	A	A	A	A	A	A	A	H
lg2-3	19	Tag_34590r	22.2	all_239312	187	A	-	A	H	A	H	A	H	A	-	A	-	H	H	A	H	-	H	A	A	-	A	H	A	A	H	A	A	A	H	A	H	A	H	H	A	A	-	H	-	A	A	H	H
lg2-3	20	Tag_20510r	25.9	all_2024175	247	A	A	A	H	A	H	A	-	A	A	-	A	H	H	A	H	A	H	A	-	A	-	H	A	A	H	A	A	A	H	A	H	-	H	H	A	-	H	H	A	A	A	H	H
lg2-3	21	Tag_33374r	27.4	all_2134412	250	A	A	A	H	A	H	A	A	A	A	A	H	H	H	A	H	A	H	A	A	A	A	H	A	A	H	A	A	A	H	A	H	A	H	H	A	A	H	A	A	A	A	H	H
lg2-3	22	Tag_36341r	29.5	all_1234496	25	H	A	A	H	A	H	A	A	A	H	A	A	H	H	A	H	A	H	H	H	A	A	H	A	A	H	A	A	H	H	H	H	A	H	H	A	H	H	A	A	A	A	H	H
lg2-3	23	Tag_4580r	34.3	all_1555882	28	A	A	H	H	A	H	A	A	A	A	-	A	H	H	A	H	A	H	A	-	A	-	H	A	A	H	A	A	-	H	A	H	A	H	H	A	A	H	A	A	A	A	H	H
lg2-3	24	Tag_4584r	34.3	all_1555882	126	A	A	H	-	A	H	A	A	A	-	A	A	H	H	A	H	A	H	A	-	A	A	H	A	A	H	A	A	-	H	A	H	A	H	H	A	A	H	A	A	A	H	-	H
lg2-3	25	Tag_47023r	38.3	all_1853011	70	A	A	A	H	A	H	A	A	A	A	A	-	H	H	A	H	-	H	A	A	A	A	H	A	A	H	-	A	A	H	A	H	A	H	H	A	A	H	A	A	A	A	H	H
lg2-3	26	Tag_3442r	38.6	all_2253804	180	A	A	A	H	A	H	A	A	A	A	A	A	H	H	A	H	A	H	A	A	A	A	H	A	A	H	A	A	A	H	A	H	A	H	H	A	A	H	A	A	A	A	H	H
lg2-3	27	Tag_1200r	38.6	all_160884	64	A	A	A	H	A	H	A	A	A	A	A	A	H	H	A	H	A	H	A	A	A	A	H	A	A	H	A	A	A	H	A	H	A	H	H	A	A	H	A	A	A	A	H	H
lg2-3	*27	Tag_1202r	38.6	all_160884	210	A	A	A	H	A	H	A	A	A	-	A	A	H	H	A	H	A	H	A	A	A	A	H	A	A	H	A	A	A	H	A	H	A	H	H	A	A	H	A	A	A	A	H	H
lg2-3	*27	Tag_1203r	38.6	all_160884	242	A	A	A	H	A	H	A	A	A	-	A	A	H	H	A	H	A	H	A	A	A	A	H	A	A	H	A	A	A	H	A	H	A	H	H	A	A	H	A	A	A	A	H	H
lg2-3	*27	Tag_15641r	38.6	all_1795909	43	A	A	A	H	A	H	A	A	-	A	A	A	H	H	A	H	A	H	A	A	-	A	H	A	A	H	A	A	A	H	A	H	A	H	H	A	A	H	A	A	A	A	H	H
lg2-3	28	Tag_11915r	40.6	all_2183016	95	A	A	A	H	A	H	A	A	A	H	A	A	H	H	A	H	A	H	A	A	A	A	H	A	A	H	A	A	A	H	A	H	A	H	H	A	A	H	A	A	A	A	H	H
lg2-3	*28	Tag_6345r	40.6	all_1225633	179	A	A	A	H	A	H	A	A	A	H	A	A	H	H	A	H	A	H	A	A	A	A	H	A	A	H	A	A	-	H	A	H	A	H	-	A	-	H	A	A	A	A	H	H
lg2-3	*28	Tag_6347r	40.6	all_1225633	243	A	A	A	H	A	H	A	A	A	H	A	A	H	H	A	H	A	H	A	A	A	A	H	A	A	H	A	A	-	H	A	H	A	H	H	A	-	H	A	A	A	A	H	H
lg2-3	29	Tag_12737r	41.6	all_748909	96	A	A	A	H	A	H	A	A	A	H	A	A	H	H	A	H	A	H	A	A	A	A	H	A	A	H	A	A	A	H	A	H	A	H	H	A	A	H	A	A	A	A	H	H
lg2-3	30	Tag_41742r	41.7	all_2519869	83	A	A	A	H	A	H	-	A	A	H	-	A	H	H	A	H	A	H	-	A	A	H	H	-	A	H	A	A	A	H	A	H	-	H	H	A	A	H	A	-	-	A	H	H
lg2-3	31	Tag_8809r	43	all_1245388	49	A	A	A	-	A	H	-	-	H	H	A	A	H	H	-	H	-	H	A	A	A	-	H	A	A	H	A	A	A	H	-	H	A	H	H	A	-	H	A	A	A	A	H	H
lg2-3	32	Tag_31312r	43	all_1956731	174	A	A	A	H	A	H	A	-	H	H	A	-	H	H	A	H	A	H	A	A	-	A	H	A	A	H	-	A	A	H	A	H	-	H	H	A	-	H	A	A	A	-	H	H
lg2-3	33	Tag_22539r	45	all_524553	225	A	A	A	H	A	H	A	A	-	H	A	A	H	H	A	H	H	H	A	A	A	-	H	A	A	H	A	A	A	H	A	H	A	H	H	A	A	H	A	A	A	-	H	H
lg2-3	*33	Tag_22538r	45	all_524553	218	A	A	A	H	A	H	A	A	-	H	A	A	H	H	A	H	H	H	A	A	A	-	H	A	A	H	A	A	A	H	A	H	A	H	H	A	A	H	A	A	A	-	H	H
lg2-3	34	Tag_22535r	45	all_524553	44	A	A	A	H	A	H	A	A	-	H	A	A	H	H	A	H	H	H	A	A	A	-	H	A	A	H	A	A	A	H	A	H	A	H	H	A	A	H	A	A	A	-	H	H
lg2-3	*34	Tag_22536r	45	all_524553	79	A	A	A	H	A	H	A	A	-	H	A	A	H	H	A	H	H	H	A	A	A	-	H	A	A	H	A	A	A	H	A	H	A	H	H	A	A	H	A	A	A	-	H	H
lg2-3	35	Tag_5532r	46.1	all_2574628	224	A	A	A	H	A	H	A	A	A	H	A	-	H	H	A	H	A	H	-	A	A	A	H	A	A	H	A	A	A	H	A	H	A	H	H	A	A	H	A	A	-	A	H	H
lg2-3	36	Tag_6550r	49.1	all_694282	46	A	A	A	H	-	H	-	A	A	H	A	A	H	H	-	H	-	H	-	-	-	-	H	A	-	H	A	A	-	H	A	H	A	H	H	-	-	H	A	-	-	-	H	H
lg2-3	*36	Tag_6551r	49.1	all_694282	49	A	A	A	H	-	H	-	A	A	H	A	A	H	H	-	H	-	H	-	-	-	-	H	A	-	H	A	A	-	H	A	H	A	H	H	-	-	H	A	-	-	-	H	H
lg2-3	37	Tag_22378r	49.7	all_2246886	220	A	A	A	H	A	H	A	A	A	H	-	A	H	H	A	H	-	H	A	-	A	A	H	A	A	H	A	A	-	H	A	H	A	H	H	A	A	H	A	A	A	A	H	H
lg2-3	38	Tag_9474r	50.1	all_2124098	90	A	-	A	-	A	-	A	A	A	-	A	-	-	-	A	-	A	-	A	A	A	-	-	A	-	-	A	-	A	-	A	-	A	-	-	A	A	-	A	A	A	A	-	-
lg2-3	39	Tag_24922r	50.6	all_2351488	70	A	A	A	H	A	H	A	A	A	H	A	A	H	H	A	H	A	H	H	A	A	A	H	A	A	H	A	A	A	H	A	H	A	H	H	A	A	H	A	A	A	A	H	H
lg2-3	40	Tag_24626r	56.2	all_1853038	160	A	A	-	H	A	H	A	A	A	H	A	A	H	H	A	H	A	H	H	A	A	A	H	A	A	H	A	A	A	H	-	H	A	H	H	A	-	H	A	H	A	A	H	-
lg2-3	41	Tag_47331r	56.2	all_1699055	62	A	A	A	H	A	H	A	A	A	H	A	-	H	H	A	H	A	H	H	A	-	A	H	A	-	H	A	A	A	H	A	H	-	H	H	A	A	H	H	A	A	-	-	H
lg2-3	*41	Tag_47330r	56.2	all_1699055	61	A	A	A	H	A	H	A	A	A	H	A	-	H	H	A	H	A	H	H	A	-	A	H	A	-	H	A	A	A	H	A	H	-	H	H	A	A	H	H	A	A	-	-	H
lg2-3	42	Tag_29651r	58.6	all_2159846	240	A	A	-	H	-	H	A	-	A	H	A	H	H	H	A	H	A	H	H	A	A	A	H	-	A	H	H	A	A	H	-	H	H	H	H	A	A	H	A	A	-	A	H	-
lg2-3	43	Tag_38240r	60.3	all_1243270	60	-	A	A	H	-	H	A	A	A	H	A	A	H	H	A	A	A	H	H	A	A	A	H	A	A	H	H	A	A	H	A	H	A	H	H	A	A	H	-	A	-	A	H	A
lg2-3	44	Tag_37479r	60.3	all_2720472	103	A	A	A	-	-	H	A	A	A	H	A	A	H	H	A	A	A	H	H	A	A	-	H	A	A	H	H	A	A	H	A	H	A	H	H	A	A	H	A	A	A	A	H	A
lg2-3	45	Tag_29120r	66.4	all_535684	34	A	A	A	H	A	H	A	A	A	H	H	A	H	H	A	A	A	H	H	A	A	A	H	A	A	H	H	A	A	H	H	H	A	H	H	A	A	H	H	A	A	A	A	A
lg2-3	46	Tag_731r	67.4	all_1911541	47	A	A	A	H	A	H	A	A	A	H	-	A	H	H	A	A	-	H	H	A	A	A	H	A	A	H	H	A	A	H	H	H	-	H	H	H	A	H	H	A	-	A	-	A
lg2-3	47	Tag_44166r	68.5	all_53384	190	A	-	A	H	A	H	A	-	A	H	-	A	-	H	A	-	A	H	-	-	A	A	H	A	A	-	H	A	-	H	H	-	-	H	-	H	A	-	H	-	-	A	-	A
lg2-3	48	Tag_4171r	68.8	all_2599177	81	A	A	-	H	A	H	A	A	-	H	H	-	H	H	A	-	A	H	H	A	A	-	H	-	-	H	H	A	-	H	H	H	A	H	H	H	-	H	H	A	A	-	A	A
lg2-3	*48	Tag_4174r	68.8	all_2599177	157	A	-	-	H	A	H	-	A	H	H	H	-	H	H	A	-	A	H	H	A	A	-	H	A	-	H	H	A	-	H	H	H	A	H	H	H	-	H	H	A	A	-	-	-
lg2-3	49	Tag_33137r	68.8	all_1480682	237	-	A	-	-	A	H	-	-	-	H	-	-	H	H	A	A	A	H	H	A	H	-	H	A	A	H	-	H	A	H	H	H	A	H	H	H	A	H	H	-	A	A	A	A
lg2-3	50	Tag_18664r	68.8	all_2143773	266	A	H	-	H	-	H	A	A	A	H	H	-	H	H	H	A	A	H	H	A	A	A	H	-	A	H	H	-	A	H	H	H	A	-	H	H	H	-	H	H	-	H	H	-
lg2-3	51	Tag_34858r	70.5	all_1907315	153	-	A	A	H	A	H	A	-	H	H	H	H	H	H	A	A	A	H	H	A	H	A	H	A	A	H	H	A	-	H	H	H	-	H	H	H	H	H	H	A	A	A	-	A
lg2-3	52	Tag_4177r	70.5	all_2599177	191	A	A	A	H	A	H	A	A	A	H	H	-	H	H	A	A	-	H	H	A	A	A	H	A	-	H	H	A	A	H	H	H	A	H	H	H	A	H	H	-	-	A	A	A
lg2-3	53	Tag_28974r	73.2	all_85313	163	A	A	A	H	A	H	A	A	A	H	H	A	H	H	A	A	-	H	H	A	A	A	H	A	A	H	H	A	A	H	H	H	A	H	H	H	-	H	H	A	A	A	A	A
lg2-3	54	Tag_18055r	76.3	all_2046310	113	A	A	A	H	-	H	A	A	A	H	H	A	H	H	A	-	A	H	H	A	H	A	H	H	H	H	H	A	A	H	H	A	-	H	H	H	A	H	H	A	A	-	A	A
lg2-3	*54	Tag_18051r	76.3	all_2046310	74	A	A	A	-	-	H	A	A	A	H	H	A	-	H	A	-	A	H	H	A	H	A	H	H	H	-	H	A	A	H	H	A	-	H	H	H	A	H	H	A	A	-	A	A
lg2-3	*54	Tag_18052r	76.3	all_2046310	81	A	A	A	-	-	H	A	A	A	H	H	A	-	H	A	-	A	H	H	A	H	A	H	H	H	-	H	A	A	H	H	A	-	H	H	H	A	H	H	A	A	-	A	A
lg2-3	55	Tag_7759r	76.3	all_1245342	97	-	A	A	H	A	H	A	A	A	H	H	A	H	H	A	A	A	H	H	A	H	A	H	H	H	H	H	A	A	H	H	A	A	H	H	H	A	H	H	A	A	A	A	A
lg2-3	56	Tag_49457r	76.3	all_474985	196	A	-	A	H	A	H	A	A	-	H	H	A	H	H	A	A	A	H	H	A	H	A	H	H	H	H	H	A	A	H	-	A	A	H	H	H	A	H	H	A	-	A	A	-
lg2-3	57	Tag_8116r	78	all_1876055	28	-	A	A	H	-	H	A	A	A	H	H	-	H	H	-	-	A	H	H	A	H	A	H	H	H	-	-	A	-	H	H	-	-	H	H	H	-	H	H	A	-	-	-	A
lg2-3	58	Tag_11618r	78	all_2167582	70	A	A	A	-	A	H	A	A	A	H	H	A	H	H	A	A	A	H	H	A	H	A	H	H	H	A	H	A	A	H	-	A	A	H	H	-	A	H	H	A	A	A	A	A
lg2-3	59	Tag_3228r	82	all_231067	98	A	A	A	H	-	H	A	-	-	H	H	A	H	H	-	A	A	H	H	H	H	-	H	H	H	-	-	A	-	H	H	-	A	H	H	H	A	H	H	-	A	A	A	A
lg2-3	60	Tag_3231r	82	all_231067	192	A	A	A	H	-	H	A	-	H	H	H	A	H	H	-	A	A	H	H	H	H	A	H	H	H	H	-	A	-	H	H	H	A	H	H	H	A	H	H	-	A	A	A	A
lg2-3	61	Tag_23266r	84.3	all_2023309	36	A	A	A	H	A	H	-	A	-	H	H	A	H	H	A	H	A	H	H	H	H	A	H	H	H	A	H	A	A	H	H	A	A	H	H	H	A	H	H	A	A	-	A	H
lg2-3	*61	Tag_23268r	84.3	all_2023309	73	A	A	A	H	A	H	-	A	-	H	H	A	H	H	A	H	A	H	H	H	H	A	H	H	H	A	H	A	A	H	H	A	A	H	H	H	A	H	H	A	A	-	A	H
lg2-4	1	Tag_48449r	0	all_480963	127	A	A	A	A	A	H	A	H	A	A	-	-	H	H	A	H	H	H	A	H	A	A	-	A	H	H	A	-	A	A	-	H	H	A	-	A	H	A	A	A	H	H	H	A
lg2-4	2	Tag_48448r	0.6	all_480963	62	A	-	A	A	A	H	A	H	A	A	-	H	H	H	A	H	H	H	A	H	A	A	-	A	H	H	A	H	A	A	-	H	H	A	H	A	H	-	A	H	H	A	H	A
lg2-4	*2	Tag_48450r	0.6	all_480963	142	A	A	A	A	A	H	A	H	A	A	-	H	H	H	A	H	H	H	A	H	A	A	-	A	H	H	A	H	A	A	-	H	H	A	H	A	H	-	A	H	H	A	H	A
lg2-4	3	Tag_8827r	1.6	all_692380	172	A	A	-	A	A	H	A	H	A	-	-	H	H	H	-	H	H	H	A	H	A	A	H	A	H	H	-	H	-	A	H	H	H	A	H	A	H	-	A	H	H	-	H	A
lg2-4	*3	Tag_8826r	1.6	all_692380	168	A	A	-	A	A	H	A	H	A	A	-	H	H	H	-	H	H	H	A	H	A	A	H	A	H	H	-	H	-	A	H	H	H	A	H	A	H	-	A	H	H	-	H	A
lg2-4	4	Tag_33482r	1.6	all_527952	157	A	A	A	H	A	-	-	-	H	A	A	-	-	-	H	-	-	-	A	-	-	-	-	A	-	-	A	-	A	A	-	-	-	H	-	A	-	A	A	-	-	A	-	-
lg2-4	*4	Tag_33487r	1.6	all_527952	214	A	A	A	H	A	-	-	-	H	A	A	-	-	-	H	-	-	-	A	-	-	-	-	A	-	-	A	-	A	A	-	-	-	H	-	A	-	A	A	-	-	A	-	-
lg2-4	*4	Tag_33489r	1.6	all_527952	230	A	A	A	H	A	-	-	-	H	-	A	-	-	-	H	-	-	-	A	-	-	-	-	A	-	-	-	-	A	A	-	-	-	H	-	A	-	A	A	-	-	A	-	-
lg2-4	5	Tag_50688r	1.6	all_91349	93	A	A	A	-	A	H	-	H	A	-	A	H	-	H	A	H	H	H	-	H	-	A	H	A	H	-	A	H	-	A	H	H	H	A	H	A	H	-	A	H	H	-	H	-
lg2-4	6	Tag_40841r	1.6	all_2119437	54	A	A	A	A	A	-	A	-	A	A	A	-	-	-	A	-	-	-	A	-	A	-	-	A	-	-	A	-	A	A	-	-	-	A	-	A	-	-	A	-	-	A	-	A
lg2-4	7	Tag_32249r	1.6	all_2368702	241	A	A	A	A	A	H	A	H	A	A	A	H	H	H	A	H	H	H	A	H	A	A	H	A	H	H	A	H	A	A	H	H	H	A	H	A	H	A	A	H	H	A	H	A
lg2-4	8	Tag_8823r	1.6	all_692380	86	A	A	A	A	A	H	A	H	A	A	A	H	H	H	A	H	H	H	A	H	A	A	H	A	H	H	A	H	A	A	H	H	H	A	H	A	H	A	A	H	H	A	H	A
lg2-4	9	Tag_16197r	1.6	all_520776	71	A	A	A	A	A	-	A	H	A	-	A	H	H	H	A	H	H	H	A	H	-	A	-	A	H	H	A	H	A	A	H	H	H	A	H	A	-	A	A	-	-	A	-	A
lg2-4	10	Tag_50748r	2.1	all_1168242	60	A	A	-	A	A	H	A	H	A	A	A	H	H	H	A	H	H	H	A	H	A	A	-	A	H	H	A	H	A	A	H	H	H	A	H	A	H	A	A	H	H	A	H	A
lg2-4	*10	Tag_50750r	2.1	all_1168242	213	A	A	-	A	A	H	A	H	A	A	A	H	H	H	A	H	H	H	A	H	A	A	-	A	H	H	A	H	A	A	H	H	H	A	H	A	H	A	A	H	H	A	H	A
lg2-4	11	Tag_48314r	2.6	all_273331	242	A	A	A	A	A	H	A	H	A	A	A	H	H	H	A	H	H	H	-	H	A	A	-	A	H	H	A	H	A	A	H	H	H	A	H	A	H	A	A	H	H	A	H	A
lg2-4	*11	Tag_32267r	2.6	all_1342776	211	A	A	A	A	A	H	A	H	A	A	A	H	-	H	A	-	H	H	A	-	A	A	H	A	H	-	A	H	A	A	H	-	H	A	-	A	H	A	A	H	H	A	H	A
lg2-4	*11	Tag_48313r	2.6	all_273331	232	A	A	A	A	A	H	A	H	A	A	A	H	H	H	A	H	H	H	A	H	A	A	-	A	H	H	A	H	-	A	H	H	H	A	H	A	H	A	A	H	H	A	H	-
lg2-4	*11	Tag_52904r	2.6	all_1669734	66	A	A	A	A	A	-	A	H	A	A	A	H	-	H	A	H	H	-	A	H	A	A	H	A	H	-	A	H	A	A	H	H	H	A	H	A	H	A	A	H	H	A	H	A
lg2-4	12	Tag_24631r	3.6	all_1929538	92	A	A	A	H	A	H	A	H	A	A	A	H	H	H	A	H	H	H	A	H	A	A	H	A	H	H	A	H	A	A	H	H	H	A	H	A	H	A	A	H	H	A	H	A
lg2-4	*12	Tag_8216r	3.6	all_482292	78	A	A	A	-	A	-	A	-	A	A	A	H	-	-	A	H	H	-	A	H	A	A	-	A	H	-	A	H	A	A	-	-	H	A	H	A	-	A	A	H	H	A	H	A
lg2-4	*12	Tag_8217r	3.6	all_482292	83	A	A	A	-	A	-	A	-	A	A	A	H	-	-	A	H	H	-	A	H	A	A	-	A	H	-	A	H	A	A	-	-	H	A	H	A	-	A	A	H	H	A	H	A
lg2-4	*12	Tag_8218r	3.6	all_482292	214	A	A	A	-	A	-	A	-	-	A	A	H	-	-	A	H	H	-	A	H	A	A	-	A	H	-	A	H	A	A	-	-	H	A	H	-	-	A	A	H	H	A	H	A
lg2-4	*12	Tag_24827r	3.6	all_1235197	30	A	A	A	H	A	H	A	H	A	-	-	H	H	H	-	H	H	H	A	H	A	A	H	A	H	H	-	H	A	A	H	H	H	-	H	A	H	A	A	H	H	A	H	A
lg2-4	13	Tag_46348r	5.4	all_1685604	26	A	A	A	H	A	H	A	H	-	A	A	H	H	H	A	H	H	H	-	H	A	A	H	A	H	H	A	H	A	A	H	H	H	A	H	A	-	A	A	H	H	A	H	A
lg2-4	14	Tag_37545r	7.2	all_2313467	74	-	-	A	H	A	H	A	H	A	A	A	H	H	H	A	H	H	H	A	H	A	A	H	A	H	H	A	H	-	A	H	H	H	A	H	A	H	A	A	H	H	A	H	-
lg2-4	15	Tag_5489r	7.2	all_1994428	24	-	A	A	H	A	-	A	H	A	A	A	H	H	H	A	H	H	-	A	H	-	A	H	A	H	H	A	H	A	A	H	H	H	-	H	A	H	A	A	H	H	-	H	A
lg2-4	*15	Tag_5490r	7.2	all_1994428	26	-	A	A	H	A	-	A	H	A	A	A	H	H	H	A	H	H	-	A	H	-	A	H	A	H	H	A	H	A	A	H	H	H	-	H	A	H	A	A	H	H	-	H	A
lg2-4	16	Tag_1520r	7.2	all_266053	172	A	A	H	H	A	H	A	H	A	A	A	H	H	H	A	H	H	H	A	H	-	A	H	A	H	H	A	H	A	H	H	H	H	A	H	A	H	A	A	H	H	A	H	A
lg2-4	17	Tag_20388r	9.7	all_1988802	235	A	A	-	H	A	H	A	H	-	-	A	H	H	H	A	H	H	H	-	H	A	-	H	A	H	H	A	H	A	A	H	H	H	A	H	A	H	A	A	H	H	H	H	A
lg2-4	18	Tag_20387r	9.7	all_1988802	55	A	A	-	H	A	H	A	H	A	-	A	H	H	H	A	H	H	H	-	H	A	-	H	A	H	H	A	H	A	A	H	H	H	A	H	A	H	A	A	H	H	H	H	A
lg2-4	19	Tag_4500r	12.2	all_1656586	156	A	-	A	H	-	H	-	H	A	A	A	H	H	H	A	H	H	H	-	H	A	-	H	A	H	H	-	H	A	A	H	H	H	H	H	A	H	-	A	H	-	A	H	A
lg2-4	20	Tag_52722r	14.6	all_2402652	195	A	A	A	H	A	H	A	H	A	A	A	H	H	H	A	H	H	H	A	A	A	A	H	A	H	H	A	H	A	A	H	H	H	H	H	A	H	A	A	H	A	A	H	A
lg2-4	21	Tag_4119r	15.9	all_1174454	50	A	A	A	H	A	H	A	H	A	A	A	H	H	H	A	H	H	H	A	-	A	A	H	A	A	H	-	H	A	A	H	H	H	H	H	A	H	A	A	H	A	-	H	A
lg2-4	22	Tag_23863r	17.4	all_1253724	28	-	A	A	-	A	H	A	H	A	A	A	H	H	-	-	H	H	-	-	-	A	A	H	A	H	H	A	H	-	A	H	H	H	H	-	A	H	A	-	-	A	A	-	-
lg2-4	*22	Tag_23862r	17.4	all_1253724	27	-	A	A	-	A	H	A	H	A	A	A	H	H	-	-	H	H	-	-	-	A	A	H	A	H	H	A	H	-	A	H	H	H	H	-	A	H	A	-	-	A	A	-	-
lg2-4	23	Tag_33047r	21.9	all_1685062	189	A	H	-	-	-	H	A	-	A	A	A	H	H	H	A	H	H	-	-	A	A	-	H	H	A	H	A	H	A	H	H	H	H	H	H	A	H	-	A	H	-	A	H	-
lg2-5	1	Tag_37897	0	all_2569596	43	-	A	-	A	A	A	H	-	A	-	A	-	A	H	A	A	A	A	H	A	A	A	H	A	A	-	A	A	A	H	H	H	A	A	H	-	A	H	A	A	H	A	A	A
lg2-5	2	Tag_50804	1.7	all_1315666	85	H	A	H	A	A	A	H	A	A	H	A	H	H	H	A	A	A	A	H	A	H	A	H	A	A	H	A	A	A	-	H	H	A	A	H	H	A	H	A	A	H	A	A	A
lg2-5	3	Tag_11494	3.3	all_2592861	196	A	A	H	A	A	A	H	A	A	H	-	A	H	H	A	A	A	-	-	A	A	A	H	-	A	H	A	A	A	-	H	H	A	A	-	H	-	H	A	A	A	A	A	A
lg2-5	4	Tag_17180	5	all_13512	80	H	A	A	A	A	A	H	A	A	H	H	-	H	H	A	A	A	A	H	-	-	A	H	A	A	H	A	A	A	H	H	H	-	A	H	H	A	H	A	A	A	-	-	A
lg2-5	5	Tag_28975	6.1	all_85313	169	H	A	A	A	A	A	H	A	A	H	H	H	H	H	A	A	A	A	H	A	H	A	H	A	A	H	A	A	A	H	H	H	A	A	H	H	A	H	A	A	A	A	A	A
lg2-5	6	Tag_43209	6.1	all_513619	83	H	A	A	A	-	A	H	A	A	H	H	H	-	-	A	-	A	A	H	-	H	-	H	A	A	H	A	A	A	-	H	H	A	A	H	H	A	-	A	A	A	A	A	-
lg2-5	7	Tag_1846	6.1	all_1203292	26	H	A	A	A	A	A	H	A	A	H	H	H	H	H	A	A	A	A	H	A	H	A	H	A	A	H	A	A	A	H	H	H	A	A	H	H	A	H	A	A	A	A	A	A
lg2-5	*7	Tag_14148	6.1	all_1300036	50	H	A	A	A	A	A	H	A	A	H	H	H	H	H	A	A	A	A	H	A	H	A	H	A	A	H	A	A	A	-	-	H	A	A	H	H	A	H	A	A	A	A	A	A
lg2-5	*7	Tag_32543	6.1	all_1234824	71	-	A	A	A	A	A	H	A	A	H	H	H	H	H	A	A	A	A	-	A	-	A	H	A	A	H	A	A	A	H	H	H	A	A	H	H	A	H	A	A	A	A	A	A
lg2-5	*7	Tag_32546	6.1	all_1234824	192	-	A	A	A	A	A	H	A	A	H	H	H	H	H	A	A	A	A	-	A	-	A	H	A	A	H	A	A	A	H	H	H	A	A	H	H	A	H	A	A	A	A	A	A
lg2-5	*7	Tag_32547	6.1	all_1234824	195	-	A	A	A	A	A	H	A	A	H	H	H	H	H	A	A	A	A	-	A	-	A	H	A	A	H	A	A	A	H	H	H	A	A	H	H	A	H	A	A	A	A	A	A
lg2-5	*7	Tag_44787	6.1	all_2327330	64	H	A	A	A	A	A	H	A	A	H	H	H	H	H	A	A	A	A	H	A	H	A	H	A	A	H	A	A	A	H	H	H	A	A	-	H	A	H	A	A	A	A	A	A
lg2-5	8	Tag_40946	6.7	all_2224611	83	H	A	A	A	A	-	H	A	A	H	H	H	H	H	A	A	A	A	H	A	H	A	-	A	A	-	A	-	A	H	H	H	A	A	H	H	A	H	A	A	A	A	A	A
lg2-5	9	Tag_29384	9.8	all_1459735	199	H	A	A	A	A	A	H	A	A	H	H	A	H	H	A	A	A	A	H	A	A	A	-	A	A	-	A	A	A	-	H	A	A	A	H	H	A	H	A	A	A	A	-	A
lg2-5	10	Tag_27514	9.8	all_162348	188	H	A	A	A	A	A	H	A	A	H	H	A	H	H	A	A	A	A	H	A	H	A	H	A	A	H	A	A	A	H	H	A	A	A	H	H	A	H	A	A	A	A	A	A
lg2-5	11	Tag_32299	9.8	all_1253040	42	H	A	A	A	A	A	H	A	A	H	H	A	H	H	A	A	A	A	H	A	H	A	H	A	A	H	A	A	A	H	H	A	A	A	H	H	A	H	A	A	A	A	A	A
lg2-5	12	Tag_27516	11.4	all_162348	256	H	A	A	A	A	A	H	A	A	H	H	A	H	H	A	A	A	A	H	A	H	A	H	A	A	H	A	A	A	H	H	A	A	A	H	H	A	H	A	A	A	A	A	A
lg2-5	13	Tag_27513	11.6	all_162348	116	H	A	A	A	A	A	H	A	A	H	H	A	H	H	A	A	A	A	H	A	H	A	H	A	A	H	A	A	A	H	H	A	A	A	H	H	A	H	A	A	A	A	A	A
lg2-5	14	Tag_38265	13.4	all_1116907	151	A	A	A	A	A	A	H	A	A	H	H	A	H	H	A	A	A	A	H	A	H	A	H	A	A	H	A	A	A	H	H	H	A	A	H	A	A	A	A	A	A	A	A	A
lg2-5	*14	Tag_38267	13.4	all_1116907	155	A	A	A	A	A	A	H	A	A	H	H	A	H	H	A	A	A	A	H	A	H	A	H	A	A	H	A	A	A	H	H	H	A	A	H	A	A	A	A	A	A	A	A	A
lg2-5	*14	Tag_38268	13.4	all_1116907	240	A	A	A	A	A	A	H	A	A	H	H	A	H	H	A	A	A	A	H	A	H	A	H	A	A	H	A	A	A	H	H	H	A	A	H	A	A	A	A	A	A	A	A	A
lg2-5	15	Tag_18054	14.7	all_2046310	112	-	A	A	A	A	A	H	A	A	H	H	A	-	H	A	A	A	A	A	A	-	A	H	A	A	H	A	A	A	H	H	A	A	A	A	H	A	H	A	A	A	A	A	A
lg2-5	16	Tag_20269	16.4	all_1477203	104	A	A	A	A	A	A	A	A	A	A	-	A	H	H	A	A	A	A	H	A	H	A	H	A	A	H	A	A	A	H	H	A	A	A	H	H	A	-	A	A	A	A	A	A
lg2-5	*16	Tag_20267	16.4	all_1477203	74	A	A	A	A	A	A	A	A	A	A	-	A	H	H	A	A	A	A	H	A	H	A	H	A	A	H	A	A	A	H	H	A	A	A	H	H	A	-	A	A	A	A	A	A
lg2-5	17	Tag_11922	16.4	all_1701921	169	A	A	A	A	A	A	A	A	A	A	H	A	H	H	A	A	A	A	H	A	H	A	H	A	A	H	A	A	A	H	H	A	A	A	H	H	A	H	A	A	A	A	A	A
lg2-5	18	Tag_39128	16.4	all_1929288	66	-	A	A	-	A	A	-	-	A	A	H	A	H	H	A	-	A	-	H	A	H	A	H	-	A	H	-	-	A	H	H	A	-	A	H	H	-	H	-	A	A	A	-	A
lg2-5	*18	Tag_39129	16.4	all_1929288	72	-	A	A	-	A	A	-	-	A	A	H	A	H	H	A	-	A	-	H	A	H	A	H	-	A	H	-	-	A	H	H	A	-	A	H	H	-	H	-	A	A	A	-	A
lg2-5	*18	Tag_39130	16.4	all_1929288	96	-	A	A	-	A	A	-	-	A	A	H	A	H	H	A	-	A	-	-	A	H	A	H	-	A	H	-	-	A	H	H	A	-	A	H	H	-	H	-	A	A	A	-	A
lg2-5	19	Tag_29085	19.8	all_1296154	142	A	A	A	A	A	A	A	A	A	A	H	A	A	H	A	A	A	A	H	A	A	A	H	A	A	A	A	A	A	H	-	A	A	A	H	-	A	H	A	A	A	A	A	A
lg2-5	20	Tag_40739	20.7	all_1392306	227	A	A	A	A	A	A	A	H	A	A	H	A	H	H	A	A	A	A	-	A	H	A	H	A	A	A	-	A	A	H	-	A	A	A	H	-	A	H	A	A	A	A	A	H
lg2-5	21	Tag_26656	20.9	all_22214	162	A	A	A	A	A	A	A	H	A	A	H	A	H	H	A	A	A	A	H	A	H	A	H	A	A	-	A	A	A	-	H	A	A	A	H	H	A	-	A	A	A	A	A	A
lg2-5	*21	Tag_26653	20.9	all_22214	36	A	A	A	A	A	A	A	H	A	A	H	A	H	H	A	A	A	A	H	A	H	A	H	A	A	-	A	A	A	-	H	A	A	A	H	H	A	-	A	A	A	A	A	A
lg2-5	22	Tag_20187	23.3	all_1233915	246	A	A	A	A	A	A	A	A	A	A	H	A	H	H	A	A	A	A	H	A	H	A	H	A	A	A	A	A	A	H	-	A	A	A	H	H	A	H	A	A	A	A	A	A
lg2-6	1	Tag_583r	0	all_1280960	193	A	A	A	H	H	A	-	H	A	-	A	A	A	H	H	H	A	A	-	H	H	H	H	A	-	A	-	A	A	H	H	A	H	-	H	H	H	A	-	H	-	A	H	H
lg2-6	2	Tag_17253r	4.3	all_34449	35	H	A	A	H	H	H	-	H	A	A	A	-	A	H	H	H	A	-	A	H	H	H	H	A	A	A	H	A	A	H	H	-	H	A	H	H	A	A	A	H	-	-	H	-
lg2-6	*2	Tag_17255r	4.3	all_34449	44	H	A	A	H	H	H	-	H	A	A	A	-	A	H	H	H	A	-	A	H	H	H	H	A	A	A	H	A	A	H	H	-	H	A	H	H	A	A	A	H	-	-	H	-
lg2-6	3	Tag_50507r	4.3	all_224733	171	-	-	A	H	H	A	A	-	A	A	A	-	-	H	H	H	A	A	A	H	H	H	H	A	A	A	-	A	A	H	H	A	H	A	H	H	A	A	A	H	A	A	-	H
lg2-6	4	Tag_4721r	7.3	all_185007	76	A	-	A	H	H	A	A	H	A	H	A	-	A	H	H	H	-	A	A	H	H	H	H	-	A	A	A	-	A	H	H	A	H	A	A	H	-	A	A	H	A	A	H	A
lg2-6	*4	Tag_4723r	7.3	all_185007	236	A	-	A	H	H	A	A	H	A	-	A	-	A	H	H	H	-	A	A	H	H	H	H	-	A	-	A	A	A	H	H	A	H	A	A	H	-	A	A	H	A	A	H	A
lg2-6	5	Tag_6785r	7.3	all_2164344	64	A	A	A	-	-	A	A	-	A	A	H	A	A	-	-	-	-	A	A	-	-	-	-	A	A	A	A	A	A	-	-	A	-	A	H	-	A	A	H	-	A	A	-	A
lg2-6	6	Tag_51319r	8.4	all_2006074	235	A	A	A	H	H	-	A	H	A	A	A	-	A	H	H	H	-	A	-	H	H	H	H	A	A	A	A	A	A	H	H	A	H	A	A	H	A	A	-	H	A	A	H	A
lg2-6	7	Tag_43924r	8.9	all_1291645	247	A	A	A	H	H	A	A	H	A	A	-	A	A	H	H	H	A	A	A	H	H	H	H	A	A	-	A	A	A	H	H	A	H	A	-	H	A	A	A	H	A	A	H	A
lg2-6	8	Tag_20272r	8.9	all_1477203	213	A	A	A	H	H	A	A	H	A	-	A	A	A	H	H	H	A	A	A	H	H	H	H	A	A	-	-	A	H	H	H	A	H	A	A	H	H	A	-	H	A	H	H	A
lg2-6	9	Tag_402r	10.4	all_479444	101	-	-	A	-	-	A	A	-	A	A	A	A	A	H	-	-	A	-	A	-	H	-	H	A	A	-	A	A	A	H	H	-	-	-	-	H	-	A	A	-	A	A	-	A
lg2-6	10	Tag_32251r	12.7	all_984356	247	H	A	A	H	H	-	H	H	-	H	-	-	A	H	H	H	A	A	A	H	H	H	H	A	A	A	A	A	A	H	H	A	H	A	A	H	-	A	A	H	-	A	-	A
lg2-6	11	Tag_32545r	13.2	all_1234824	187	H	A	A	H	H	A	H	H	A	H	A	-	A	H	H	H	A	A	A	H	H	H	H	A	-	A	A	A	A	H	H	A	H	A	A	H	-	A	A	H	A	A	H	A
lg2-6	12	Tag_49593r	13.2	all_242877	167	H	A	A	H	H	A	H	H	A	-	A	A	A	H	H	H	A	A	A	-	H	H	H	-	H	A	A	A	A	H	H	A	H	A	A	H	A	A	A	H	A	A	H	A
lg2-6	13	Tag_4170r	14.6	all_2599177	41	H	-	A	H	H	A	H	H	H	H	A	-	H	H	H	H	-	-	-	H	H	H	H	A	A	A	A	A	H	H	H	-	H	H	A	H	-	-	A	H	-	A	H	A
lg2-6	*13	Tag_4175r	14.6	all_2599177	174	H	A	A	H	H	A	H	H	-	H	A	H	H	H	H	H	-	-	-	H	H	H	H	A	A	-	A	A	H	H	H	-	H	H	A	H	-	H	A	H	H	-	H	A
lg2-6	*13	Tag_4178r	14.6	all_2599177	193	H	A	A	H	H	A	H	H	-	H	A	H	H	H	H	H	-	-	-	H	H	H	H	A	A	-	A	A	H	H	H	-	H	H	A	H	-	H	A	H	H	-	H	A
lg2-6	*13	Tag_4179r	14.6	all_2599177	229	H	-	A	H	H	A	H	H	-	H	A	H	H	H	H	H	-	-	-	H	H	H	H	A	A	-	A	A	H	H	H	-	H	H	A	H	-	H	A	H	H	-	H	A
lg2-6	14	Tag_19029r	18.4	all_2011249	44	H	A	H	H	H	-	H	H	A	H	A	-	A	H	H	H	-	A	-	H	H	H	H	-	-	-	-	A	-	H	H	A	H	A	-	H	A	A	A	H	H	A	H	A
lg2-6	15	Tag_44391r	19	all_2727685	186	H	A	H	H	H	A	H	H	A	H	A	-	A	H	H	H	A	A	A	H	H	H	H	A	A	A	A	A	A	H	H	A	H	A	A	H	A	A	A	H	H	A	H	A
lg2-6	16	Tag_278r	19.9	all_155799	159	H	-	H	H	H	-	H	H	-	H	A	-	A	H	H	H	-	A	A	H	H	H	H	A	A	-	H	-	A	H	H	A	H	A	A	H	A	A	A	H	H	A	H	-
lg2-6	*16	Tag_277r	19.9	all_155799	156	H	-	H	H	H	-	H	H	-	H	A	-	A	H	H	H	A	A	A	H	H	H	H	-	-	-	-	-	A	H	H	A	H	A	A	H	A	A	A	H	H	A	H	-
lg2-6	17	Tag_8508r	20.1	all_1735478	75	H	A	H	H	H	A	H	H	A	H	A	H	A	H	H	H	A	A	A	H	H	H	H	A	A	-	A	A	A	H	H	-	-	A	A	H	-	-	-	H	H	-	-	-
lg2-6	*17	Tag_8509r	20.1	all_1735478	88	H	A	H	H	H	A	H	H	A	H	A	H	A	H	H	H	A	A	A	H	H	H	H	A	A	-	A	A	A	H	H	-	-	A	A	H	-	-	-	H	H	-	-	-
lg2-6	18	Tag_42186r	21	all_1273417	183	H	A	H	H	H	A	H	H	A	H	A	A	A	H	H	H	A	A	A	H	H	H	H	A	A	A	A	A	A	H	H	A	H	A	A	H	A	A	A	H	H	A	H	A
lg2-6	19	Tag_23247r	26.1	all_2253399	200	-	A	-	-	-	A	-	-	A	-	-	A	A	-	-	-	A	A	A	A	-	-	-	A	A	A	A	A	A	-	-	A	-	A	A	-	A	A	A	-	-	A	-	A
lg2-6	*19	Tag_23248r	26.1	all_2253399	201	-	A	-	-	-	A	-	-	A	-	-	A	A	-	-	-	A	A	A	A	-	-	-	A	A	A	A	A	A	-	-	A	-	A	A	-	A	A	A	-	-	A	-	A
lg2-6	20	Tag_9673r	26.5	all_486650	176	H	-	H	H	H	A	H	H	A	H	H	A	A	H	H	H	A	A	-	A	H	H	H	A	A	A	A	A	A	H	H	A	H	A	A	H	A	A	A	H	H	A	H	A
lg2-6	21	Tag_34991r	28	all_366110	42	H	A	H	H	H	A	H	H	A	H	H	A	A	H	H	A	A	A	A	A	H	H	H	A	A	A	A	A	A	H	H	A	H	A	A	H	A	-	A	H	H	A	H	A
lg2-6	*21	Tag_34992r	28	all_366110	258	H	A	H	H	H	A	H	H	A	H	H	A	A	H	H	A	A	A	A	A	H	H	H	A	A	A	A	A	A	H	H	A	H	A	A	H	A	-	A	H	H	A	H	A
lg2-6	22	Tag_45841r	28.5	all_1864914	56	H	-	H	H	H	A	H	H	-	H	H	A	A	H	H	A	A	A	A	A	H	H	H	A	-	A	A	A	A	H	H	A	H	-	A	H	-	A	A	H	H	A	H	-
lg2-6	*22	Tag_45843r	28.5	all_1864914	68	H	-	H	H	H	A	H	H	-	H	H	A	A	H	H	A	A	A	A	A	H	H	H	A	-	A	A	A	A	H	H	A	H	-	A	H	-	A	A	H	H	A	H	-
lg2-6	*22	Tag_45846r	28.5	all_1864914	200	H	-	H	H	H	A	H	H	-	H	H	A	A	H	H	A	A	A	A	A	H	H	H	A	-	A	A	A	A	H	H	A	H	-	A	H	-	A	A	H	H	A	H	-
lg2-6	23	Tag_2028r	29	all_2535435	210	H	A	H	H	H	-	H	H	A	H	H	A	A	H	H	A	A	A	A	A	H	H	H	A	A	A	A	A	A	H	H	A	H	A	A	H	A	A	A	H	H	A	H	A
lg2-6	24	Tag_24627r	30	all_1853038	194	H	A	H	H	H	A	H	H	-	H	H	A	A	H	H	-	A	A	A	A	H	H	H	A	A	A	H	A	A	H	H	-	H	A	A	H	A	A	A	H	H	A	H	A
lg2-6	25	Tag_29333r	30.5	all_1152398	171	H	A	H	H	H	-	H	H	-	H	H	A	A	H	H	A	A	A	A	A	-	H	H	A	A	A	H	A	A	H	H	A	H	A	A	H	A	A	-	H	H	A	H	A
lg2-6	26	Tag_18607r	30.5	all_542514	156	H	-	H	H	H	A	H	H	-	H	H	-	A	H	H	A	-	A	A	A	H	H	H	A	A	-	H	A	A	H	H	A	H	A	A	H	A	A	A	H	H	A	H	-
lg2-6	27	Tag_26088r	35.6	all_497967	103	H	A	H	A	H	A	H	H	A	H	H	A	A	H	H	A	A	A	A	A	A	H	H	A	A	A	H	A	A	H	H	A	H	A	A	H	A	-	A	H	H	A	H	A
lg2-6	*27	Tag_26089r	35.6	all_497967	177	H	A	H	A	H	A	H	H	A	H	H	A	A	H	H	A	A	A	-	A	A	H	H	A	A	A	H	-	A	H	H	A	H	A	A	H	-	-	-	H	H	-	H	A
lg2-6	28	Tag_45363r	37.1	all_2127779	206	H	A	H	A	H	A	H	H	A	H	H	A	A	H	H	A	A	A	A	A	A	H	H	A	A	A	H	A	A	H	H	A	H	A	A	H	A	A	A	H	H	A	H	A
lg2-6	29	Tag_23491r	37.1	all_2240648	60	H	A	H	A	H	A	H	H	A	H	H	A	A	H	H	A	A	A	A	A	A	H	H	A	A	A	H	A	A	H	H	A	H	A	A	H	A	A	A	H	H	A	H	A
lg2-6	*29	Tag_23492r	37.1	all_2240648	61	H	A	H	A	H	A	H	H	A	H	H	A	A	H	H	A	A	A	A	A	A	H	H	A	A	A	H	A	A	H	H	A	H	A	A	H	A	A	A	H	H	A	H	A
lg2-6	30	Tag_22379r	37.6	all_2246886	231	H	A	H	A	H	A	H	H	A	H	H	A	A	H	H	A	A	A	-	A	A	H	H	A	A	A	H	A	A	H	H	A	H	A	A	H	-	A	A	H	H	A	H	A
lg2-6	31	Tag_23773r	38.1	all_1213961	43	H	A	H	A	H	A	H	H	A	H	H	A	A	H	H	A	A	A	A	A	A	H	H	A	A	A	H	A	A	H	H	A	H	A	A	H	A	A	-	H	H	A	H	A
lg2-6	*31	Tag_23774r	38.1	all_1213961	57	H	A	H	A	H	A	H	H	A	H	H	A	A	H	H	A	A	A	A	A	A	H	H	A	A	A	H	A	A	H	H	A	H	A	A	H	A	A	-	H	H	A	H	A
lg2-6	*31	Tag_23775r	38.1	all_1213961	58	H	A	H	A	H	A	H	H	A	H	H	A	A	H	H	A	A	A	A	A	A	H	H	A	A	A	H	A	A	H	H	A	H	A	A	H	A	A	-	H	H	A	H	A
lg2-6	*31	Tag_23776r	38.1	all_1213961	96	H	A	H	A	H	A	H	H	A	H	H	A	A	H	H	A	A	A	A	A	A	H	H	A	A	A	H	A	A	H	H	A	H	A	A	H	A	A	-	H	H	A	H	A
lg2-6	32	Tag_1732r	39.5	all_1514193	148	H	A	H	A	A	A	H	H	-	H	H	A	A	H	H	-	A	A	A	A	A	H	H	A	A	A	H	H	-	H	H	A	H	A	A	H	A	A	A	H	H	A	H	A
lg2-6	33	Tag_42446r	43.7	all_226343	119	H	A	H	H	H	A	H	H	A	H	H	H	A	H	H	A	A	-	-	A	A	H	H	H	-	A	H	A	A	H	H	-	H	H	A	H	A	A	A	H	H	A	H	H
lg2-7	1	Tag_18975r	0	all_1168019	33	A	A	-	H	A	H	A	A	H	-	H	A	A	-	H	A	A	-	A	A	A	A	H	H	-	A	H	A	A	H	H	A	H	A	A	H	A	H	H	A	H	A	H	A
lg2-7	*1	Tag_18980r	0	all_1168019	176	A	A	-	H	A	H	A	-	H	-	H	A	A	-	H	A	A	A	A	A	A	A	H	H	A	A	H	A	A	H	H	A	H	A	A	H	A	H	H	A	H	A	H	A
lg2-7	2	Tag_37826r	0	all_2485484	253	A	A	H	H	A	H	A	H	A	H	H	-	A	H	-	A	A	A	A	-	-	-	H	H	A	A	H	A	A	-	H	A	H	-	A	-	A	H	H	A	H	-	H	-
lg2-7	3	Tag_40772r	0	all_1258641	164	A	A	H	H	A	H	A	A	-	H	H	A	A	H	H	-	A	A	A	A	A	H	H	H	A	A	H	A	A	H	H	A	H	A	A	H	A	H	H	A	H	A	H	A
lg2-7	4	Tag_14146r	0	all_2186910	217	A	A	H	H	-	H	A	A	A	H	H	A	A	H	H	-	A	A	A	-	A	H	H	H	A	-	H	-	A	H	-	-	H	A	-	H	A	H	H	A	H	A	H	A
lg2-7	5	Tag_26784r	1	all_2047396	105	A	A	H	H	A	A	H	A	A	H	H	A	A	H	H	A	A	A	A	A	A	H	H	H	A	-	H	A	A	H	H	A	H	A	A	H	A	H	H	A	H	A	H	A
lg2-7	*5	Tag_26782r	1	all_2047396	48	A	A	H	H	A	A	H	A	A	H	H	A	A	H	H	A	A	A	A	A	A	H	H	H	A	-	H	A	A	H	H	A	H	A	A	H	A	H	H	A	H	A	H	A
lg2-7	6	Tag_26785r	1	all_2047396	159	A	A	H	H	A	A	H	A	A	H	H	A	A	H	H	A	A	A	A	A	A	H	H	H	A	-	H	A	A	H	H	A	H	A	A	H	A	H	H	A	H	A	H	A
lg2-7	7	Tag_47410r	5.5	all_1259046	73	A	-	H	H	A	A	H	A	A	H	H	A	H	H	H	A	-	A	A	A	A	H	H	A	A	A	H	A	A	H	H	A	H	A	A	-	A	H	H	-	H	-	H	A
lg2-7	*7	Tag_47411r	5.5	all_1259046	74	A	-	H	H	A	A	H	A	A	H	H	A	H	H	H	A	-	A	A	A	A	H	H	A	A	A	H	A	A	H	H	A	H	A	A	-	A	H	H	-	H	-	H	A
lg2-7	8	Tag_51634r	5.5	all_94763	39	-	A	H	H	A	A	H	-	A	H	H	A	A	H	H	A	A	A	A	A	A	H	H	A	A	A	H	A	A	H	H	A	H	A	-	H	A	H	H	H	H	A	H	A
lg2-7	9	Tag_12358r	9	all_232340	226	H	A	H	H	A	A	H	A	A	H	H	-	-	H	H	A	A	A	-	A	-	-	H	A	A	A	H	A	-	H	-	A	-	A	A	H	-	-	H	H	H	-	-	A
lg2-7	10	Tag_40686r	9	all_799923	52	H	-	H	H	A	A	H	A	A	H	H	A	A	H	H	A	A	A	A	A	-	H	H	A	A	A	H	A	A	H	H	A	H	A	A	H	A	H	H	H	H	-	H	A
lg2-7	11	Tag_12852r	9.5	all_2371604	189	H	A	H	H	A	A	H	-	A	H	H	A	A	H	H	A	A	-	A	A	A	H	H	A	A	A	H	A	A	H	H	A	H	A	A	H	A	H	H	H	H	A	H	A
lg2-7	12	Tag_1593r	10	all_2329026	174	H	A	H	H	A	A	H	A	A	H	H	A	A	H	H	A	A	A	A	A	A	H	H	A	A	A	H	A	A	H	H	A	H	A	A	H	A	H	H	H	H	A	H	A
lg2-7	13	Tag_33848r	10	all_1831557	214	H	A	H	H	A	A	H	A	A	H	H	A	A	H	H	A	A	A	A	A	A	H	H	A	A	-	H	A	-	H	H	A	H	A	A	H	A	H	H	H	H	A	H	A
lg2-7	*13	Tag_45973r	10	all_1663070	91	H	A	H	H	A	A	H	A	A	H	H	-	A	H	H	A	A	A	-	A	A	H	H	-	A	A	H	A	-	H	H	A	H	-	A	H	A	H	H	H	H	A	H	-
lg2-7	14	Tag_26825r	10	all_2007406	221	H	A	H	H	A	A	H	A	A	H	H	-	A	H	H	A	A	A	A	A	A	H	H	A	A	A	H	A	A	H	H	A	H	A	A	H	A	H	H	H	H	-	H	A
lg2-7	15	Tag_44783r	10	all_208829	247	H	A	H	H	A	A	H	A	A	H	H	A	A	H	H	A	A	A	A	A	A	H	H	A	A	-	-	A	A	H	H	A	H	A	A	H	A	H	H	H	H	A	H	A
lg2-7	16	Tag_43600r	15	all_1877174	76	H	A	H	-	A	A	H	H	A	H	H	A	A	H	H	A	A	A	-	A	A	H	H	A	A	A	H	A	H	H	H	-	H	A	-	H	A	A	A	H	H	-	H	A
lg2-7	17	Tag_35213r	15	all_512304	178	H	A	H	A	A	-	H	H	A	H	H	A	A	H	H	A	A	A	-	A	A	H	H	-	A	A	H	A	A	H	H	A	H	A	A	H	A	A	A	H	H	A	H	A
lg2-7	18	Tag_35860r	15.5	all_2135226	85	H	A	H	A	A	A	H	H	A	H	H	-	A	H	H	A	-	A	A	-	A	H	H	A	A	A	H	A	A	H	H	A	H	A	A	H	A	A	A	H	H	A	H	A
lg2-7	*18	Tag_35861r	15.5	all_2135226	86	H	A	H	A	A	A	H	H	A	H	H	-	A	H	H	A	-	A	A	-	A	H	H	A	A	A	H	A	A	H	H	A	H	A	A	H	A	A	A	H	H	A	H	A
lg2-7	19	Tag_15769r	15.5	all_2623771	89	H	-	H	A	A	A	-	H	A	H	H	A	-	H	-	A	A	A	A	A	A	H	-	A	A	A	H	-	A	-	H	A	-	A	A	H	-	A	A	H	H	-	H	A
lg2-7	*19	Tag_15771r	15.5	all_2623771	158	H	-	H	-	-	A	-	H	A	H	H	A	-	H	-	A	A	A	A	A	A	H	-	A	A	A	H	A	A	-	H	A	-	A	A	H	-	A	A	H	H	-	H	A
lg2-7	20	Tag_15774r	15.5	all_2623771	210	H	-	H	-	A	A	-	H	A	H	H	A	-	H	-	A	A	A	A	A	A	H	-	A	A	A	H	A	A	-	H	A	-	A	A	H	-	A	A	H	H	-	H	A
lg2-7	21	Tag_24064r	15.5	all_1229812	227	H	A	H	-	A	-	H	H	A	H	H	A	A	H	H	A	A	A	-	A	A	H	H	A	A	A	H	-	A	H	H	A	H	A	A	H	A	A	A	H	H	A	H	A
lg2-7	22	Tag_51646r	16	all_501082	68	H	-	H	A	A	A	H	H	A	H	H	-	A	H	H	A	-	A	A	A	A	H	H	A	A	A	H	A	A	H	H	A	H	A	A	H	A	A	A	H	H	A	H	A
lg2-7	*22	Tag_4020r	16	all_241170	53	H	A	H	A	A	A	H	H	A	H	H	A	A	H	H	A	A	A	A	A	A	H	H	A	A	A	H	A	-	H	H	A	H	A	A	H	A	A	A	H	H	A	H	A
lg2-7	*22	Tag_4021r	16	all_241170	54	H	A	H	A	A	A	H	H	A	H	H	A	A	H	H	A	A	A	A	A	A	H	H	A	A	A	H	A	-	H	H	A	H	A	A	H	A	A	A	H	H	A	H	A
lg2-7	*22	Tag_41567r	16	all_2211218	94	H	A	H	A	A	A	H	H	A	H	H	A	A	H	H	A	A	A	-	A	A	H	H	A	A	-	H	A	A	H	H	A	H	A	A	H	A	A	A	H	H	A	H	A
lg2-7	*22	Tag_51647r	16	all_501082	71	H	-	H	A	A	A	H	H	A	H	H	-	A	H	H	A	-	A	A	A	A	H	H	A	A	A	H	A	A	H	H	A	H	A	A	H	A	A	A	H	H	A	H	A
lg2-7	*22	Tag_51648r	16	all_501082	94	H	-	H	A	A	A	H	H	A	H	H	-	A	H	H	A	-	A	A	A	A	H	H	A	A	A	H	A	A	H	H	A	H	A	A	H	A	A	A	H	H	A	H	A
lg2-7	*22	Tag_51649r	16	all_501082	103	H	-	H	A	A	A	H	H	A	H	H	-	A	H	H	A	-	A	A	A	A	H	H	A	A	A	H	A	A	H	H	A	H	A	A	H	A	A	A	H	H	A	H	A
lg2-7	23	Tag_11876r	16.5	all_1523013	82	H	A	H	A	H	A	H	H	A	H	H	-	A	H	H	A	A	A	A	-	-	H	H	A	A	A	H	A	-	H	H	A	H	A	A	H	A	A	A	H	H	A	H	A
lg2-7	24	Tag_29200r	17	all_265135	157	H	A	H	-	H	A	H	H	A	H	H	A	-	H	H	A	A	A	A	-	A	H	H	A	A	A	H	A	A	H	H	A	H	A	A	H	A	-	A	H	H	A	H	A
lg2-7	25	Tag_47898r	17	all_2570277	243	H	A	H	A	H	A	H	H	A	H	H	A	A	H	H	A	A	A	A	A	A	H	H	A	A	A	H	A	A	H	H	A	H	A	A	H	A	A	A	H	H	A	H	A
lg2-7	*25	Tag_2634r	17	all_2688130	199	H	A	H	A	H	A	H	H	A	H	H	A	A	H	H	A	A	A	A	A	A	H	H	A	A	A	H	A	-	H	H	A	H	A	A	H	-	A	A	H	H	A	H	A
lg2-7	*25	Tag_47065r	17	all_1233271	247	H	A	H	A	H	A	H	H	A	H	H	A	A	H	H	A	A	A	A	A	A	H	H	A	A	-	H	-	A	H	H	-	H	A	-	H	A	A	A	H	H	A	H	A
lg2-7	*25	Tag_51394r	17	all_1296949	74	H	A	H	A	H	A	H	H	A	H	H	A	A	H	H	A	A	A	A	A	A	H	H	A	A	A	H	A	A	H	H	A	H	A	A	H	A	A	A	H	H	A	H	A
lg2-7	26	Tag_34895r	17	all_2691908	169	H	A	H	A	H	-	H	H	A	H	H	-	A	H	H	-	A	A	A	A	H	H	H	A	A	A	H	A	A	H	H	A	H	-	A	H	A	A	A	H	H	A	H	-
lg2-7	27	Tag_47893r	22.7	all_2570277	80	H	A	H	A	H	H	H	H	A	H	H	A	A	H	H	A	A	A	A	A	A	H	H	A	A	A	H	A	A	H	H	A	H	A	H	H	A	A	A	H	H	A	H	A
lg2-7	*27	Tag_47895r	22.7	all_2570277	119	H	A	H	A	H	H	H	H	A	H	H	A	A	H	H	A	A	A	A	A	A	H	H	A	A	A	H	A	A	H	H	A	H	A	H	H	A	A	A	H	H	A	H	A
lg2-7	28	Tag_47894r	23.2	all_2570277	116	H	A	H	A	H	H	H	H	A	H	H	A	A	H	H	A	A	A	A	A	A	H	H	A	A	A	H	A	A	H	H	A	H	A	H	H	A	A	A	H	H	A	H	A
lg2-7	29	Tag_47891r	23.4	all_2570277	15	H	A	H	A	H	H	H	H	A	H	H	A	A	H	H	A	A	A	A	A	A	H	H	A	A	A	H	A	H	H	H	A	H	A	H	H	A	A	A	H	H	A	H	A
lg3-1	1	Tag_33894	0	all_1225362	43	A	H	H	A	A	-	H	H	H	A	A	H	A	H	A	H	H	A	H	A	A	H	A	H	A	A	A	H	A	H	H	-	H	H	-	H	H	H	H	H	H	H	H	H
lg3-1	2	Tag_33895	6.9	all_1225362	47	A	H	H	A	A	A	H	H	H	A	A	H	A	H	A	-	H	A	A	A	A	H	A	H	A	A	A	H	A	H	A	-	A	H	A	H	H	H	-	A	H	H	H	H
lg3-1	*2	Tag_33893	6.9	all_1225362	35	A	H	H	A	A	A	H	H	H	A	A	H	A	H	A	-	H	A	A	A	A	H	A	H	A	A	A	H	A	H	A	-	A	H	A	H	H	H	-	A	H	H	H	H
lg3-1	3	Tag_41057	7.4	all_709487	136	A	H	H	A	A	A	H	H	H	A	A	H	A	H	A	H	H	A	A	A	A	H	A	H	A	A	A	H	A	H	A	H	A	-	A	H	H	H	-	A	H	H	H	H
lg3-1	4	Tag_33981	9.5	all_1366599	74	A	H	H	A	A	A	-	-	H	A	A	H	A	H	A	H	H	A	A	A	A	H	A	H	A	A	A	H	A	A	A	H	A	H	A	H	H	H	H	A	H	H	-	H
lg3-1	5	Tag_38909	10.5	all_831274	178	A	H	H	A	A	A	-	H	H	A	A	H	A	-	A	-	H	A	A	A	A	H	A	-	A	A	A	H	A	A	A	H	A	H	A	H	-	H	H	A	H	H	H	-
lg3-1	*5	Tag_38910	10.5	all_831274	197	A	H	H	A	A	A	-	H	H	A	A	H	A	-	A	-	H	A	A	A	A	H	A	H	A	A	A	H	A	A	A	H	A	H	A	-	-	H	H	A	H	H	H	-
lg3-1	6	Tag_40234	10.5	all_80993	209	A	H	-	A	A	A	-	-	H	A	A	H	A	-	A	-	A	A	A	A	A	H	A	H	A	A	A	H	A	A	A	H	A	H	A	H	A	H	H	A	-	H	H	H
lg3-1	*6	Tag_40235	10.5	all_80993	217	A	H	-	A	A	A	-	-	H	A	A	H	A	-	A	-	A	A	A	A	A	H	A	H	A	A	A	H	A	A	A	H	A	H	A	H	A	H	H	A	-	H	H	H
lg3-1	7	Tag_51492	11.6	all_2383381	66	A	H	A	-	A	-	H	H	H	A	A	-	A	H	A	H	H	A	A	A	-	-	A	H	A	A	A	H	-	A	A	H	-	H	A	H	H	H	H	A	A	A	-	H
lg3-1	8	Tag_2935	12.1	all_1550155	144	A	H	A	A	A	A	H	H	H	A	A	H	A	H	A	H	H	A	A	A	A	H	A	-	A	A	A	-	A	A	A	H	A	-	A	H	H	H	H	A	H	H	-	-
lg3-1	*8	Tag_2930	12.1	all_1550155	53	A	H	A	A	A	A	H	H	H	A	A	-	A	H	A	H	H	A	A	A	A	H	A	-	A	A	A	-	A	A	A	H	A	-	A	H	H	H	H	A	H	H	-	-
lg3-1	*8	Tag_2931	12.1	all_1550155	59	A	H	A	A	A	A	H	H	H	A	A	-	A	H	A	H	H	A	A	A	A	H	A	-	A	A	A	-	A	A	A	H	A	-	A	H	H	H	H	A	H	H	-	-
lg3-1	9	Tag_11398	12.1	all_464749	28	A	H	H	A	A	A	-	H	H	A	A	H	A	H	A	H	H	A	A	A	A	H	A	H	A	A	A	H	A	A	A	H	A	H	A	H	H	-	H	A	H	H	H	H
lg3-1	*9	Tag_11399	12.1	all_464749	172	A	H	H	A	A	A	-	H	H	A	A	H	A	H	A	H	H	A	A	A	A	H	A	H	A	A	A	H	A	A	A	H	A	H	A	H	H	-	H	A	H	H	H	H
lg3-1	*9	Tag_18860	12.1	all_2141575	169	A	H	H	A	A	A	H	H	-	A	A	H	A	H	A	H	H	A	A	A	A	-	A	H	A	A	A	H	A	A	A	-	A	H	A	H	H	H	H	A	H	-	H	H
lg3-1	*9	Tag_18861	12.1	all_2141575	180	A	H	H	A	A	A	H	H	-	A	A	H	A	H	A	H	H	A	A	A	A	-	A	H	A	A	A	H	A	A	A	-	A	H	A	H	H	H	H	A	H	-	H	H
lg3-1	*9	Tag_18862	12.1	all_2141575	202	A	H	H	A	A	A	H	H	-	A	A	H	A	H	A	H	H	A	A	A	A	-	A	H	A	A	A	H	A	A	A	-	A	H	A	H	H	H	H	A	H	-	H	H
lg3-1	*9	Tag_25158	12.1	all_246399	89	A	H	-	A	A	A	H	H	H	A	A	-	A	H	A	H	H	A	A	A	A	H	A	H	A	A	A	H	A	A	A	-	A	H	A	H	H	-	H	A	H	H	-	-
lg3-1	10	Tag_42552	13.1	all_1891140	101	A	H	H	A	A	A	H	H	H	A	A	H	A	H	A	H	H	A	A	A	A	H	A	H	A	A	A	H	A	A	A	H	A	H	A	H	H	H	H	A	H	H	H	H
lg3-1	11	Tag_38671	13.6	all_515923	170	A	H	H	A	A	A	H	-	H	A	A	H	A	H	A	H	H	A	A	A	A	H	A	H	A	A	A	-	A	A	A	H	A	H	A	-	H	H	H	A	H	H	H	H
lg3-1	12	Tag_45072	15.2	all_202062	95	A	H	H	A	A	A	-	H	-	-	-	-	-	H	A	H	H	A	A	A	A	H	A	H	A	A	A	H	A	A	A	H	A	H	A	H	-	H	H	H	A	-	H	-
lg3-1	*12	Tag_45074	15.2	all_202062	165	A	H	H	A	A	A	-	H	-	-	-	-	-	H	A	H	H	A	A	A	A	H	A	H	A	A	A	H	A	A	A	H	A	H	A	H	-	H	H	H	A	-	H	-
lg3-1	13	Tag_7092	15.2	all_2482674	184	A	H	-	A	A	A	H	H	H	A	A	A	A	H	A	H	H	A	A	A	A	-	A	H	A	A	A	H	A	A	A	H	A	H	A	H	H	-	H	H	H	H	H	-
lg3-1	*13	Tag_7093	15.2	all_2482674	186	A	H	-	A	A	A	H	H	H	A	A	A	A	H	A	H	H	A	A	A	A	-	A	H	A	A	A	H	A	A	A	H	A	H	A	H	H	-	H	H	H	H	H	-
lg3-1	14	Tag_39874	18	all_2183554	12	A	H	H	A	A	A	H	H	H	A	A	H	A	H	A	H	H	A	A	A	A	H	A	-	A	-	A	H	A	A	A	A	A	H	A	H	H	H	H	H	H	H	H	H
lg3-1	15	Tag_31620	20.1	all_2029942	44	A	-	H	-	A	A	H	H	H	A	A	H	-	H	A	H	H	-	A	A	A	H	A	H	A	A	A	-	-	A	A	-	A	H	A	H	-	H	H	H	H	-	-	H
lg3-1	16	Tag_16082	21.6	all_210945	190	A	A	H	A	A	A	H	H	H	A	A	H	-	H	A	-	H	A	A	A	A	-	A	H	A	-	A	-	A	A	A	H	-	-	A	H	H	H	H	H	-	H	H	H
lg3-1	17	Tag_33554	21.6	all_1489413	41	A	H	H	A	A	A	H	H	H	A	A	H	A	-	A	H	H	A	A	A	A	-	A	H	A	A	A	H	A	A	A	-	A	-	A	-	-	H	-	-	H	-	H	H
lg3-1	18	Tag_39544	21.6	all_702934	64	A	H	H	A	A	A	H	H	-	A	A	-	A	H	A	H	H	A	A	A	A	H	A	H	A	A	A	H	A	A	A	-	A	H	A	H	-	H	H	-	H	-	H	-
lg3-1	*18	Tag_39547	21.6	all_702934	213	A	H	H	A	A	A	H	H	-	A	A	H	A	H	A	H	H	A	A	A	A	H	A	H	A	A	A	H	A	A	A	-	A	H	A	H	-	H	H	-	H	-	H	-
lg3-1	19	Tag_22455	21.6	all_2198092	77	A	H	H	A	A	A	H	H	-	-	A	H	A	H	A	-	H	A	A	A	A	H	A	H	A	-	A	H	A	A	A	H	A	H	A	H	H	-	H	H	H	H	H	H
lg3-1	20	Tag_15447	21.6	all_2693354	102	A	-	-	A	A	A	H	H	H	A	A	H	A	H	A	-	H	A	A	A	A	-	A	H	A	A	A	H	A	A	A	H	A	H	-	H	H	H	-	H	H	H	H	H
lg3-1	*20	Tag_15445	21.6	all_2693354	54	A	-	-	A	A	A	H	H	H	A	A	H	A	H	A	-	H	A	A	A	A	-	A	H	A	A	A	H	A	A	A	H	A	H	-	H	H	H	-	H	H	H	H	H
lg3-1	*20	Tag_15446	21.6	all_2693354	95	A	-	-	A	A	A	H	H	H	A	A	H	A	H	A	-	H	A	A	A	A	-	A	H	A	A	A	H	A	A	A	H	A	H	-	H	H	H	-	H	H	H	H	H
lg3-1	21	Tag_44138	22.1	all_2704410	33	A	H	H	A	A	A	H	H	H	A	A	H	A	H	A	H	H	A	A	A	A	H	A	H	A	A	A	H	A	A	A	H	A	H	A	H	H	H	H	H	H	H	H	H
lg3-1	*21	Tag_44143	22.1	all_2704410	238	A	H	H	A	A	A	H	H	H	A	A	H	A	H	A	H	H	A	A	A	A	H	A	H	A	A	A	H	A	A	A	H	A	H	A	H	H	H	H	H	H	H	H	H
lg3-1	22	Tag_35167	22.1	all_1703802	163	A	H	H	A	A	A	H	H	H	A	A	-	A	H	A	H	H	A	A	A	A	H	A	H	A	A	A	H	A	A	A	H	A	H	A	H	H	H	H	H	H	-	-	A
lg3-1	23	Tag_39656	23.1	all_89297	241	A	H	H	A	A	A	H	H	H	A	A	H	A	A	A	H	H	A	A	A	A	H	A	H	A	A	A	H	A	A	A	-	A	H	A	-	-	H	H	H	H	-	-	H
lg3-1	24	Tag_26998	23.1	all_1191881	212	A	H	H	A	A	A	H	H	H	A	A	H	A	A	A	H	-	A	A	A	A	H	A	H	A	A	A	H	A	A	A	H	A	H	A	-	H	H	H	H	H	H	H	H
lg3-1	*24	Tag_26995	23.1	all_1191881	167	A	H	H	A	A	A	H	H	H	A	A	H	A	A	A	H	-	A	A	A	A	H	A	H	A	A	A	H	A	A	A	H	A	H	A	-	H	H	H	H	H	H	H	H
lg3-1	25	Tag_17396	23.1	all_1530802	214	A	H	H	A	A	A	H	H	H	A	A	H	-	A	A	H	H	A	-	A	A	A	A	H	A	A	A	H	A	-	A	H	A	H	A	H	-	H	-	H	H	H	H	H
lg3-1	26	Tag_52933	24.1	all_496482	72	H	-	H	A	A	A	H	-	H	A	A	H	A	A	A	H	H	A	A	A	A	H	A	-	A	A	A	H	A	A	A	H	A	H	A	H	-	H	-	H	H	H	H	H
lg3-1	*26	Tag_52936	24.1	all_496482	157	H	-	H	A	A	A	H	-	H	A	A	H	A	A	A	H	H	A	A	A	A	-	A	-	A	A	A	H	A	A	A	H	A	H	A	H	-	H	-	H	H	H	H	H
lg3-1	27	Tag_33657	24.6	all_1225578	167	H	H	H	A	A	A	H	H	H	A	A	A	A	A	A	H	H	A	A	A	A	H	A	H	A	A	A	H	A	A	A	H	A	H	A	H	H	H	H	H	H	H	H	H
lg3-1	28	Tag_27614	24.6	all_1239950	243	H	H	H	A	A	A	H	H	H	A	A	A	A	A	A	H	H	A	A	A	A	H	A	H	A	A	A	H	A	A	A	H	A	H	A	H	H	H	H	H	H	H	H	H
lg3-1	29	Tag_11052	24.6	all_1330189	45	H	-	-	A	A	A	H	-	H	A	A	A	-	A	A	H	H	A	A	A	A	-	A	H	A	A	A	H	A	A	-	-	A	-	A	H	H	H	H	H	H	H	H	H
lg3-1	30	Tag_21221	26.6	all_1907821	80	H	H	H	A	A	A	H	H	H	A	A	A	A	A	A	H	H	A	A	A	A	H	A	-	A	A	A	H	A	A	A	-	A	H	A	H	H	H	H	H	H	H	H	-
lg3-1	31	Tag_45396	26.6	all_483066	61	H	H	H	A	A	A	H	H	H	A	A	A	A	A	A	H	H	A	A	A	A	H	A	H	A	A	A	H	A	A	A	H	A	H	A	H	H	H	H	H	H	-	-	H
lg3-1	*31	Tag_45395	26.6	all_483066	47	H	H	H	A	A	A	H	H	H	A	A	A	A	A	A	H	H	A	A	A	A	H	A	H	A	A	A	H	A	A	A	H	A	H	A	H	H	H	H	H	H	-	-	H
lg3-1	32	Tag_35930	26.6	all_2664566	191	-	H	-	A	A	A	H	-	H	A	A	A	A	A	A	H	H	A	A	A	A	H	A	H	A	A	A	H	A	A	A	H	A	H	A	H	H	H	H	H	-	H	H	H
lg3-1	*32	Tag_35929	26.6	all_2664566	171	-	H	-	A	A	A	H	-	H	A	A	A	A	A	A	-	H	A	A	A	A	H	A	H	A	A	A	H	A	A	A	H	A	H	A	H	H	H	H	H	-	H	H	H
lg3-1	*32	Tag_35931	26.6	all_2664566	206	-	H	-	A	A	A	H	-	H	A	A	A	A	A	A	-	-	A	A	A	A	H	A	H	A	A	A	H	A	A	A	H	A	H	A	H	H	H	H	H	-	H	H	H
lg3-1	33	Tag_31563	26.6	all_2504102	186	H	H	H	A	A	A	-	-	H	-	A	A	A	A	A	H	H	A	A	A	A	H	A	-	A	A	A	H	A	-	-	-	A	H	A	-	-	-	-	-	-	-	H	H
lg3-1	34	Tag_49848	27.1	all_2558825	28	H	H	H	A	A	A	H	H	H	A	A	A	A	A	A	H	H	A	A	A	A	H	A	H	A	A	A	H	A	A	A	H	A	H	A	H	H	H	H	H	H	H	-	H
lg3-1	35	Tag_35117	27.1	all_534118	182	H	-	H	A	A	A	H	H	H	A	A	A	-	A	A	H	H	A	A	A	A	H	A	H	-	A	A	H	A	A	A	H	A	H	A	H	H	H	H	H	H	H	-	H
lg3-1	36	Tag_30721	27.3	all_1676480	42	H	H	-	A	A	A	H	H	A	A	A	A	A	A	A	H	H	A	A	A	A	H	A	H	A	A	A	H	A	A	A	-	A	H	A	H	H	H	H	H	H	H	-	H
lg3-1	37	Tag_33800	27.5	all_1090357	22	-	H	H	A	A	A	H	H	H	A	A	A	A	A	A	H	H	A	A	A	A	A	A	H	A	A	A	H	A	A	A	H	A	H	A	H	H	H	-	H	H	H	H	H
lg3-1	38	Tag_24202	28.1	all_1513267	224	H	H	H	A	A	A	H	-	H	A	A	A	A	A	A	H	H	A	A	A	A	H	A	H	A	A	A	H	A	A	A	H	A	H	A	H	A	H	H	H	H	H	A	H
lg3-1	39	Tag_1507	30.1	all_1923538	245	A	-	H	-	A	A	H	-	H	A	A	A	-	A	A	H	H	A	A	A	-	H	A	-	-	A	-	H	A	A	A	-	A	-	-	A	H	H	A	H	-	-	-	H
lg3-1	40	Tag_1499	30.1	all_1923538	73	-	H	H	-	A	A	H	H	H	A	A	A	-	A	A	H	H	A	A	A	-	H	A	-	-	A	-	H	A	A	A	H	A	H	-	A	H	H	A	H	H	H	-	H
lg3-1	41	Tag_22374	39.1	all_262760	216	H	H	H	-	H	A	H	H	H	H	A	A	H	A	A	H	H	A	A	A	A	H	A	-	H	H	A	H	A	A	A	H	A	H	A	H	H	H	A	H	H	H	H	-
lg3-1	42	Tag_10400	42.1	all_2338417	76	H	H	H	H	-	A	H	A	H	H	A	A	H	A	A	H	H	A	A	A	A	H	H	H	H	H	A	-	A	A	A	-	A	H	A	H	-	H	A	H	H	-	H	-
lg3-1	43	Tag_23452	43.3	all_1893146	58	H	H	H	H	-	A	H	A	H	-	A	A	H	A	A	H	H	A	A	A	A	H	H	H	H	-	A	-	H	A	A	-	A	-	A	H	H	H	A	-	H	-	-	-
lg3-1	44	Tag_52165	43.8	all_874151	78	H	H	H	H	H	A	H	A	H	H	-	A	H	A	A	H	H	A	A	A	A	-	H	H	H	H	A	H	H	A	A	H	A	H	A	H	H	-	A	H	H	H	H	H
lg3-1	45	Tag_17977	46.9	all_2594620	178	-	H	-	H	H	-	H	A	H	H	A	A	-	A	A	H	H	A	A	A	A	H	H	-	H	H	A	H	H	A	A	A	-	H	A	H	H	H	-	H	H	H	H	H
lg3-1	46	Tag_18180	47.4	all_1507598	79	-	H	H	-	H	A	H	A	H	H	A	A	-	A	A	H	H	A	A	A	A	H	H	H	H	H	A	H	-	A	A	H	A	H	A	-	H	H	A	-	-	H	H	-
lg3-1	47	Tag_25925	47.6	all_1565401	55	-	H	H	-	H	A	H	A	H	H	A	A	H	A	A	H	H	A	A	A	A	H	-	-	H	H	A	H	H	A	A	H	A	H	A	H	H	H	A	H	-	H	H	-
lg3-1	48	Tag_24140	47.9	all_2125581	97	H	H	-	H	H	A	H	A	H	-	A	A	H	A	A	H	H	A	A	A	-	H	H	H	-	-	A	H	H	A	A	H	A	-	-	-	H	H	A	H	H	H	H	H
lg3-1	49	Tag_6828	48.4	all_411332	44	H	H	H	H	A	-	H	-	H	H	-	-	H	-	-	H	H	-	-	-	-	H	H	H	H	H	-	H	H	-	-	H	-	H	-	H	H	H	-	H	H	H	H	H
lg3-1	50	Tag_20587	49.3	all_1729147	88	H	H	H	H	H	A	H	A	H	H	A	A	H	A	H	H	H	A	A	A	A	H	H	H	H	H	A	H	H	A	A	H	A	H	A	H	H	H	A	H	H	H	H	H
lg3-1	51	Tag_8023	49.3	all_1983270	234	H	H	H	H	H	A	H	A	H	H	A	A	H	A	H	H	H	A	H	A	A	H	H	H	H	H	A	H	H	A	A	-	A	H	A	H	H	H	A	H	H	H	H	H
lg3-2	1	Tag_47987	0	all_1235663	123	A	H	A	A	A	A	A	H	A	A	H	A	H	H	H	A	H	-	-	A	A	H	A	A	A	A	H	-	A	H	H	A	A	A	A	A	H	-	-	H	H	A	-	H
lg3-2	2	Tag_18250	3.7	all_1787458	74	A	H	A	-	A	A	A	H	-	A	H	H	H	A	H	A	H	H	H	A	-	-	A	A	A	A	A	-	A	H	H	A	A	A	A	H	H	H	H	H	A	A	H	H
lg3-2	*2	Tag_18259	3.7	all_1787458	187	A	H	A	-	A	A	-	H	-	A	H	H	H	A	H	A	H	H	H	A	-	-	A	A	A	A	A	-	A	H	H	A	A	A	A	-	H	H	H	H	A	A	H	H
lg3-2	3	Tag_27997	4.7	all_501839	85	A	H	A	A	A	A	A	H	A	A	H	H	A	H	H	A	H	H	-	A	A	H	A	A	A	A	H	H	A	H	H	A	A	A	A	H	H	-	H	H	H	A	H	H
lg3-2	4	Tag_28000	4.7	all_501839	228	-	H	H	A	A	A	A	H	A	-	H	H	H	H	H	A	H	H	H	A	A	H	A	A	-	-	H	H	A	H	H	A	A	-	-	H	H	H	H	H	H	-	H	H
lg3-2	*4	Tag_27999	4.7	all_501839	218	-	H	H	A	A	A	A	H	A	-	H	H	H	H	H	A	H	H	H	A	A	H	A	A	-	-	H	H	A	H	H	A	A	-	-	H	H	H	H	H	H	-	H	H
lg3-2	*4	Tag_28001	4.7	all_501839	232	-	H	H	A	A	A	A	H	A	-	H	H	H	H	H	A	H	H	H	A	A	H	A	A	H	-	H	H	A	H	H	A	A	-	-	H	H	H	H	-	H	-	H	H
lg3-2	5	Tag_36022	6.3	all_1997156	35	A	H	A	A	A	A	A	H	A	A	H	H	H	H	H	A	H	H	H	A	A	H	A	A	A	A	H	H	A	H	H	A	A	A	A	H	H	H	H	H	H	A	H	H
lg3-2	6	Tag_15301	6.5	all_1240223	104	-	H	-	-	-	-	-	H	-	-	H	H	H	H	H	-	H	H	H	-	-	H	-	-	-	-	H	H	-	H	H	-	-	-	-	A	H	H	-	H	H	-	H	H
lg3-2	7	Tag_23803	6.7	all_1277881	60	A	H	A	A	A	A	A	H	A	A	-	H	H	H	-	A	H	H	H	A	A	H	A	A	A	A	H	H	A	H	-	A	A	A	A	H	H	H	H	H	H	A	H	-
lg3-2	8	Tag_16471	8.2	all_210652	174	A	H	A	A	A	A	A	H	A	A	H	H	H	H	H	A	H	H	H	A	A	H	A	H	A	A	H	H	A	H	H	A	A	A	A	-	H	H	H	H	H	A	H	-
lg3-2	9	Tag_37452	8.7	all_100723	216	A	H	A	A	A	A	A	H	A	A	H	H	H	H	H	A	H	H	H	A	A	H	A	H	A	A	H	-	A	H	H	-	A	A	A	H	H	H	H	H	H	A	H	H
lg3-2	10	Tag_34255	9.2	all_2120988	190	A	H	A	A	A	A	A	H	A	A	H	H	H	H	H	A	H	H	H	A	A	H	A	-	A	A	-	H	A	H	H	A	A	A	A	H	H	H	H	H	H	H	H	H
lg3-2	11	Tag_17335	13.3	all_206619	80	A	H	A	A	A	A	A	H	A	A	H	-	H	H	H	A	H	H	H	A	A	H	H	H	A	A	H	H	A	H	H	A	A	H	A	H	H	H	H	H	H	H	H	H
lg3-2	12	Tag_48974	13.8	all_2722011	92	A	H	A	A	A	A	A	H	A	A	H	H	H	H	H	A	H	H	H	A	A	-	H	H	A	A	H	H	A	H	H	A	A	H	A	H	H	H	H	H	H	H	H	H
lg3-2	13	Tag_4415	13.8	all_1257818	162	A	H	A	A	A	A	A	H	A	A	H	H	H	H	H	A	H	H	-	A	A	-	H	H	A	A	H	H	A	H	H	A	A	H	A	-	-	H	H	-	-	H	H	-
lg3-2	14	Tag_48269	14.7	all_1167159	239	A	H	A	A	A	A	A	H	A	A	H	H	H	H	H	A	H	H	H	A	A	H	H	H	A	A	-	H	A	H	H	A	A	H	A	H	H	H	H	H	H	H	H	H
lg3-2	15	Tag_45746	19.8	all_1911102	179	A	H	H	A	A	A	A	H	A	A	H	H	H	H	H	A	H	A	H	A	A	H	H	H	A	A	H	H	A	H	H	A	A	H	A	-	H	H	H	H	-	H	-	H
lg3-2	*15	Tag_45748	19.8	all_1911102	227	A	H	H	A	A	A	A	H	A	A	H	H	H	H	H	A	H	A	H	A	A	H	H	H	A	A	H	H	A	H	H	A	A	H	A	-	H	H	H	-	-	H	-	H
lg3-2	16	Tag_34277	20	all_1194605	227	A	H	H	A	A	A	A	H	A	A	H	H	-	-	-	A	H	A	H	A	A	H	H	A	A	A	H	-	A	H	-	A	A	H	A	-	H	-	-	-	H	-	-	-
lg3-2	17	Tag_36449	21.5	all_1666815	77	A	H	H	A	A	A	A	H	A	A	H	-	H	H	H	A	-	A	H	A	A	-	H	H	A	A	H	H	A	H	H	A	A	H	A	H	H	H	H	-	H	H	H	-
lg3-2	18	Tag_419	23.7	all_1270612	79	A	H	H	A	A	A	A	H	A	A	A	H	H	H	H	A	H	A	H	A	A	H	H	H	A	A	H	H	A	H	-	A	-	-	A	H	-	-	H	H	H	H	H	-
lg3-2	*18	Tag_422	23.7	all_1270612	219	A	H	H	A	A	A	A	H	A	A	A	H	H	H	H	A	H	A	H	A	A	H	H	H	A	A	H	H	A	H	-	A	-	-	A	H	-	H	H	H	H	H	H	-
lg3-2	*18	Tag_423	23.7	all_1270612	225	A	H	H	A	A	A	A	H	A	A	A	H	H	H	H	A	H	A	H	A	A	H	H	H	A	A	H	H	A	H	-	A	-	-	A	H	-	H	H	H	H	H	H	-
lg3-2	19	Tag_45758	23.7	all_1249797	80	A	H	H	A	A	A	A	H	A	A	A	H	H	H	-	A	-	A	H	A	A	H	H	H	A	A	H	H	A	H	A	A	A	H	A	H	-	H	H	-	H	H	H	H
lg3-2	20	Tag_35057	24.2	all_1881901	75	A	H	H	A	A	A	A	H	A	A	A	H	A	H	H	A	H	A	H	A	A	H	H	H	A	A	H	H	A	H	A	A	A	-	A	H	-	H	H	H	H	H	-	H
lg3-2	*20	Tag_35058	24.2	all_1881901	90	A	H	H	A	A	A	A	H	A	A	A	H	A	H	H	A	H	A	H	A	A	H	H	H	A	A	H	H	A	H	A	A	A	-	A	H	-	H	H	H	H	H	-	H
lg3-2	21	Tag_5245	24.2	all_503700	102	A	-	H	A	A	A	A	H	A	A	A	-	A	H	H	A	H	A	-	A	-	-	H	H	A	A	H	H	A	H	A	A	A	H	A	H	H	H	H	H	H	-	H	-
lg3-2	22	Tag_40290	25.5	all_2569472	56	A	H	H	A	A	A	A	H	A	A	A	H	A	H	H	A	H	A	H	A	A	H	H	-	A	A	-	H	A	H	A	A	A	H	A	-	A	-	A	-	-	-	H	H
lg3-2	23	Tag_17162	25.7	all_1499266	257	A	H	H	A	A	A	A	A	A	A	A	H	A	H	-	A	H	A	H	A	A	H	H	H	A	A	H	H	A	H	A	A	A	H	A	H	H	H	H	H	H	H	H	-
lg3-2	24	Tag_46568	27.3	all_478926	33	-	A	H	-	-	-	-	H	-	-	-	H	-	H	H	-	A	-	H	-	-	A	H	H	-	-	H	H	-	H	-	-	-	H	-	H	H	H	H	H	H	H	H	H
lg3-2	*24	Tag_46569	27.3	all_478926	45	-	A	H	-	-	-	-	H	-	-	-	H	-	H	H	-	A	-	H	-	-	A	H	H	-	-	H	H	-	H	-	-	-	H	-	H	H	H	H	H	H	H	H	H
lg3-2	*24	Tag_46571	27.3	all_478926	190	-	A	H	-	-	-	-	H	-	-	-	H	-	H	H	-	A	-	H	-	-	A	H	H	-	-	H	H	-	H	-	-	-	H	-	H	H	H	H	H	H	H	H	H
lg3-2	25	Tag_31128	27.9	all_27839	50	A	H	H	A	A	A	A	H	A	A	A	H	A	H	H	A	H	A	H	A	A	H	H	H	A	A	H	H	A	H	A	H	A	H	A	H	H	H	H	H	H	H	-	H
lg3-2	*25	Tag_48582	27.9	all_487456	180	A	-	H	A	A	A	A	H	A	A	A	-	A	H	H	A	-	A	H	A	A	H	H	H	A	A	H	H	A	-	A	H	A	H	A	H	-	H	H	H	-	H	H	H
lg3-2	26	Tag_39528	37.2	all_2729331	159	A	H	H	A	A	A	H	H	A	A	A	-	A	H	H	A	H	A	H	A	A	-	H	H	A	A	A	H	A	H	A	H	A	H	A	H	H	H	H	H	H	-	H	H
lg3-2	27	Tag_29436	38.4	all_418688	249	A	H	H	A	A	A	H	H	A	A	A	H	A	H	H	A	H	A	A	A	A	H	H	H	A	A	A	A	A	H	A	H	A	H	A	H	H	H	H	H	H	H	H	H
lg3-2	28	Tag_10253	40.3	all_371894	98	A	H	H	A	A	A	H	A	A	A	A	H	A	H	H	A	-	A	A	A	A	H	H	-	A	A	A	H	A	H	A	-	A	H	A	H	A	H	H	H	H	H	H	H
lg3-2	*28	Tag_10252	40.3	all_371894	76	A	H	H	A	A	A	H	A	A	A	A	H	A	H	H	A	-	A	A	A	A	H	H	-	A	A	A	H	A	H	A	-	A	H	A	H	-	H	H	H	H	H	H	H
lg3-2	29	Tag_17747	47.4	all_1249207	196	A	-	-	-	A	A	-	A	-	A	A	A	A	-	A	A	-	A	A	A	A	H	H	H	A	A	A	H	A	H	A	H	A	H	A	H	-	H	H	H	A	H	H	H
lg3-2	30	Tag_3007	52.4	all_488674	120	A	A	H	A	A	A	H	H	A	A	A	H	A	H	A	A	H	A	A	A	A	H	H	A	A	A	A	H	A	H	A	H	A	H	A	H	A	A	H	H	H	H	H	A
lg3-2	31	Tag_33567	59.9	all_1482041	191	A	H	H	A	A	A	H	-	H	A	A	H	A	-	A	A	H	A	A	A	A	A	H	H	A	A	A	H	A	-	A	-	A	H	A	-	H	H	H	A	H	-	H	A
lg3-2	32	Tag_44863	70.3	all_485337	17	A	A	A	A	A	A	H	-	A	A	A	H	A	A	A	A	H	A	A	A	A	A	H	-	A	A	A	H	A	H	A	-	A	H	A	H	H	-	H	H	H	H	H	H
lg3-2	33	Tag_44870	71.4	all_485337	143	A	H	A	A	A	A	H	-	A	A	A	H	A	A	A	A	H	A	A	A	A	A	H	-	A	A	A	H	A	H	A	A	A	H	A	H	H	-	-	H	H	H	H	H
lg3-2	34	Tag_44874	77.6	all_485337	196	A	H	H	A	A	A	H	H	A	A	A	H	A	H	A	A	H	A	A	A	A	A	H	-	A	A	A	H	A	H	A	A	A	H	A	H	H	-	H	H	H	H	H	H
lg3-2	35	Tag_44163	80.3	all_514980	29	A	H	H	A	A	A	H	H	A	A	A	-	A	-	A	A	H	A	A	A	A	H	H	H	A	A	A	H	A	H	A	-	A	-	A	H	-	H	H	H	H	H	H	H
lg3-2	36	Tag_25579	82.2	all_2142267	119	A	A	H	A	A	-	H	H	A	A	A	H	A	-	-	A	H	A	A	A	-	H	H	-	-	A	A	H	A	H	A	H	-	H	A	A	H	H	H	A	H	H	H	H
lg3-2	37	Tag_38259	83	all_2140365	196	A	H	-	A	A	A	H	-	-	A	A	H	A	-	A	A	H	A	A	A	A	-	-	H	A	A	A	H	A	H	A	H	A	H	A	H	-	H	H	A	H	H	H	H
lg3-2	38	Tag_34655	83	all_2401325	90	A	H	H	A	A	A	H	H	H	A	A	H	A	H	A	A	H	A	A	A	A	H	H	H	-	A	A	H	A	H	A	-	A	-	A	H	H	H	H	A	H	H	H	-
lg3-2	39	Tag_30231	83	all_2585261	195	A	H	H	A	A	A	H	-	H	A	A	H	A	-	A	A	H	A	A	A	A	H	H	H	A	A	A	H	A	H	A	-	A	H	A	H	H	H	H	A	H	H	H	H
lg3-2	*39	Tag_997	83	all_1259268	87	A	H	H	A	A	A	H	H	H	A	A	H	A	H	A	A	H	A	A	A	A	H	H	H	A	A	A	H	A	H	A	H	A	H	A	H	H	H	H	A	H	H	H	-
lg3-2	*39	Tag_2218	83	all_2698370	80	A	H	-	A	A	A	H	H	H	A	A	H	A	-	A	A	H	A	A	A	A	-	H	-	A	A	A	H	A	H	A	H	A	-	A	-	H	-	-	A	H	H	H	-
lg3-2	*39	Tag_26415	83	all_2141063	80	A	H	H	A	A	A	H	H	H	A	A	H	A	H	A	A	H	A	A	A	A	-	H	H	A	A	A	H	A	H	A	H	A	-	A	H	H	H	H	A	H	H	H	H
lg3-2	*39	Tag_26416	83	all_2141063	85	A	H	H	A	A	A	H	H	H	A	A	H	A	H	A	A	H	A	A	A	A	-	H	H	A	A	A	H	A	H	A	H	A	-	A	H	H	H	H	A	H	H	H	H
lg3-2	40	Tag_50858	83	all_1779232	165	A	-	H	A	A	A	H	H	H	A	A	H	A	H	A	A	H	A	A	A	A	H	H	H	A	A	A	H	A	H	A	H	A	H	A	H	H	H	H	A	H	H	H	H
lg3-2	*40	Tag_355	83	all_1222597	101	A	H	H	A	A	A	H	H	H	A	A	H	A	H	A	A	H	A	A	A	A	H	H	H	A	A	A	H	A	H	A	H	A	H	A	H	H	H	H	A	-	H	-	-
lg3-2	41	Tag_18	83	all_2361673	161	A	-	H	A	A	A	H	H	H	A	A	H	A	H	A	A	H	A	A	A	A	H	H	H	A	A	A	H	A	-	A	H	A	H	A	H	H	H	H	A	H	-	H	-
lg3-2	42	Tag_38248	83	all_482487	213	A	-	H	A	A	A	H	H	H	A	A	H	A	H	A	A	-	A	A	A	A	H	H	H	A	A	A	H	A	H	A	-	A	H	A	H	-	H	H	A	-	H	H	A
lg3-2	43	Tag_3184	85	all_2125451	164	A	H	H	A	A	A	H	H	H	A	A	H	A	-	A	H	H	A	A	A	A	H	H	H	A	A	A	H	A	H	A	H	A	H	A	H	H	H	H	A	H	H	H	-
lg3-2	*43	Tag_25547	85	all_2220365	157	A	H	H	A	A	A	-	H	-	A	A	H	A	H	A	H	H	A	A	A	A	H	H	H	A	A	A	H	A	H	A	H	A	-	A	H	H	H	H	A	H	H	H	H
lg3-2	*43	Tag_40859	85	all_2037850	84	A	H	H	A	A	A	H	H	H	A	A	H	A	-	A	H	H	A	A	A	A	H	-	H	A	A	A	H	A	H	A	H	A	H	A	H	H	H	H	A	H	-	H	H
lg3-2	*43	Tag_40860	85	all_2037850	100	A	H	H	A	A	A	H	H	H	A	A	H	A	-	A	H	H	A	A	A	A	H	-	H	A	A	A	H	A	H	A	H	A	H	A	H	H	H	H	A	H	-	H	H
lg3-2	44	Tag_22824	85.5	all_1218669	30	A	H	H	A	A	A	H	H	H	A	A	H	A	H	A	H	H	A	A	A	A	H	A	H	A	A	A	H	A	H	A	H	A	H	A	H	H	H	H	A	H	H	H	H
lg3-2	*44	Tag_22825	85.5	all_1218669	47	A	H	H	A	A	A	H	H	H	A	A	H	A	H	A	H	H	A	A	A	A	H	A	H	A	A	A	H	A	H	A	H	A	H	A	H	H	H	H	A	H	H	H	H
lg3-2	45	Tag_38004	86	all_233338	203	A	H	H	A	A	A	H	H	-	A	A	-	A	H	A	H	H	A	-	A	A	H	A	H	A	A	A	H	A	H	A	H	A	H	A	-	H	-	H	A	H	H	H	H
lg3-2	46	Tag_4946	86.2	all_2431189	32	A	H	H	A	A	A	H	H	H	A	A	A	A	H	A	H	H	A	A	A	A	H	A	H	A	A	A	H	A	H	A	H	A	H	A	H	H	-	H	A	H	H	H	H
lg3-2	*46	Tag_4947	86.2	all_2431189	82	A	H	H	A	A	A	H	H	H	A	A	-	A	H	A	H	H	A	A	A	A	H	A	H	A	A	A	H	A	H	A	H	A	H	A	H	H	-	H	A	H	H	H	H
lg3-2	47	Tag_19951	86.4	all_2018713	239	A	H	H	A	A	A	H	H	H	A	A	-	A	H	A	H	H	A	A	A	A	H	A	H	A	A	A	H	A	H	A	H	A	H	A	H	H	H	H	A	H	H	H	H
lg3-2	48	Tag_18735	86.5	all_1250105	36	A	H	H	A	A	A	H	H	H	A	A	-	A	H	A	H	H	A	A	A	A	H	A	H	A	A	A	H	A	H	A	-	A	H	A	-	H	H	H	A	H	-	-	H
lg3-2	*48	Tag_18736	86.5	all_1250105	55	A	H	H	A	A	A	H	H	H	A	A	-	A	H	A	H	H	A	A	A	A	H	A	H	A	A	A	H	A	H	A	-	A	H	A	-	H	H	H	A	H	-	-	H
lg3-2	*48	Tag_18738	86.5	all_1250105	97	A	H	H	A	A	A	H	H	H	A	A	-	A	H	A	H	H	A	A	A	A	H	A	H	A	A	A	H	A	H	A	-	A	H	A	-	H	H	H	A	H	-	-	H
lg3-2	*48	Tag_18739	86.5	all_1250105	98	A	H	H	A	A	A	H	H	H	A	A	-	A	H	A	H	H	A	A	A	A	H	A	H	A	A	A	H	A	H	A	-	A	H	A	-	H	H	H	A	H	-	-	H
lg3-2	*48	Tag_18741	86.5	all_1250105	244	A	H	H	A	A	A	H	H	H	A	A	-	A	H	A	H	H	A	A	A	A	H	A	H	A	A	A	H	A	H	A	-	A	H	A	-	H	H	H	A	H	-	-	H
lg3-2	*48	Tag_18742	86.5	all_1250105	245	A	H	H	A	A	A	H	H	H	A	A	-	A	H	A	H	H	A	A	A	A	H	A	H	A	A	A	H	A	H	A	-	A	H	A	-	H	H	H	A	H	-	-	H
lg3-2	49	Tag_37094	87.2	all_2240611	187	A	H	H	A	A	A	H	H	H	A	A	H	A	H	A	H	H	A	A	A	A	H	A	H	A	A	A	H	A	H	A	H	-	H	A	-	H	H	H	A	H	H	H	-
lg3-2	50	Tag_20655	88.6	all_2366021	101	A	H	H	A	A	A	H	H	H	A	A	H	A	-	A	H	-	A	A	A	A	H	A	-	A	A	A	-	A	-	A	H	A	H	A	H	H	H	H	A	H	H	H	H
lg3-2	51	Tag_30238	88.6	all_2686786	246	A	H	-	A	A	A	H	H	H	A	A	H	A	H	A	H	H	A	A	A	A	H	A	H	A	A	A	H	A	-	A	-	A	H	A	H	H	H	H	A	H	-	H	-
lg3-2	52	Tag_2660	91.1	all_1673400	172	A	H	H	A	A	A	H	H	H	A	A	-	A	H	A	H	H	-	-	A	A	H	A	H	A	A	A	H	A	H	A	H	A	H	A	-	H	H	H	A	H	A	-	H
lg3-2	*52	Tag_2657	91.1	all_1673400	132	A	H	H	A	A	A	H	H	H	A	A	-	A	H	A	H	H	-	-	A	A	H	A	H	A	A	A	H	A	H	A	H	A	H	A	-	H	H	H	A	H	A	-	H
lg3-2	*52	Tag_2658	91.1	all_1673400	150	A	H	H	A	A	A	H	H	H	A	A	-	A	H	A	H	H	-	-	A	A	H	A	H	A	A	A	H	A	H	A	H	A	H	A	-	H	H	H	A	H	A	-	H
lg3-2	*52	Tag_2661	91.1	all_1673400	194	A	H	H	A	A	A	H	H	H	A	A	-	A	H	A	H	H	-	-	A	A	H	A	H	A	A	A	H	A	H	A	H	A	H	A	-	H	H	H	A	H	A	-	H
lg3-2	*52	Tag_2662	91.1	all_1673400	225	A	H	H	A	A	A	H	H	H	A	A	-	-	H	A	H	H	-	-	A	A	H	A	H	A	A	A	H	A	H	A	H	-	H	A	-	H	H	H	A	H	-	-	H
lg3-2	53	Tag_2659	91.1	all_1673400	169	A	H	H	A	A	A	H	H	H	A	A	-	A	H	A	H	H	-	-	A	A	H	A	H	A	A	A	H	A	H	A	H	A	H	A	H	H	H	H	A	H	A	-	H
lg3-2	54	Tag_9973	94.6	all_1534451	248	A	H	H	A	A	A	H	H	H	A	A	H	A	H	A	H	A	A	A	A	A	H	A	H	A	A	A	H	A	-	A	H	A	H	A	H	A	H	H	A	H	H	H	-
lg3-2	55	Tag_18740	100.7	all_1250105	139	A	H	H	A	A	A	H	H	H	A	A	-	A	H	A	H	H	A	A	A	A	H	A	H	A	A	A	H	A	H	A	-	A	H	A	-	H	H	H	A	H	-	-	H
lg3-2	56	Tag_38001	103.7	all_233338	41	A	H	H	A	A	A	H	H	-	A	A	-	A	A	A	H	H	A	-	A	A	H	A	H	A	A	A	H	A	H	A	H	A	H	A	-	H	-	H	A	H	A	H	H
lg3-2	*56	Tag_38003	103.7	all_233338	66	A	H	H	A	A	A	H	H	-	A	A	-	A	A	A	H	H	A	-	A	A	H	A	H	A	A	A	H	A	H	A	H	A	H	A	-	H	-	H	A	H	A	H	H
lg3-2	57	Tag_20406	113.8	all_1687807	78	A	H	H	-	A	A	H	H	H	A	-	H	A	-	-	H	H	A	A	A	A	-	A	H	A	A	A	H	-	H	-	-	A	H	A	H	H	H	-	A	H	H	H	-
lg3-2	58	Tag_8243	115	all_1335207	21	A	H	H	H	A	A	H	H	H	A	A	H	A	H	-	H	H	A	H	A	A	-	-	H	A	A	A	H	A	-	-	-	A	H	A	H	H	H	H	A	H	H	-	H
lg4	1	Tag_52421	0	all_1858732	178	A	H	A	A	A	H	A	A	A	A	-	A	-	-	-	H	A	A	A	A	-	A	A	H	A	A	H	A	A	H	A	H	H	A	H	A	A	H	H	H	A	-	-	A
lg4	2	Tag_45022	3.2	all_1966072	251	A	H	A	A	A	H	A	A	A	A	H	A	A	H	A	H	A	A	A	A	A	H	A	A	A	-	H	A	A	H	A	H	A	A	H	A	A	H	H	H	H	H	H	A
lg4	*2	Tag_45023	3.2	all_1966072	257	A	H	A	A	A	H	A	A	A	A	H	A	A	H	A	H	A	A	A	A	A	H	A	A	A	-	H	A	A	H	A	H	A	A	H	A	A	H	H	H	H	H	H	A
lg4	3	Tag_15550	6.6	all_861745	48	A	H	A	A	A	H	A	A	A	A	H	A	A	A	A	H	A	A	H	A	A	H	A	H	A	H	H	A	A	H	A	H	H	A	H	A	A	H	H	-	H	A	H	-
lg4	4	Tag_38447	7.5	all_109843	60	A	H	A	A	A	H	A	A	A	A	H	A	A	-	A	-	A	A	H	A	A	-	A	-	A	H	H	A	A	H	A	-	H	A	H	A	A	-	H	H	H	H	H	A
lg4	5	Tag_33811	8.1	all_1651740	251	A	H	A	A	A	H	A	A	A	A	H	A	A	A	A	H	A	A	H	A	A	H	A	H	A	H	H	A	A	H	A	H	H	A	H	A	A	H	H	H	H	H	-	A
lg4	6	Tag_45011	8.3	all_1966072	54	A	H	A	A	A	H	A	A	A	A	H	A	A	H	A	H	A	A	H	A	A	H	A	H	A	-	H	A	A	H	A	H	H	A	H	A	A	H	H	H	H	H	H	A
lg4	7	Tag_19299	8.3	all_207633	182	A	H	A	A	A	H	A	A	A	A	H	A	A	H	A	H	A	A	H	A	A	H	A	H	A	H	H	A	A	H	A	H	H	A	H	A	A	H	H	H	H	H	H	A
lg4	8	Tag_2788	8.3	all_1538059	186	A	H	A	A	A	H	A	A	A	A	H	A	A	H	A	H	A	A	H	A	A	H	A	-	A	H	H	A	A	H	A	H	H	A	H	A	A	H	H	H	H	H	H	A
lg4	*8	Tag_2789	8.3	all_1538059	192	A	H	A	A	A	H	A	A	A	A	H	A	A	H	A	H	A	A	H	A	A	H	A	-	A	H	H	A	A	H	A	H	H	A	H	A	A	H	H	H	H	H	H	A
lg4	*8	Tag_2791	8.3	all_1538059	213	A	H	A	A	A	H	A	A	A	A	H	A	A	H	A	H	A	A	H	A	A	H	A	-	A	H	H	A	A	H	A	H	H	A	H	A	A	H	H	H	H	H	H	A
lg4	*8	Tag_19300	8.3	all_207633	198	A	-	A	A	A	H	A	A	A	A	-	A	A	-	A	H	A	A	H	A	A	H	A	-	A	H	H	A	A	-	A	H	-	A	H	A	A	H	-	H	H	-	H	A
lg4	9	Tag_1922	8.3	all_316943	227	A	H	A	A	A	H	A	A	A	A	H	A	A	H	A	H	A	A	H	A	A	H	A	A	A	H	H	A	A	H	A	-	-	A	-	A	A	H	-	H	H	-	H	A
lg4	*9	Tag_1914	8.3	all_316943	68	A	H	A	A	A	H	A	A	A	A	H	A	A	H	A	H	A	A	H	A	A	H	A	-	A	H	H	A	A	H	A	-	H	A	-	A	A	H	-	H	H	-	H	A
lg4	10	Tag_2790	8.3	all_1538059	198	A	H	A	A	A	H	H	A	A	A	H	A	-	H	A	H	-	A	H	A	A	H	A	H	A	H	H	A	A	H	A	H	H	A	H	A	A	H	H	H	H	H	H	A
lg4	11	Tag_43550	8.8	all_28305	201	A	H	A	A	A	H	A	A	A	A	H	A	A	H	A	-	A	A	H	A	A	H	A	H	A	H	H	A	A	H	A	H	H	A	H	A	A	H	H	H	H	H	H	A
lg4	12	Tag_13013	8.8	all_224666	96	A	H	A	A	A	A	A	A	A	A	H	A	A	H	A	H	A	A	H	A	A	H	A	H	A	H	-	A	-	H	A	H	H	A	H	A	A	H	H	-	-	-	H	A
lg4	13	Tag_4934	9.4	all_1916304	11	A	H	A	A	A	-	A	A	A	A	H	A	A	-	-	-	A	A	H	A	A	H	A	H	A	H	H	A	A	-	A	-	H	A	A	A	A	H	-	-	-	H	-	A
lg4	14	Tag_4937	9.4	all_1916304	163	A	H	A	A	A	-	A	A	A	A	H	A	A	-	-	-	A	A	H	A	A	H	A	-	A	H	H	A	A	-	A	-	H	A	A	A	A	H	-	-	-	H	-	A
lg4	*14	Tag_4938	9.4	all_1916304	197	A	H	A	A	A	-	A	A	A	A	H	A	A	-	-	-	A	A	H	A	A	H	A	-	A	H	H	A	A	-	A	-	H	A	A	A	A	H	-	-	-	H	-	A
lg4	*14	Tag_4940	9.4	all_1916304	203	A	H	A	A	A	-	A	A	A	A	H	A	A	-	-	-	A	A	H	A	A	H	A	-	A	H	H	A	A	-	A	-	H	A	A	A	A	H	-	-	-	H	-	A
lg4	15	Tag_43263	9.4	all_1864884	210	A	H	A	A	A	H	A	A	A	A	H	A	A	H	A	H	A	A	H	A	A	H	A	H	A	H	H	A	A	H	A	H	H	A	H	A	A	H	H	H	H	H	-	A
lg4	16	Tag_8969	10	all_231185	203	A	-	A	A	A	H	A	A	A	A	H	A	A	H	A	H	A	A	-	A	A	-	A	H	A	-	H	A	A	H	-	H	H	A	H	A	A	H	H	H	H	H	-	A
lg4	17	Tag_43702	12.4	all_2195633	73	A	H	A	A	A	H	A	A	A	A	H	A	A	H	A	H	A	A	H	H	A	H	A	-	A	H	H	A	A	H	A	H	H	A	H	A	A	H	H	H	H	H	A	A
lg4	*17	Tag_43706	12.4	all_2195633	221	A	H	A	A	A	H	A	A	A	A	H	A	A	H	A	H	A	A	H	H	A	H	A	-	A	H	H	A	A	H	A	H	H	A	H	A	A	H	H	H	H	H	A	A
lg4	18	Tag_27949	13.1	all_903432	161	A	H	A	A	A	H	A	A	A	A	H	-	A	H	A	H	A	A	H	H	A	H	A	H	A	H	H	A	A	-	A	-	-	A	H	A	A	-	H	H	H	H	A	A
lg4	19	Tag_25523	15	all_2048914	39	A	H	A	A	A	H	A	A	A	A	H	A	A	H	A	H	A	A	H	H	A	H	A	H	A	H	H	A	A	H	A	H	-	A	A	A	A	H	H	H	H	H	A	A
lg4	20	Tag_25527	15.6	all_2048914	124	A	H	A	A	A	H	A	A	A	A	H	A	A	H	A	H	A	A	H	A	A	H	A	H	A	H	H	A	A	H	A	H	A	A	A	A	A	H	A	H	H	H	A	A
lg4	21	Tag_25531	19.1	all_2048914	169	A	H	A	A	A	-	A	A	A	A	H	A	A	A	A	H	A	A	H	H	A	H	A	H	A	A	H	A	A	H	A	H	A	A	-	A	A	H	H	H	H	H	A	H
lg4	22	Tag_29622	25.8	all_2342681	8	A	H	A	A	A	A	A	A	A	A	H	A	H	H	A	H	A	A	H	H	A	A	A	-	A	A	H	A	A	H	A	H	H	A	H	A	A	-	H	H	-	H	A	A
lg4	23	Tag_32269	27.2	all_1964702	244	A	H	-	A	A	H	A	A	A	A	H	A	-	H	A	H	A	A	H	H	A	H	A	H	A	H	H	A	-	H	A	H	-	A	H	A	A	H	H	H	H	H	-	A
lg4	24	Tag_5672	27.2	all_2205094	36	A	H	A	A	A	H	A	A	A	A	H	A	H	H	A	H	A	A	H	H	A	H	A	H	A	H	H	A	A	H	A	H	H	A	H	A	A	H	H	H	H	H	A	A
lg4	25	Tag_12581	27.2	all_2139799	243	A	H	A	A	A	H	A	A	A	A	H	A	H	H	A	H	A	A	H	H	A	H	A	-	A	H	H	A	A	H	A	H	H	A	H	A	A	H	H	H	H	H	A	A
lg4	*25	Tag_5673	27.2	all_2205094	54	A	-	A	A	A	H	A	A	A	A	-	A	-	-	A	-	A	A	-	H	A	-	A	-	A	H	H	A	A	-	A	H	-	A	H	A	A	H	-	-	H	-	A	A
lg4	26	Tag_39734	28.2	all_2045419	176	A	H	A	A	A	H	H	A	A	A	H	A	H	H	A	H	A	A	H	H	A	H	A	H	A	H	H	A	A	H	A	H	H	A	H	A	A	H	H	H	H	H	A	A
lg4	27	Tag_3144	30.3	all_2339627	262	A	-	A	A	A	H	H	A	A	A	H	A	H	H	A	H	A	A	H	H	A	H	A	H	A	-	H	A	A	H	-	A	H	A	H	-	A	H	H	H	A	H	A	A
lg4	28	Tag_29204	30.8	all_2466376	187	A	H	A	A	A	H	H	A	-	A	H	A	H	H	A	-	A	A	H	H	A	H	A	H	A	A	H	A	A	H	A	A	H	A	H	A	A	H	H	H	A	H	A	A
lg4	*28	Tag_29205	30.8	all_2466376	196	A	H	A	A	A	H	H	A	-	A	H	A	H	H	A	-	A	A	H	H	A	H	A	H	A	A	H	A	A	H	A	A	H	A	H	A	A	H	H	H	A	H	A	A
lg4	*28	Tag_29206	30.8	all_2466376	220	A	H	A	A	A	H	H	A	-	A	H	A	H	H	A	-	A	A	H	H	A	H	A	H	A	A	H	A	A	H	A	A	H	A	H	A	A	H	H	H	A	H	A	A
lg4	29	Tag_3544	31.3	all_726637	246	A	H	A	A	A	H	-	A	A	A	H	A	H	H	A	H	-	A	-	H	A	H	A	H	A	H	H	A	A	H	A	A	H	A	H	A	A	H	H	H	A	H	A	A
lg4	30	Tag_40599	31.8	all_2161070	39	A	H	A	A	A	H	H	A	A	A	-	A	-	H	A	-	A	A	H	H	A	A	A	H	A	H	H	A	A	H	A	-	H	A	H	A	A	-	H	-	A	H	-	A
lg4	*30	Tag_40601	31.8	all_2161070	67	A	H	A	A	A	H	H	A	A	A	-	A	-	H	A	-	A	A	H	H	A	A	A	H	A	H	H	A	A	H	A	-	H	A	H	A	A	-	H	-	A	H	-	A
lg4	31	Tag_23729	36.4	all_2730156	30	A	H	A	A	A	H	H	A	A	A	H	A	H	H	A	H	A	A	H	H	H	H	A	H	A	H	H	H	A	-	A	A	H	A	H	A	A	H	H	H	A	-	A	A
lg4	*31	Tag_23731	36.4	all_2730156	55	A	H	A	A	A	H	H	A	A	A	H	A	H	H	A	H	A	A	H	H	H	H	A	H	A	H	H	H	A	-	A	A	H	A	H	A	A	H	H	H	A	-	A	A
lg4	*31	Tag_23733	36.4	all_2730156	181	A	H	A	A	A	H	H	A	A	A	H	A	H	H	A	H	A	A	H	H	H	H	A	H	A	H	H	H	A	-	A	A	H	A	H	A	A	H	H	H	A	-	A	A
lg4	*31	Tag_23734	36.4	all_2730156	197	A	H	A	A	A	H	H	A	A	A	H	A	H	H	A	H	A	A	H	H	H	H	A	H	A	H	H	H	A	-	A	A	H	A	H	A	A	H	H	H	A	-	A	A
lg4	32	Tag_49153	36.4	all_506475	182	A	H	-	A	A	H	H	A	A	A	H	A	H	H	A	H	A	A	H	H	H	-	A	H	A	H	H	H	A	H	A	A	H	A	H	A	A	H	H	H	A	H	A	A
lg4	*32	Tag_49143	36.4	all_506475	36	A	H	-	A	A	H	H	A	A	A	H	A	H	H	A	H	A	A	H	H	H	-	A	H	A	H	H	H	A	H	A	A	H	A	H	A	A	-	H	H	A	H	A	A
lg4	*32	Tag_49145	36.4	all_506475	70	A	H	-	A	A	H	H	A	A	A	H	A	H	H	A	H	A	A	H	H	H	-	A	H	A	H	H	H	A	H	A	A	H	A	H	A	A	-	H	H	A	H	A	A
lg4	*32	Tag_49146	36.4	all_506475	74	A	H	-	A	A	H	H	A	A	A	H	A	H	H	A	H	A	A	H	H	H	-	A	H	A	H	H	H	A	H	A	A	H	A	H	A	A	-	H	H	A	H	A	A
lg4	*32	Tag_49147	36.4	all_506475	78	A	H	-	A	A	H	H	A	A	A	H	A	H	H	A	H	A	A	H	H	H	-	A	H	A	H	H	H	A	H	A	A	H	A	H	A	A	-	H	H	A	H	A	A
lg4	*32	Tag_49148	36.4	all_506475	113	A	H	-	A	A	H	H	A	A	A	H	A	H	H	A	H	A	A	H	H	H	-	A	H	A	H	H	H	A	H	A	A	H	A	H	A	A	-	H	H	A	H	A	A
lg4	*32	Tag_49149	36.4	all_506475	115	A	H	-	A	A	H	H	A	A	A	H	A	H	H	A	H	A	A	H	H	H	-	A	H	A	H	H	H	A	H	A	A	H	A	H	A	A	-	H	H	A	H	A	A
lg4	*32	Tag_49150	36.4	all_506475	156	A	H	-	A	A	H	H	A	A	A	H	A	H	H	A	H	A	A	H	H	H	-	A	H	A	H	H	H	A	H	A	A	H	A	H	A	A	-	H	H	A	H	A	A
lg4	*32	Tag_49151	36.4	all_506475	177	A	H	-	A	A	H	H	A	A	A	H	A	H	H	A	H	A	A	H	H	H	-	A	H	A	H	H	H	A	H	A	A	H	A	H	A	A	-	H	H	A	H	A	A
lg4	*32	Tag_49152	36.4	all_506475	181	A	H	-	A	A	H	H	A	A	A	H	A	H	H	A	H	A	A	H	H	H	-	A	H	A	H	H	H	A	H	A	A	H	A	H	A	A	-	H	H	A	H	A	A
lg4	*32	Tag_49154	36.4	all_506475	186	A	H	-	A	A	H	H	A	A	A	H	A	H	H	A	H	A	A	H	H	H	-	A	H	A	H	H	H	A	H	A	A	H	A	H	A	A	-	H	H	A	H	A	A
lg4	*32	Tag_49155	36.4	all_506475	220	A	H	-	A	A	H	H	A	A	A	H	A	H	H	A	H	A	A	H	H	H	-	A	H	A	H	H	H	A	H	A	A	H	A	H	A	A	-	H	H	A	H	A	A
lg4	*32	Tag_49156	36.4	all_506475	224	A	H	-	A	A	H	H	A	A	A	H	A	H	H	A	H	A	A	H	H	H	-	A	H	A	H	H	H	A	H	A	A	H	A	H	A	A	-	H	H	A	H	A	A
lg4	33	Tag_20034	38.5	all_2047953	90	A	-	A	A	A	H	H	A	A	-	H	A	H	H	A	-	A	A	A	-	H	H	A	H	A	-	H	-	A	H	A	-	-	A	A	A	A	-	H	H	A	H	A	A
lg4	34	Tag_25280	39.6	all_2178449	213	A	H	A	A	A	H	H	A	A	A	H	A	H	-	A	H	A	A	H	H	H	H	A	-	A	H	H	H	A	H	A	A	H	A	H	A	A	H	H	H	A	H	A	A
lg4	*34	Tag_25281	39.6	all_2178449	220	A	H	A	A	A	H	H	A	A	A	H	A	H	-	A	H	A	A	H	H	H	H	A	-	A	H	H	H	A	H	A	A	H	A	H	A	A	H	H	H	A	H	A	A
lg4	35	Tag_7046	39.6	all_2465849	75	A	H	A	A	A	H	H	A	A	A	H	A	H	H	A	H	A	A	H	H	H	H	A	-	A	H	H	H	A	H	A	A	H	A	H	A	A	H	H	H	A	H	A	A
lg4	*35	Tag_7049	39.6	all_2465849	164	-	H	-	-	A	H	H	A	-	A	H	A	H	H	A	H	-	A	H	H	H	H	-	-	-	-	-	H	A	H	A	A	-	A	H	A	A	H	H	H	A	H	A	A
lg4	36	Tag_30111	40.1	all_189130	63	A	H	A	H	A	H	H	A	A	A	H	A	H	H	A	H	A	A	H	H	H	H	A	-	A	H	H	H	A	H	A	A	H	A	H	A	A	H	-	H	A	H	A	A
lg4	37	Tag_24569	41.1	all_944910	51	A	H	A	H	A	H	H	A	A	A	H	A	H	H	A	H	-	A	H	H	H	H	A	H	A	H	H	H	A	H	A	A	H	A	H	A	A	H	H	H	A	H	A	A
lg4	*37	Tag_24570	41.1	all_944910	77	A	H	A	H	A	H	H	A	A	A	H	A	H	H	A	H	-	A	H	H	H	H	A	H	A	H	H	H	A	H	A	A	H	A	H	A	A	H	H	H	A	H	A	A
lg4	38	Tag_44246	41.6	all_2709231	191	A	-	A	H	A	H	-	A	A	A	H	A	H	H	A	H	A	A	-	H	H	H	A	H	A	H	H	H	A	H	A	A	H	A	H	A	A	-	H	H	A	-	A	A
lg4	39	Tag_4668	41.6	all_2276479	112	A	-	A	-	A	H	H	A	A	A	H	-	H	H	A	H	A	A	-	H	H	H	A	H	A	H	H	H	A	H	A	A	H	A	H	A	A	H	H	H	A	H	-	-
lg4	40	Tag_36324	43.6	all_252494	234	A	H	A	H	A	-	-	A	A	A	H	A	H	H	A	H	A	A	H	H	H	H	A	H	A	-	H	H	A	H	A	A	A	A	H	A	A	-	H	H	A	H	A	A
lg4	41	Tag_6388	43.6	all_2572947	204	A	H	A	H	A	H	H	A	A	A	H	A	H	H	A	H	A	A	H	H	H	H	A	H	A	H	-	H	A	H	A	A	A	A	H	A	A	H	H	H	A	H	A	A
lg4	42	Tag_47560	43.6	all_179686	168	A	H	A	H	A	H	H	A	A	A	H	A	H	H	A	H	A	A	H	-	H	H	A	H	A	H	H	H	A	H	A	A	A	A	H	A	A	H	H	H	A	H	A	A
lg4	*42	Tag_19775	43.6	all_2168410	73	A	H	A	H	A	H	H	A	A	A	H	A	H	-	A	-	A	A	H	H	-	-	A	-	A	H	H	H	A	H	A	A	A	A	H	A	A	H	H	H	A	H	A	A
lg4	43	Tag_8786	44.1	all_1336030	35	A	H	A	H	A	H	H	A	A	A	H	A	H	H	A	H	A	A	H	H	H	H	A	H	A	H	H	H	A	H	A	A	A	A	H	A	A	H	H	H	A	H	A	A
lg4	44	Tag_8950	44.6	all_2369029	28	A	H	A	H	A	-	H	A	A	A	H	A	-	H	A	H	A	A	H	H	H	H	A	H	A	H	-	-	A	H	A	A	A	A	H	A	A	H	H	H	A	A	A	A
lg4	*44	Tag_8951	44.6	all_2369029	72	A	H	A	H	A	-	H	A	A	A	H	A	-	H	A	H	A	A	H	H	H	H	A	H	A	H	-	-	A	H	A	A	A	A	H	A	A	H	H	H	A	A	A	A
lg4	*44	Tag_8952	44.6	all_2369029	79	A	H	A	H	A	-	H	A	A	A	H	A	-	H	A	H	A	A	H	H	H	H	A	H	A	H	-	-	A	H	A	A	A	A	H	A	A	H	H	H	A	A	A	A
lg4	*44	Tag_8953	44.6	all_2369029	95	A	H	A	H	A	-	H	A	A	A	H	A	-	H	A	H	A	A	H	H	H	H	A	H	A	H	H	-	A	H	A	A	A	A	H	A	A	H	H	H	A	A	A	A
lg4	45	Tag_21545	44.6	all_1228538	100	A	H	A	H	A	H	H	A	A	A	-	A	-	H	A	H	A	A	H	H	H	H	A	H	A	H	H	H	A	H	A	A	A	A	H	A	A	H	H	H	A	A	A	A
lg4	*45	Tag_21547	44.6	all_1228538	193	A	-	A	H	A	-	H	A	A	A	-	A	-	H	A	H	A	A	H	H	H	H	A	H	A	H	-	H	A	H	A	A	A	A	H	A	A	H	H	H	A	A	A	A
lg4	46	Tag_1784	44.6	all_2010081	146	A	H	A	-	A	-	H	A	A	A	H	A	-	H	A	H	A	A	A	H	-	H	A	H	A	H	H	H	A	H	-	A	A	A	H	A	A	H	H	H	A	-	A	A
lg4	*46	Tag_1783	44.6	all_2010081	140	A	H	A	-	A	-	H	A	A	A	H	A	-	-	A	-	A	A	A	H	-	H	A	H	A	H	H	H	A	H	-	A	A	A	-	A	A	H	H	H	A	-	A	A
lg4	47	Tag_37868	44.6	all_266432	125	A	H	A	H	A	H	H	A	A	-	H	A	H	-	A	A	A	A	H	H	H	H	A	H	A	H	A	-	A	H	A	A	A	A	H	A	A	-	H	H	A	A	A	A
lg4	48	Tag_38277	45.1	all_695063	197	-	H	A	H	A	H	H	A	A	A	H	A	-	A	A	-	A	A	H	H	H	H	A	A	-	H	-	-	A	H	-	A	A	A	H	A	A	A	-	H	A	-	-	A
lg4	49	Tag_18344	45.6	all_1142177	15	A	H	A	H	A	H	H	A	A	A	H	A	H	H	A	H	A	A	-	H	H	H	A	A	A	H	H	H	A	-	A	A	A	A	H	A	A	H	H	H	A	A	A	A
lg4	50	Tag_23943	45.6	all_2453597	74	A	H	A	H	A	H	H	A	A	A	H	-	H	H	A	H	-	A	H	H	H	H	A	-	A	-	H	H	A	H	A	A	-	A	H	A	A	H	-	H	A	A	A	A
lg4	51	Tag_20961	45.6	all_2593401	237	A	H	A	H	A	-	H	A	A	A	H	A	H	H	A	H	A	A	H	H	H	H	A	H	A	H	H	H	A	H	A	A	A	A	H	A	A	H	H	H	A	A	A	A
lg4	52	Tag_3669	46.1	all_202044	98	A	H	A	H	A	H	-	A	A	A	H	A	-	H	A	H	A	A	H	H	H	H	H	H	A	H	H	-	A	-	A	A	A	A	H	-	A	H	H	H	A	-	-	-
lg4	53	Tag_3672	46.1	all_202044	219	A	H	A	H	A	H	H	A	A	A	H	A	-	H	A	H	-	A	H	-	H	H	H	H	A	H	H	-	A	H	A	A	A	A	H	-	A	H	H	H	A	-	-	-
lg4	54	Tag_17078	46.7	all_1901493	167	A	H	A	H	A	-	H	A	A	A	H	A	H	H	A	H	A	A	H	H	H	H	H	H	A	-	H	H	A	-	A	A	A	A	-	A	A	H	H	H	A	A	A	A
lg4	55	Tag_15289	49.2	all_2131557	58	A	H	A	H	A	H	H	A	A	A	H	A	H	H	A	H	A	A	H	H	H	H	H	H	A	H	H	H	A	H	H	A	A	A	A	A	A	H	H	H	A	A	A	A
lg4	56	Tag_14302	50.2	all_1250561	245	A	H	A	H	A	H	H	A	A	A	H	A	H	H	A	H	A	A	H	H	H	H	H	H	A	H	H	H	A	H	H	A	A	A	A	A	A	H	H	H	A	A	A	A
lg4	57	Tag_10257	51.2	all_1235038	231	A	H	A	A	A	H	H	A	A	A	H	A	H	H	A	H	A	A	H	H	-	H	H	H	A	H	H	H	A	H	-	A	A	A	A	A	A	H	H	H	A	A	A	A
lg4	*57	Tag_33312	51.2	all_230531	85	A	H	A	A	A	-	H	A	A	A	-	A	H	H	A	H	A	A	-	H	H	H	H	H	A	H	H	H	A	H	H	A	A	A	A	A	A	H	-	H	A	A	A	A
lg4	58	Tag_37250	52.7	all_2581803	219	A	H	H	-	A	H	H	A	A	A	H	A	H	H	A	H	A	A	H	H	H	H	H	-	A	H	H	H	A	-	H	A	A	A	A	A	A	H	H	H	A	A	A	A
lg4	*58	Tag_37247	52.7	all_2581803	175	A	H	H	-	A	H	H	A	A	A	H	A	H	H	A	H	A	A	H	H	H	H	H	-	A	H	H	H	A	-	H	A	A	A	A	A	A	H	H	H	A	A	A	A
lg4	59	Tag_22963	58.8	all_1226849	193	A	H	H	A	A	H	H	A	A	A	H	A	H	H	A	H	H	A	A	H	H	H	H	-	A	H	H	H	A	H	-	A	A	A	A	A	A	H	H	H	A	A	A	A
lg4	60	Tag_52629	60.9	all_1437763	114	A	-	A	A	A	H	H	A	A	A	H	A	A	-	-	-	H	A	A	H	-	-	H	H	A	-	H	H	A	H	-	A	A	A	A	A	A	H	H	H	-	A	A	-
lg4	61	Tag_8267	60.9	all_1645513	237	A	H	H	A	A	-	H	A	A	A	H	A	A	-	A	H	H	A	A	H	-	H	-	-	A	-	H	-	A	H	H	A	A	A	A	A	A	H	H	A	A	A	A	A
lg4	*61	Tag_8261	60.9	all_1645513	77	A	H	-	A	A	-	-	A	A	A	H	A	A	-	A	H	-	A	A	-	-	-	-	-	A	-	-	-	A	-	-	A	A	A	A	A	A	-	-	-	A	A	A	A
lg4	62	Tag_35561	60.9	all_1229947	48	A	H	H	A	A	H	H	A	A	-	H	A	A	-	A	H	H	A	A	H	H	H	H	H	A	H	H	H	A	H	H	A	A	A	A	A	A	H	H	H	A	A	A	A
lg4	*62	Tag_8265	60.9	all_1645513	211	A	H	H	A	A	-	H	A	A	A	H	A	A	-	A	H	H	A	A	H	-	H	-	-	A	-	H	-	A	H	H	A	A	A	A	A	A	H	H	-	A	A	A	A
lg4	63	Tag_29521	62.4	all_2247524	218	A	H	H	A	A	H	H	A	A	A	H	A	A	H	A	-	H	A	A	-	H	H	H	H	A	H	A	H	A	H	H	A	A	A	A	A	A	H	H	H	A	A	A	A
lg4	64	Tag_22698	62.7	all_1809882	45	A	H	H	A	A	H	H	A	A	A	H	A	A	H	A	-	H	A	A	H	H	H	H	H	A	H	A	-	A	H	H	A	A	A	A	A	A	H	H	H	A	A	A	A
lg4	65	Tag_42017	65.9	all_1916993	94	A	H	H	A	A	H	H	A	A	A	H	A	A	H	A	H	H	A	A	H	H	H	H	H	A	H	A	H	A	H	H	A	A	A	A	H	A	H	-	A	A	A	A	A
lg4	*65	Tag_42018	65.9	all_1916993	97	A	H	H	A	A	H	H	A	A	A	H	A	A	H	A	H	H	A	A	H	H	H	H	H	A	H	A	H	A	H	H	A	A	A	A	H	A	H	-	A	A	A	A	A
lg4	*65	Tag_42019	65.9	all_1916993	117	A	H	H	A	A	H	H	A	A	A	H	A	A	H	A	H	H	A	A	H	H	H	H	H	A	H	A	H	A	H	H	A	A	A	A	H	A	H	-	A	A	A	A	A
lg4	66	Tag_16279	67.6	all_2153206	137	A	H	H	A	A	H	H	A	A	A	H	A	A	A	A	H	H	A	A	H	A	H	H	H	A	H	A	H	A	A	H	A	A	A	A	H	A	A	H	H	A	A	A	A
lg4	67	Tag_29220	68.9	all_507473	108	A	H	A	A	A	H	H	A	A	A	-	A	-	-	A	H	H	H	A	H	A	H	A	H	A	A	A	H	A	H	A	A	-	A	A	H	A	H	-	H	A	A	A	A
lg4	68	Tag_46599	71.4	all_1874276	244	A	H	H	A	A	H	H	A	A	A	H	A	A	H	A	H	H	A	A	H	H	H	A	H	A	H	A	H	A	H	H	A	A	A	A	H	A	H	H	H	A	A	A	A
lg4	69	Tag_43269	72.6	all_1511362	29	A	H	H	A	A	H	H	A	A	A	H	A	A	H	A	H	H	H	A	H	H	H	A	H	A	H	A	H	A	H	H	A	A	A	A	H	A	H	H	H	A	A	A	A
lg4	70	Tag_29203	72.6	all_1569061	171	A	H	H	-	A	H	H	A	A	A	H	A	A	H	A	H	H	H	A	H	H	H	A	H	A	H	A	H	A	H	H	A	A	A	A	H	A	H	H	H	A	A	A	A
lg4	71	Tag_29215	73.1	all_507473	32	A	H	-	A	A	H	H	A	A	A	-	A	-	-	A	H	H	H	A	H	H	H	A	H	A	H	A	H	A	H	H	A	-	A	A	H	A	H	-	H	A	A	A	A
lg4	72	Tag_51944	78.2	all_1243813	236	A	H	H	A	A	H	H	A	A	H	H	A	A	H	A	H	H	H	A	H	H	H	A	-	A	H	A	H	A	H	H	A	A	A	A	H	A	H	H	H	A	A	A	A
lg4	73	Tag_32316	78.7	all_2033375	195	A	H	H	A	A	H	H	A	A	H	H	-	A	H	A	H	H	H	A	H	H	-	A	H	A	-	A	H	A	H	H	H	A	A	A	H	A	H	H	H	A	A	A	A
lg4	*73	Tag_32317	78.7	all_2033375	204	A	H	H	A	A	H	H	A	A	H	H	-	A	H	A	H	H	H	A	H	H	-	A	H	A	-	A	H	A	H	H	H	A	A	A	H	A	H	H	H	A	A	A	A
lg4	74	Tag_26067	78.7	all_2715819	65	A	H	H	A	A	H	H	A	A	H	H	A	A	H	A	H	H	H	A	-	H	H	A	H	A	H	A	H	A	H	H	H	A	A	A	H	A	H	H	H	A	A	A	A
lg4	75	Tag_43556	78.7	all_501897	150	A	-	H	A	-	H	H	A	A	H	H	A	A	H	A	-	-	H	-	-	H	H	A	H	A	H	A	H	-	H	H	H	A	A	A	H	A	H	H	H	A	A	A	A
lg4	76	Tag_49552	80.7	all_664598	247	A	H	H	A	A	H	H	A	A	H	H	A	A	H	A	H	H	H	A	-	-	H	A	H	A	H	A	H	A	H	H	H	A	A	A	H	A	H	H	H	A	A	A	A
lg4	77	Tag_39921	85.4	all_2728163	83	A	-	H	A	A	H	H	H	A	H	H	A	A	H	A	H	H	H	A	H	H	H	A	H	H	-	A	A	A	-	-	H	A	A	A	H	H	H	H	A	A	A	A	A
lg4	78	Tag_36104	86.7	all_1515385	80	A	-	H	-	A	H	-	-	A	A	-	-	A	H	A	-	H	-	A	A	-	H	A	H	A	A	A	A	A	-	H	H	A	A	A	H	-	H	H	A	A	A	A	A
lg4	*78	Tag_36105	86.7	all_1515385	83	A	-	H	-	A	H	-	-	A	A	-	-	A	H	A	-	H	-	A	A	-	H	A	H	A	A	A	A	A	-	H	H	A	A	A	H	-	H	H	A	A	A	A	A
lg4	79	Tag_14299	86.7	all_1187117	193	A	H	-	H	A	-	H	H	A	-	H	A	A	H	A	-	H	H	A	A	H	H	A	-	H	H	A	A	A	H	H	-	A	A	A	-	H	-	H	A	A	A	-	A
lg4	*79	Tag_14298	86.7	all_1187117	164	A	H	-	-	A	-	H	H	A	-	H	A	A	H	A	-	H	H	A	A	H	H	A	-	H	H	A	A	A	H	H	-	A	A	A	-	H	-	H	A	A	A	-	A
lg4	80	Tag_29757	87.8	all_1180834	223	A	H	H	H	A	H	H	H	A	H	H	A	A	H	A	H	H	H	A	A	H	H	A	H	H	H	A	A	A	H	H	H	A	A	A	H	-	H	-	A	A	A	H	A
lg4	81	Tag_43619	88.3	all_149877	68	A	H	H	H	A	H	H	H	A	H	H	A	A	H	A	H	H	H	A	A	H	H	A	H	H	H	A	A	A	H	H	H	A	A	A	H	H	H	H	A	A	-	A	A
lg4	82	Tag_40647	90.2	all_2355185	174	A	H	-	H	A	H	H	-	A	H	H	A	A	H	A	-	H	A	A	A	H	-	A	-	H	H	A	A	A	H	H	H	A	A	A	H	H	H	H	A	A	A	A	A
lg4	*82	Tag_40645	90.2	all_2355185	140	A	H	-	H	A	H	H	-	A	H	H	A	A	H	A	-	H	A	A	A	H	-	A	-	H	H	A	A	A	H	H	H	A	A	A	H	H	H	H	A	A	A	A	A
lg4	83	Tag_3593	90.5	all_1804436	33	A	-	-	-	A	-	H	H	A	-	H	A	A	H	A	H	H	A	A	A	-	H	A	H	-	H	A	A	A	H	H	H	A	A	A	H	-	H	-	A	A	A	-	A
lg4	84	Tag_35791	90.8	all_2398951	207	A	H	H	H	A	H	H	H	A	H	-	A	A	H	A	H	H	A	A	A	H	H	A	H	H	-	A	A	A	H	H	H	A	A	A	H	H	H	H	A	A	A	H	A
lg4	85	Tag_15140	90.8	all_2151855	211	A	H	H	H	A	H	H	H	A	H	H	A	A	H	A	-	H	A	A	A	H	-	A	H	H	-	A	A	A	H	H	H	A	A	A	H	H	H	H	A	A	A	H	A
lg4	*85	Tag_15142	90.8	all_2151855	228	A	H	H	H	A	H	H	H	A	H	H	A	A	H	A	-	H	A	A	A	H	-	A	H	H	-	A	A	A	H	H	H	A	A	A	H	H	H	H	A	A	A	H	A
lg4	86	Tag_51535	90.8	all_1234638	162	A	H	-	H	-	H	H	H	A	H	H	A	A	H	A	H	H	A	A	A	H	H	A	H	H	H	A	A	A	H	H	H	A	A	-	H	H	H	-	A	A	A	H	A
lg4	87	Tag_47158	90.8	all_492221	164	A	H	-	H	A	-	H	H	A	H	-	A	A	H	A	H	H	A	A	A	H	H	A	H	H	-	A	A	A	-	A	H	A	A	A	H	H	H	-	A	A	A	-	A
lg4	*87	Tag_47163	90.8	all_492221	203	A	H	-	H	A	-	H	H	A	H	-	A	A	H	A	H	H	A	A	A	H	H	A	H	H	-	A	A	A	-	A	H	A	A	A	H	H	H	-	A	A	A	-	A
lg4	*87	Tag_47167	90.8	all_492221	237	A	H	-	H	A	-	H	H	A	H	-	A	A	H	A	H	H	A	A	A	H	H	A	H	H	-	A	A	A	-	A	H	A	A	A	H	H	H	-	A	A	A	-	A
lg4	88	Tag_33604	91.3	all_1471202	108	A	A	-	H	A	H	H	H	A	H	H	A	A	H	A	H	H	A	A	A	-	-	A	-	H	H	A	A	A	H	A	-	A	A	A	-	H	H	H	A	A	A	H	A
lg4	*88	Tag_33598	91.3	all_1471202	19	A	A	-	H	A	H	H	H	A	H	H	A	A	H	A	H	H	A	A	A	-	-	A	-	H	H	A	A	A	H	A	-	A	A	A	-	H	H	H	A	A	A	H	A
lg4	89	Tag_33609	91.3	all_1471202	235	A	H	-	H	A	H	H	-	A	H	H	A	A	-	A	H	H	A	A	A	H	-	A	-	H	H	A	A	A	H	H	-	A	A	A	-	H	-	H	A	A	A	H	A
lg4	90	Tag_45430	91.3	all_1652162	235	A	H	-	-	A	-	H	H	A	H	-	A	A	-	A	H	-	A	A	A	A	H	A	H	H	H	A	A	A	A	H	-	A	A	A	-	A	H	H	A	-	A	-	A
lg4	91	Tag_20931	92.3	all_1910557	147	A	H	H	H	A	H	H	H	A	H	-	A	A	H	A	H	H	A	A	A	H	-	A	H	H	H	A	-	A	-	H	H	-	A	A	H	H	H	H	A	A	A	H	A
lg4	92	Tag_1188	92.9	all_2331310	110	A	H	H	A	A	H	H	A	A	H	-	A	A	H	A	-	H	A	A	A	H	H	A	H	H	H	A	A	A	H	H	H	A	A	A	H	H	H	H	A	A	A	H	A
lg4	93	Tag_9276	97.1	all_1929157	221	A	H	H	H	A	-	H	H	-	H	H	A	A	H	A	H	H	H	A	A	H	H	A	H	H	-	A	A	A	H	H	-	A	A	A	H	-	A	-	A	A	-	H	A
lg5-1	1	Tag_36650	0	all_2338879	189	A	A	A	H	A	A	-	H	A	-	A	-	H	H	A	H	A	A	A	H	A	H	A	A	-	A	A	H	A	A	H	A	A	A	H	-	A	A	A	H	H	-	-	H
lg5-1	2	Tag_30443	2.3	all_1473476	174	A	A	A	H	A	H	H	-	-	H	-	H	A	-	A	-	A	-	A	H	A	H	A	A	H	A	A	-	A	A	H	-	A	A	H	-	A	-	A	H	H	A	H	-
lg5-1	*2	Tag_30442	2.3	all_1473476	169	A	A	A	H	A	H	H	-	-	H	-	H	A	-	A	-	A	-	A	H	A	H	A	A	H	-	A	-	A	A	H	-	A	A	H	-	A	-	A	H	H	A	H	-
lg5-1	*2	Tag_30445	2.3	all_1473476	197	A	A	A	H	A	H	H	-	-	H	-	H	A	-	A	-	A	-	A	H	A	H	A	A	H	-	A	-	A	A	H	-	A	A	H	-	A	-	A	H	H	A	H	-
lg5-1	*2	Tag_30446	2.3	all_1473476	199	A	A	A	H	A	H	H	-	-	H	-	H	A	-	A	-	A	-	A	H	A	H	A	A	H	-	A	-	A	A	H	-	A	A	H	-	A	-	A	H	H	A	H	-
lg5-1	3	Tag_12401	3.7	all_1676600	46	A	A	A	H	A	H	H	-	A	-	A	H	-	A	A	H	A	A	A	H	A	A	A	A	H	A	A	H	A	A	H	A	A	A	H	H	A	H	A	H	H	H	H	H
lg5-1	*3	Tag_12404	3.7	all_1676600	178	A	A	A	H	A	H	H	-	A	-	A	H	-	A	A	H	A	A	A	H	A	A	A	A	H	A	A	H	A	A	H	A	A	A	H	H	A	H	A	H	H	H	H	-
lg5-1	4	Tag_40327	5.2	all_1942138	103	A	A	A	H	A	-	H	-	A	H	A	H	H	A	A	H	A	A	A	H	A	H	A	A	H	A	A	H	H	A	H	A	A	A	H	H	A	H	A	H	H	H	H	H
lg5-1	5	Tag_40602	7.2	all_2161070	96	A	A	A	-	A	H	H	-	A	H	A	H	H	A	A	H	A	A	A	H	A	H	A	A	H	A	A	H	H	H	H	-	A	A	H	A	A	H	A	H	H	H	-	H
lg5-1	6	Tag_39286	7.2	all_2186714	213	A	A	A	H	A	H	H	H	A	H	A	H	H	A	A	H	A	A	A	H	A	H	A	A	-	A	A	H	H	H	H	A	A	A	-	A	A	H	A	H	H	H	H	H
lg5-1	7	Tag_39809	8.2	all_742073	51	A	A	A	H	A	H	H	H	A	H	-	H	H	A	A	H	A	A	A	H	A	H	A	A	H	A	A	H	H	H	H	A	A	A	H	A	A	H	A	H	H	-	H	-
lg5-1	8	Tag_38098	8.2	all_2676786	71	A	A	A	H	A	-	H	H	A	H	A	H	H	A	A	H	A	A	A	H	A	H	A	A	H	A	A	H	H	H	H	A	A	A	H	A	A	H	A	-	H	H	H	H
lg5-1	*8	Tag_34447	8.2	all_1759450	166	A	A	A	H	A	H	H	H	A	H	A	-	H	A	A	H	A	A	A	-	A	H	A	A	-	A	A	H	H	H	H	A	A	A	H	A	A	-	A	H	H	-	H	H
lg5-1	*8	Tag_34449	8.2	all_1759450	230	A	A	A	H	A	H	H	H	A	H	A	-	H	A	A	H	A	A	A	-	A	H	A	A	-	A	A	H	H	H	H	A	A	A	H	A	A	-	A	H	H	-	H	H
lg5-1	9	Tag_35638	9.2	all_1231827	70	H	A	A	H	A	H	H	-	A	H	A	H	H	A	A	H	A	A	A	H	A	H	A	A	H	A	A	H	H	H	H	A	A	A	H	A	A	-	A	H	H	H	-	-
lg5-1	10	Tag_1172	9.7	all_2689653	71	H	A	A	H	A	H	H	H	A	H	A	H	H	A	A	H	A	A	A	H	A	H	A	A	H	A	A	H	H	H	H	A	A	A	H	A	A	H	A	H	H	H	H	H
lg5-1	11	Tag_36970	9.7	all_2644800	212	H	A	A	H	A	H	H	-	A	H	A	H	H	A	A	H	A	A	A	H	A	H	A	A	H	A	A	H	H	H	H	A	A	A	-	A	A	H	A	H	H	-	H	H
lg5-1	*11	Tag_36971	9.7	all_2644800	221	H	A	A	H	A	H	H	-	A	H	A	H	H	A	A	H	A	A	A	H	A	H	A	A	H	A	A	H	H	H	H	A	A	A	-	A	A	H	A	H	H	-	H	H
lg5-1	12	Tag_36911	11.4	all_1249178	36	H	A	A	H	A	-	H	H	A	H	A	H	-	A	A	H	A	A	A	H	A	H	A	A	H	A	A	-	H	H	H	A	A	A	H	A	H	A	A	H	H	H	H	H
lg5-1	13	Tag_43611	13.2	all_2701044	84	H	A	A	H	A	H	H	H	A	H	A	H	-	A	A	H	A	A	A	H	A	H	A	A	H	A	A	A	H	H	H	A	A	A	H	A	-	A	A	H	H	H	A	H
lg5-1	14	Tag_35418	15.8	all_485992	38	H	A	A	H	A	H	H	H	A	H	A	H	H	A	A	A	A	A	A	H	A	H	A	A	H	A	A	A	H	H	H	A	A	A	H	A	H	A	A	H	H	H	-	H
lg5-1	*14	Tag_18366	15.8	all_1233868	216	H	A	A	H	A	H	H	H	A	-	A	-	H	A	A	A	A	A	A	H	A	H	A	A	H	A	A	A	H	H	-	A	A	A	H	A	H	A	A	H	H	H	H	H
lg5-1	*14	Tag_18367	15.8	all_1233868	234	H	A	A	H	A	H	H	H	A	-	A	-	H	A	A	A	A	A	A	H	A	H	A	A	H	A	A	A	H	H	-	A	A	A	H	A	H	A	A	H	H	H	H	H
lg5-1	*14	Tag_33038	15.8	all_2706855	54	H	A	A	H	A	-	H	H	A	-	A	-	H	A	A	A	A	A	A	H	A	H	A	A	H	A	A	A	-	H	H	A	A	A	H	A	H	A	A	H	H	H	H	H
lg5-1	*14	Tag_33040	15.8	all_2706855	75	H	A	A	H	A	-	H	H	A	-	A	-	H	A	A	A	A	A	A	H	A	H	A	A	H	A	A	A	-	H	H	A	A	A	H	A	H	A	A	H	H	H	H	H
lg5-1	15	Tag_36003	16.6	all_2595984	78	H	A	A	H	A	H	H	H	A	H	A	H	H	A	A	A	A	A	-	H	A	H	A	A	H	-	A	A	-	H	-	A	-	A	H	-	-	A	A	H	H	-	-	-
lg5-1	*15	Tag_36005	16.6	all_2595984	192	H	A	A	H	A	H	H	H	A	H	A	H	H	A	A	A	A	A	-	H	A	H	A	A	H	-	A	A	-	H	-	A	-	A	H	-	-	A	A	H	H	-	-	-
lg5-1	16	Tag_21977	19.9	all_1668359	97	-	A	A	H	A	H	H	H	A	H	A	H	H	A	A	A	A	A	A	H	A	H	A	A	H	A	H	A	H	H	H	A	A	A	H	A	-	A	A	H	-	H	H	H
lg5-1	17	Tag_39714	19.9	all_490008	37	H	A	A	H	A	H	H	H	A	H	A	H	-	A	A	A	A	A	A	H	A	-	A	A	H	A	H	A	H	H	H	A	A	A	H	A	-	A	A	H	H	H	H	H
lg5-1	18	Tag_10880	20.9	all_1510361	89	H	A	-	-	A	H	H	H	A	H	A	H	H	A	A	A	A	A	A	H	A	H	A	A	H	H	H	A	H	H	H	A	A	A	H	A	H	A	A	H	H	H	H	H
lg5-1	19	Tag_36858	21.4	all_1034236	94	H	A	A	H	A	H	H	H	A	H	-	H	H	A	A	A	A	A	A	H	A	H	-	H	H	H	H	A	H	H	H	A	A	A	H	A	H	-	A	H	H	H	H	H
lg5-1	20	Tag_37196	21.4	all_45579	247	H	A	A	H	A	H	H	H	A	-	A	H	-	A	-	A	A	A	A	H	A	H	A	-	H	H	H	A	H	H	H	A	A	A	H	A	H	A	A	-	H	H	H	H
lg5-1	21	Tag_647	23.9	all_537174	95	H	A	A	H	A	H	H	H	A	-	A	H	H	A	A	A	A	A	A	H	A	H	A	H	H	H	H	A	H	H	H	-	A	A	H	A	H	A	A	H	H	H	-	H
lg5-1	22	Tag_701	23.9	all_2029265	198	H	A	A	H	A	-	H	H	A	H	A	H	H	A	A	A	A	A	A	H	A	H	A	H	H	H	H	A	H	H	H	A	A	A	H	A	H	A	A	H	H	-	H	H
lg5-1	23	Tag_11223	25.4	all_1967507	63	H	A	A	H	A	H	H	H	A	H	A	H	H	A	A	A	A	A	A	H	A	H	A	H	H	H	H	A	H	H	H	A	A	A	H	A	H	A	A	H	H	H	H	H
lg5-1	*23	Tag_11224	25.4	all_1967507	72	H	A	A	H	A	H	H	H	A	H	A	H	H	A	A	A	A	A	A	H	A	H	A	H	H	H	H	A	H	H	H	A	A	A	H	A	H	A	A	H	H	H	H	H
lg5-1	*23	Tag_11225	25.4	all_1967507	78	H	A	A	H	A	H	H	H	A	H	A	H	H	A	A	A	A	A	A	H	A	H	A	H	H	H	H	A	H	H	H	A	A	A	H	A	H	A	A	H	H	H	H	H
lg5-1	24	Tag_49790	29.8	all_173914	177	H	A	A	H	A	H	H	H	A	H	A	H	-	A	A	A	A	A	A	-	A	H	A	H	-	H	H	A	H	H	H	A	A	A	A	A	H	A	A	H	H	-	H	H
lg5-1	25	Tag_28045	31	all_1643021	170	H	-	-	H	-	H	H	H	-	H	-	H	H	-	-	-	-	-	-	H	-	H	-	H	H	H	H	-	H	H	H	-	-	-	H	-	H	-	-	H	H	-	-	H
lg5-1	26	Tag_38477	31	all_1514231	73	H	A	A	H	A	H	H	H	A	H	A	H	H	A	A	A	A	A	A	H	A	H	A	H	H	H	H	A	H	H	H	A	A	A	H	A	H	A	A	H	H	-	H	-
lg5-1	*26	Tag_38478	31	all_1514231	99	H	A	A	H	A	H	H	H	A	H	A	H	H	A	A	A	A	A	A	H	A	H	A	H	H	H	H	A	H	H	H	A	A	A	H	A	H	A	A	H	H	-	H	-
lg5-1	27	Tag_16664	31	all_210270	46	-	A	A	H	A	H	-	H	A	-	A	H	H	A	A	A	A	A	A	H	A	-	A	H	H	H	H	A	-	-	-	A	A	A	H	A	-	A	A	H	H	-	-	-
lg5-1	28	Tag_6228	31.5	all_1204002	171	-	A	A	H	A	-	H	H	A	H	A	H	H	A	A	A	A	A	A	H	A	-	A	H	H	H	H	A	H	H	H	A	A	A	-	A	A	A	A	H	H	H	H	H
lg5-1	29	Tag_24180	31.5	all_2168342	224	-	A	A	-	A	H	H	H	A	H	A	H	H	A	A	A	A	A	A	-	A	H	A	H	H	H	H	A	-	H	-	A	A	A	-	A	-	A	A	H	-	-	H	H
lg5-1	30	Tag_40297	33.3	all_416309	35	H	A	A	H	A	-	H	H	A	-	A	H	H	A	A	A	A	A	A	H	A	H	A	-	H	H	H	A	-	H	H	A	A	A	H	A	H	A	A	H	H	H	H	H
lg5-1	31	Tag_25911	33.9	all_1441343	193	H	A	A	H	A	H	H	H	A	H	A	H	-	A	A	A	A	A	A	H	A	-	A	A	H	-	H	A	H	H	H	A	A	A	H	A	H	A	A	H	-	H	H	-
lg5-1	32	Tag_51040	34.4	all_2165792	247	H	A	A	H	A	H	-	-	A	H	A	H	H	A	A	A	A	A	A	H	A	H	A	H	H	H	H	A	A	H	-	A	A	A	H	A	H	A	A	-	H	H	H	-
lg5-1	33	Tag_38497	36.5	all_2142459	192	H	A	A	H	A	-	H	-	A	H	A	H	-	A	A	A	A	A	A	H	A	A	A	-	-	A	H	A	-	-	H	A	A	A	-	A	-	A	A	H	-	A	A	H
lg5-1	*33	Tag_38499	36.5	all_2142459	207	H	A	A	H	A	-	H	-	A	H	A	H	-	A	A	A	A	A	A	H	A	A	A	-	-	A	H	-	-	-	H	A	A	A	-	A	-	A	-	H	-	A	A	H
lg5-1	34	Tag_37125	39.4	all_2143954	107	H	A	A	H	A	H	H	A	A	H	A	H	H	A	A	A	A	A	A	H	A	H	A	H	H	H	H	A	A	H	H	A	A	A	H	A	A	A	A	H	H	H	H	H
lg5-1	35	Tag_32638	48.1	all_1664221	254	H	A	A	H	A	H	H	H	A	-	A	H	H	A	A	A	A	A	H	A	A	H	A	-	H	H	H	A	A	H	H	A	A	A	H	A	H	A	A	H	A	-	H	A
lg5-1	36	Tag_32635	48.3	all_1664221	144	H	A	A	H	A	H	H	H	A	-	A	H	H	A	A	A	A	A	H	A	A	H	A	-	H	A	H	A	A	H	H	A	A	A	-	A	H	A	A	H	H	-	H	A
lg5-1	37	Tag_45555	52.2	all_55465	49	H	A	A	H	A	H	H	H	A	H	A	H	H	A	A	A	A	A	H	A	A	H	A	H	H	H	H	A	A	H	H	A	-	H	H	A	H	A	A	H	H	-	-	A
lg5-1	38	Tag_43342	53.3	all_840494	244	H	A	A	H	A	H	H	H	A	-	A	H	H	A	A	A	A	A	H	A	A	H	A	H	H	H	H	A	A	H	H	A	A	H	H	A	H	A	A	H	H	H	H	A
lg5-1	39	Tag_19074	53.3	all_1896225	57	H	A	A	H	A	H	-	H	A	-	A	H	H	A	A	A	A	A	H	A	A	H	A	H	H	H	H	A	A	H	H	A	A	H	H	A	-	A	A	-	H	-	H	A
lg5-1	40	Tag_48164	56.1	all_2327294	107	H	A	A	-	A	-	H	H	-	H	A	H	H	A	-	A	-	A	A	A	A	-	A	H	H	H	A	A	A	H	H	A	A	H	H	A	H	A	A	H	H	H	H	A
lg5-1	41	Tag_16009	56.1	all_1361301	112	H	A	A	H	A	H	H	-	A	H	A	H	H	A	A	A	A	A	H	A	A	H	A	H	-	H	-	A	A	H	H	A	A	H	H	A	H	A	A	H	H	A	-	A
lg5-1	42	Tag_22403	56.4	all_1797988	85	H	A	A	H	A	H	-	H	A	-	A	H	H	A	A	A	A	A	H	A	A	H	A	H	H	H	-	A	A	H	H	A	A	-	H	A	H	A	A	H	H	H	-	A
lg5-1	43	Tag_39155	56.9	all_221385	117	H	A	A	H	A	H	H	-	A	-	A	-	H	A	A	A	A	A	H	A	A	-	A	-	H	H	H	A	A	H	H	A	A	-	H	A	H	A	A	H	H	H	H	A
lg5-1	44	Tag_6367	59.4	all_2215344	173	H	A	A	H	A	H	H	-	A	H	A	H	H	A	A	A	H	A	H	A	A	H	A	H	H	H	-	A	A	-	-	A	A	H	H	A	-	A	-	A	H	-	H	A
lg5-1	45	Tag_37424	60	all_1232638	213	H	A	A	H	A	H	H	H	A	H	A	H	H	A	A	A	H	A	H	A	A	H	A	H	H	H	H	A	A	H	H	A	A	H	H	A	H	A	H	A	H	H	-	A
lg5-1	46	Tag_52330	61	all_870166	59	-	A	A	H	A	H	H	H	A	H	A	H	H	A	A	A	-	A	H	A	A	H	A	H	H	H	H	A	A	H	H	A	A	-	H	A	H	A	H	A	H	H	H	A
lg5-1	47	Tag_10318	61	all_2128151	259	-	A	A	H	A	H	-	H	A	H	A	H	H	A	A	A	H	A	H	A	A	H	A	H	H	H	-	A	A	H	H	A	A	H	H	A	H	A	H	A	H	H	-	A
lg5-1	48	Tag_560	63	all_2536631	195	H	A	A	H	A	H	H	-	A	H	A	H	-	A	-	H	H	A	H	A	-	H	A	-	H	H	H	A	A	H	H	A	H	H	A	A	-	A	H	A	H	H	-	A
lg5-1	*48	Tag_566	63	all_2536631	244	H	A	A	H	A	H	H	-	A	H	A	H	-	A	-	H	H	A	H	A	-	H	A	-	H	H	H	A	A	H	H	A	H	H	-	A	-	A	H	A	H	H	H	A
lg5-1	49	Tag_48891	63.2	all_1689137	135	H	A	A	H	A	H	-	H	A	H	A	H	H	A	A	A	H	A	H	A	A	-	A	H	H	-	H	A	A	H	-	A	A	A	H	A	H	A	-	A	H	H	H	A
lg5-1	50	Tag_48888	63.2	all_1689137	98	H	A	A	H	A	H	-	H	A	H	A	H	H	A	A	A	H	A	H	A	A	-	A	H	H	-	H	A	A	H	H	A	A	H	H	A	H	A	H	A	H	H	H	A
lg5-1	51	Tag_18538	63.5	all_792033	245	H	A	A	-	A	H	H	H	A	H	A	H	H	A	A	A	H	A	H	A	A	H	A	H	H	A	H	A	A	H	H	A	A	H	H	A	H	A	-	A	H	-	H	A
lg5-1	52	Tag_9230	63.5	all_2702870	51	H	-	-	A	-	H	H	H	-	H	-	H	H	-	-	-	H	-	H	-	-	H	-	H	H	H	H	-	-	H	H	-	-	H	H	-	H	-	H	-	H	H	H	-
lg5-1	53	Tag_10696	63.5	all_1984912	79	H	A	A	-	A	H	H	H	A	H	A	H	H	A	A	A	H	A	H	A	A	H	A	H	H	H	H	A	A	H	H	A	A	H	H	A	H	A	H	A	H	H	H	A
lg5-1	54	Tag_47520	63.5	all_1189959	216	-	A	A	H	A	H	H	H	A	H	A	H	H	A	A	A	H	A	H	A	A	-	A	-	H	H	H	A	A	H	H	A	A	-	H	A	-	A	-	A	H	H	-	A
lg5-1	55	Tag_14759	64.7	all_480058	169	H	A	A	H	A	H	H	-	A	H	A	-	H	A	A	A	H	A	H	A	A	-	A	H	H	H	H	A	A	H	H	A	A	H	H	-	H	A	H	A	H	H	H	A
lg5-1	56	Tag_37729	64.7	all_2460944	104	-	A	A	H	A	H	A	H	A	H	A	-	-	A	A	A	H	A	H	A	A	H	A	H	H	H	-	A	A	H	H	A	-	H	H	A	H	A	H	A	H	-	-	-
lg5-1	57	Tag_47727	66.5	all_2693857	191	H	A	A	-	A	H	H	H	A	H	A	H	H	A	A	A	H	A	H	A	A	H	A	H	H	H	H	A	A	H	H	A	A	H	H	A	H	A	H	A	H	H	H	A
lg5-1	58	Tag_26838	67.5	all_226735	186	H	A	A	H	A	H	H	H	A	H	A	H	H	A	A	A	H	A	H	A	A	H	A	H	H	H	H	A	A	H	H	A	A	H	H	A	H	A	H	A	H	H	H	A
lg5-1	*58	Tag_26839	67.5	all_226735	242	H	A	A	H	A	H	H	H	A	H	A	H	H	A	A	A	H	A	H	A	A	H	A	H	H	H	H	A	A	H	H	A	A	H	H	A	H	A	H	A	H	H	H	A
lg5-1	59	Tag_1829	67.5	all_2028995	198	H	A	A	H	A	H	-	H	A	H	A	H	H	A	A	A	H	A	H	A	A	H	A	H	H	H	H	A	A	H	H	A	A	H	H	A	H	A	H	A	H	H	H	A
lg5-1	60	Tag_33708	68	all_1667022	200	H	A	H	H	A	H	H	H	A	-	A	H	H	A	A	A	H	A	-	A	A	-	A	-	H	H	H	A	A	-	H	A	A	H	H	A	H	A	-	A	-	H	H	A
lg5-1	61	Tag_3705	68	all_94094	195	-	A	-	H	A	H	H	-	A	H	A	-	H	A	A	A	H	A	-	A	A	H	A	H	H	H	H	A	A	H	-	A	-	H	H	A	H	A	H	A	H	A	H	-
lg5-1	62	Tag_14970	68	all_1121689	71	H	A	H	-	A	H	H	H	A	H	A	H	H	A	A	A	H	A	H	A	A	H	A	H	H	H	H	A	A	H	H	A	-	H	H	-	-	A	H	A	H	-	H	A
lg5-1	63	Tag_3772	70	all_476846	208	H	-	H	A	-	H	H	H	-	H	-	H	H	-	-	-	-	-	-	-	-	H	-	H	H	H	H	-	-	H	H	-	-	-	H	-	H	-	H	-	H	H	-	-
lg5-1	64	Tag_12687	72	all_188943	226	H	A	H	H	A	H	H	H	A	H	A	H	H	A	A	A	H	A	-	A	A	H	H	H	H	H	H	A	A	H	H	A	A	H	H	A	H	A	H	A	H	-	H	A
lg5-1	*64	Tag_37799	72	all_2630100	232	H	A	H	H	A	H	H	H	A	H	A	H	H	A	A	A	-	A	-	A	A	H	H	H	H	H	H	A	A	-	H	A	A	H	-	A	H	A	H	A	H	-	H	A
lg5-1	*64	Tag_48546	72	all_1645301	205	H	A	H	-	A	H	H	-	A	H	A	H	H	A	A	A	H	A	-	A	A	H	H	H	H	H	H	A	A	H	H	A	A	H	H	A	-	A	H	A	H	H	-	A
lg5-1	65	Tag_15230	72	all_1248076	77	H	A	H	H	A	H	H	H	A	H	A	H	H	A	A	A	H	A	H	A	A	H	H	H	H	H	H	A	A	H	H	A	A	H	H	A	H	A	H	A	H	H	H	A
lg5-1	66	Tag_15990	72	all_1667636	70	H	A	H	-	A	H	H	H	A	H	A	H	H	A	A	A	H	A	H	A	A	H	H	H	H	H	H	A	A	H	H	A	A	H	H	A	H	A	H	A	H	H	H	A
lg5-1	*66	Tag_9451	72	all_2011416	98	H	A	H	-	A	H	H	H	A	H	A	H	H	A	A	A	H	A	H	A	A	H	H	H	H	H	H	A	A	H	H	A	A	H	H	A	-	A	H	A	H	H	H	A
lg5-1	*66	Tag_15991	72	all_1667636	211	H	A	H	-	A	H	H	H	A	H	A	H	H	A	A	A	H	A	H	A	A	H	H	H	H	H	H	A	A	H	H	A	A	H	H	A	H	A	H	A	H	H	H	A
lg5-1	67	Tag_22743	72	all_1271585	243	H	-	H	-	-	H	H	H	-	H	-	H	H	-	-	-	H	-	H	-	-	H	H	H	H	-	H	-	-	H	H	-	-	H	H	-	H	-	H	-	H	H	H	-
lg5-1	68	Tag_28232	72	all_1975895	243	H	A	H	H	A	H	H	H	A	-	A	H	H	A	A	A	H	A	H	A	-	H	H	H	H	H	H	-	A	H	-	A	-	H	H	A	-	A	H	A	H	H	H	A
lg5-1	69	Tag_37581	72.9	all_2594909	92	H	A	H	H	A	H	H	H	A	-	A	H	H	A	A	A	H	A	H	A	A	H	H	H	-	-	-	A	A	H	-	A	A	H	H	A	H	A	-	A	H	-	H	A
lg5-1	70	Tag_1489	76.7	all_1271621	85	H	A	H	H	A	-	A	H	A	A	A	H	-	A	A	A	H	A	H	A	A	A	H	H	H	H	H	A	A	H	H	A	A	H	H	A	H	A	H	A	A	H	A	A
lg5-2	1	Tag_11106	0	all_1180318	46	A	A	A	-	A	H	-	H	A	H	A	H	H	H	A	A	A	A	A	H	A	A	A	A	A	A	A	H	A	A	H	A	A	A	A	H	A	H	A	H	H	H	H	H
lg5-2	*1	Tag_11109	0	all_1180318	111	A	A	A	-	A	H	-	H	A	H	A	H	H	H	A	A	A	A	A	H	A	A	A	A	A	A	A	H	A	A	H	A	A	A	A	H	A	H	A	H	H	H	H	H
lg5-2	*1	Tag_11110	0	all_1180318	115	A	A	A	-	A	H	-	H	A	H	A	H	H	H	A	A	A	A	A	H	A	A	A	A	A	A	A	H	A	A	H	A	A	A	A	H	A	H	A	H	H	H	H	H
lg5-2	2	Tag_8896	1.1	all_2248959	101	A	A	A	H	A	H	H	H	A	H	A	H	H	H	-	A	A	A	A	H	A	H	A	A	H	A	-	A	A	A	H	A	A	A	-	H	A	H	A	H	H	-	H	H
lg5-2	*2	Tag_8894	1.1	all_2248959	50	A	A	A	H	A	H	H	H	A	H	A	H	H	H	-	A	A	A	A	H	A	H	A	A	H	A	-	-	A	A	H	A	A	A	-	H	A	H	A	H	H	-	H	H
lg5-2	*2	Tag_8897	1.1	all_2248959	111	A	A	A	H	A	H	H	H	A	H	A	H	H	H	-	A	A	A	A	H	A	H	A	A	H	A	-	A	A	A	H	A	A	A	-	H	A	H	A	H	H	-	H	H
lg5-2	3	Tag_13628	2.2	all_1909746	241	A	A	A	H	A	H	H	H	A	H	A	H	H	H	A	H	A	A	A	H	A	H	A	A	H	A	A	H	A	A	H	A	A	A	H	H	A	H	A	H	H	H	H	-
lg5-2	4	Tag_28688	2.2	all_521781	65	A	A	A	H	A	H	H	-	A	H	A	A	H	-	A	H	A	A	A	-	A	-	A	A	H	A	A	H	A	A	H	A	A	A	H	-	A	H	A	H	H	-	H	-
lg5-2	*4	Tag_28691	2.2	all_521781	207	A	A	A	H	A	H	H	-	A	H	A	A	H	-	A	H	A	A	A	-	A	H	A	A	-	A	A	H	A	A	H	A	A	A	H	-	A	H	A	H	H	-	H	-
lg5-2	*4	Tag_28692	2.2	all_521781	218	A	A	A	H	A	H	H	-	A	H	A	A	H	-	A	H	A	A	A	-	A	H	A	A	-	A	A	H	A	A	H	A	A	A	H	-	A	H	A	H	H	-	H	-
lg5-2	5	Tag_38453	2.2	all_2534326	90	A	A	A	H	A	H	-	H	A	H	A	-	H	H	A	-	A	-	A	H	A	H	A	A	H	A	-	H	A	A	-	A	A	A	H	-	A	H	A	-	H	H	H	H
lg5-2	*5	Tag_38456	2.2	all_2534326	223	A	A	A	H	A	H	-	H	A	-	A	-	H	H	A	-	A	-	A	H	A	-	A	A	H	-	-	H	A	-	-	A	A	A	H	-	A	H	A	-	H	H	H	H
lg5-2	6	Tag_12835	2.2	all_2013472	67	A	A	A	H	A	H	H	H	A	H	A	H	H	H	A	H	A	A	A	H	A	H	A	A	H	A	A	H	A	A	H	A	A	A	H	H	A	-	A	H	H	H	H	H
lg5-2	*6	Tag_22642	2.2	all_507865	235	A	A	A	H	A	H	H	H	A	H	-	H	H	H	A	H	-	A	A	H	A	H	A	A	H	A	A	H	A	A	H	A	A	-	H	-	A	H	A	H	H	-	H	H
lg5-2	7	Tag_13115	2.2	all_2581335	228	A	A	A	H	A	H	H	H	A	H	A	H	H	H	A	-	A	A	A	H	A	H	A	A	H	A	A	H	A	A	H	A	A	A	H	H	A	H	A	H	H	-	H	H
lg5-2	*7	Tag_17991	2.2	all_1694117	89	A	A	A	H	A	H	H	H	A	H	A	H	H	-	A	-	A	A	A	H	A	-	A	A	H	A	A	H	A	A	H	A	A	A	H	H	A	H	A	H	-	H	-	H
lg5-2	*7	Tag_34349	2.2	all_2029196	84	A	A	A	-	A	-	-	H	A	H	A	-	H	H	A	-	A	A	A	H	A	H	A	-	-	A	A	H	A	A	H	A	A	A	H	H	A	H	A	H	H	H	H	H
lg5-2	8	Tag_23854	2.2	all_1940638	83	A	A	A	H	A	H	H	-	A	H	A	H	H	H	A	H	A	A	A	-	A	H	A	A	H	A	A	H	A	A	-	A	A	A	H	H	A	H	A	H	H	H	H	H
lg5-2	9	Tag_22639	2.2	all_507865	95	A	A	A	H	A	H	H	H	A	H	-	H	H	-	A	H	-	A	A	H	A	H	A	A	H	A	A	H	A	A	H	A	A	-	H	-	A	H	A	H	H	-	H	H
lg5-2	10	Tag_356	2.2	all_229459	236	A	A	A	H	A	H	-	H	A	H	A	H	A	H	A	H	A	A	-	H	A	-	A	A	H	A	A	H	A	A	H	A	A	A	H	-	A	H	A	H	H	H	H	H
lg5-2	11	Tag_14453	3.2	all_463435	91	A	A	A	H	A	H	H	-	A	-	A	H	-	H	A	H	A	A	A	-	A	H	A	A	H	A	A	H	A	A	H	A	A	A	H	H	A	-	A	H	-	A	H	H
lg5-2	12	Tag_10889	3.2	all_507488	32	A	A	A	H	A	H	H	H	A	H	A	H	H	H	A	H	A	A	A	H	A	H	A	A	H	A	A	H	A	A	H	A	A	A	H	H	A	H	A	H	H	-	H	H
lg5-2	13	Tag_4283	3.2	all_549893	27	A	A	A	H	A	-	H	H	A	H	A	H	H	H	A	H	A	A	-	H	A	H	A	A	H	A	A	H	A	A	H	A	A	A	H	H	A	H	A	H	H	H	H	-
lg5-2	*13	Tag_4284	3.2	all_549893	57	A	A	A	H	A	-	H	H	A	H	A	H	H	H	A	H	A	A	-	H	A	H	A	A	H	A	A	H	A	A	H	A	A	A	H	H	A	H	A	H	H	H	H	-
lg5-2	*13	Tag_4285	3.2	all_549893	68	A	A	A	H	A	-	H	H	A	H	A	H	H	H	A	H	A	A	-	H	A	H	A	A	H	A	A	H	A	A	H	A	A	A	H	H	A	H	A	H	H	H	H	-
lg5-2	14	Tag_46858	3.2	all_2707758	185	A	A	A	H	A	H	H	H	A	H	A	H	H	H	A	H	A	A	A	H	A	H	A	A	H	A	A	H	A	A	H	A	A	A	H	H	A	H	A	H	H	H	H	H
lg5-2	15	Tag_3355	3.2	all_1548835	38	A	A	A	H	A	H	H	-	A	H	A	H	H	H	A	H	A	A	A	-	A	H	A	A	H	A	A	H	A	A	-	A	A	A	-	H	A	H	A	H	H	H	H	-
lg5-2	16	Tag_12349	3.7	all_2372847	69	A	A	A	H	A	H	H	H	A	H	A	H	H	H	A	H	A	A	A	H	A	H	A	A	H	A	A	H	A	A	H	A	A	A	H	-	A	H	A	H	H	H	H	H
lg5-2	*16	Tag_2794	3.7	all_1549426	68	A	A	A	-	A	H	H	-	A	H	A	H	H	H	A	H	A	A	A	H	A	H	A	A	H	A	A	H	A	A	-	A	A	A	-	H	A	H	A	-	H	-	H	H
lg5-2	*16	Tag_2796	3.7	all_1549426	194	A	A	A	-	A	H	H	-	A	H	A	H	H	H	A	H	A	A	A	H	A	H	A	A	H	A	A	H	A	A	-	A	A	A	-	H	A	H	A	H	H	-	H	-
lg5-2	*16	Tag_11219	3.7	all_935054	172	A	A	A	H	A	H	H	H	A	H	A	-	H	H	A	H	A	A	A	-	A	-	A	A	-	A	A	H	A	A	H	A	A	A	-	H	A	H	A	-	H	H	-	H
lg5-2	*16	Tag_11220	3.7	all_935054	215	A	A	A	H	A	H	H	H	A	H	A	-	H	H	A	H	A	A	A	-	A	-	A	A	-	A	A	H	A	A	H	A	A	A	-	H	A	H	A	-	H	H	-	H
lg5-2	*16	Tag_12348	3.7	all_2372847	61	A	A	A	H	A	H	H	H	A	H	A	H	H	H	A	H	A	A	A	H	A	H	A	A	H	A	A	H	A	A	H	A	A	A	H	-	A	-	A	H	H	H	H	H
lg5-2	*16	Tag_12350	3.7	all_2372847	73	A	A	A	H	A	H	H	H	A	H	A	H	H	H	A	H	A	A	A	H	A	H	A	A	H	A	A	H	A	A	H	A	A	A	H	-	A	-	A	H	H	H	H	H
lg5-2	*16	Tag_12352	3.7	all_2372847	194	A	A	A	H	A	H	H	H	A	H	A	H	H	H	A	H	A	A	A	H	A	H	A	A	H	A	A	H	A	A	H	A	A	A	H	-	A	-	A	H	H	H	H	H
lg5-2	17	Tag_3282	3.7	all_1217764	58	A	A	A	H	A	H	H	H	A	H	A	-	H	H	A	H	A	A	A	H	A	H	A	A	H	A	A	H	A	A	H	A	A	A	H	H	A	H	A	H	H	H	H	H
lg5-2	18	Tag_44613	3.7	all_1529100	57	A	A	A	H	A	H	H	H	A	H	A	H	H	H	A	H	A	A	A	H	A	H	A	A	-	A	A	H	A	A	H	A	A	A	H	H	A	H	A	H	H	H	H	-
lg5-2	19	Tag_2913	3.7	all_13898	180	A	A	A	-	A	H	-	-	A	H	A	-	H	H	A	-	A	A	A	-	A	H	A	A	H	A	A	-	A	A	H	A	A	A	-	-	A	H	A	H	H	H	H	A
lg5-2	20	Tag_40628	3.7	all_2709246	93	A	A	A	H	A	-	H	H	A	H	A	H	H	H	A	-	A	A	A	H	A	H	A	A	H	A	A	H	A	A	H	A	A	A	H	H	A	-	A	-	H	H	H	H
lg5-2	21	Tag_51623	3.7	all_2560672	103	A	A	A	H	A	H	H	H	A	H	A	-	H	-	A	H	A	A	A	H	A	-	A	A	H	A	A	H	A	A	H	A	A	A	H	H	A	-	A	-	H	H	H	H
lg5-2	*21	Tag_51621	3.7	all_2560672	52	A	A	A	H	A	H	H	H	A	H	A	-	H	-	A	H	A	A	A	H	A	-	A	A	H	A	A	H	A	A	H	A	A	A	H	H	A	-	A	-	H	-	H	H
lg5-2	*21	Tag_51622	3.7	all_2560672	81	A	A	A	H	A	H	H	H	A	H	A	-	H	-	A	H	A	A	A	H	A	-	A	A	H	A	A	H	A	A	H	A	A	A	H	H	A	-	A	-	H	-	H	H
lg5-2	22	Tag_19053	4.6	all_82699	225	A	A	-	H	A	H	H	H	A	A	A	H	-	H	A	H	A	A	A	-	A	H	A	A	H	A	A	-	A	A	H	A	A	A	H	H	-	H	A	H	H	H	H	H
lg5-2	23	Tag_48748	5.9	all_2382622	16	A	A	A	A	A	A	H	H	A	H	A	H	H	H	A	H	A	A	A	H	A	H	A	A	H	A	A	H	A	A	H	A	A	A	H	H	A	A	A	A	H	H	H	H
lg5-2	24	Tag_19048	6.5	all_82699	13	A	A	-	H	A	A	H	H	A	-	A	H	-	A	A	H	A	A	A	H	A	A	A	A	H	A	A	H	A	A	H	A	A	A	H	H	-	H	A	A	A	H	H	H
lg5-2	25	Tag_7478	8.6	all_234091	204	A	A	A	H	A	H	-	H	A	-	A	H	H	A	A	H	A	A	A	H	A	H	A	A	H	A	A	H	A	A	-	A	A	A	-	-	A	H	A	-	H	H	-	H
lg5-2	26	Tag_25793	12.5	all_261302	168	A	A	A	A	A	H	H	H	A	H	A	H	H	H	A	H	-	A	A	-	A	H	A	A	H	A	A	-	A	A	A	A	A	-	H	H	A	-	A	H	H	H	H	-
lg5-2	27	Tag_2909	17.3	all_13898	51	A	A	A	-	A	A	-	-	A	H	A	A	H	H	A	-	A	A	A	-	A	H	A	A	H	A	A	-	A	A	H	A	A	A	-	-	A	H	A	H	H	H	H	-
lg6-1	1	Tag_44997r	0	all_1742454	242	H	A	-	H	A	H	H	A	H	H	A	H	H	H	H	H	H	H	A	-	H	H	H	H	H	H	A	H	H	H	H	A	-	H	A	H	H	H	H	A	A	A	H	A
lg6-1	2	Tag_39552r	3.8	all_1456263	87	H	A	A	-	A	-	H	A	-	H	-	H	H	H	-	H	-	H	-	A	-	-	H	H	H	H	A	H	H	H	H	A	H	H	A	H	H	H	H	A	A	A	H	A
lg6-1	3	Tag_14849r	3.8	all_1182021	57	H	A	A	H	A	H	H	A	A	H	A	H	H	H	H	H	H	H	A	A	H	H	H	H	H	H	A	H	H	H	H	A	H	H	A	H	H	H	H	A	A	A	H	A
lg6-1	4	Tag_19933r	6.9	all_1243064	83	H	A	A	H	A	H	H	A	H	H	A	H	H	H	H	H	H	H	A	A	A	H	H	H	H	H	-	H	H	H	H	A	H	H	A	H	H	H	H	A	A	A	H	A
lg6-1	5	Tag_19931r	8	all_1243064	18	H	A	A	H	H	H	H	A	H	H	A	H	H	H	H	H	H	H	H	A	A	H	H	H	H	H	-	H	H	H	H	A	H	H	A	H	H	H	H	-	A	A	H	A
lg6-1	6	Tag_26815r	10.7	all_2144702	150	H	A	A	H	-	H	H	A	A	H	A	H	H	H	H	H	H	H	H	A	-	-	H	H	H	H	A	H	H	H	H	A	H	H	A	H	H	H	H	A	A	A	H	A
lg6-1	7	Tag_28963r	10.7	all_2679880	44	H	A	-	H	A	-	H	A	A	H	A	H	H	H	H	H	H	H	-	A	A	H	H	H	H	H	A	H	H	H	H	A	-	-	A	H	H	H	H	A	A	A	-	A
lg6-1	*7	Tag_28965r	10.7	all_2679880	86	-	A	-	H	A	-	H	A	A	H	A	H	H	H	H	H	H	H	-	A	A	H	H	H	H	H	A	H	H	H	H	A	-	-	A	H	H	H	H	A	A	A	-	A
lg6-1	8	Tag_1399r	13.4	all_453942	24	H	A	A	H	A	H	H	A	A	H	A	H	H	H	H	H	H	H	H	H	A	H	H	A	H	H	A	H	H	H	H	A	H	H	A	H	H	H	A	A	A	A	H	A
lg6-1	9	Tag_23319r	14.5	all_2223474	34	H	-	A	H	A	-	H	A	A	H	A	H	H	H	H	-	H	H	A	H	A	H	H	A	H	H	-	H	H	H	H	A	H	H	A	H	H	H	A	A	A	A	H	A
lg6-1	10	Tag_23308r	16.5	all_297905	169	H	-	A	H	H	H	H	A	A	H	A	H	H	H	H	H	H	H	-	H	A	H	H	A	H	H	A	H	H	H	H	A	H	H	A	H	H	H	A	A	A	A	H	-
lg6-1	*10	Tag_23310r	16.5	all_297905	195	H	-	A	H	H	H	H	A	A	H	A	H	H	H	H	H	H	H	-	H	A	H	H	A	H	H	A	H	H	H	H	A	H	H	A	H	H	H	-	A	A	A	H	-
lg6-1	11	Tag_42713r	18.5	all_7992	93	H	A	A	H	H	H	H	H	H	H	A	H	A	H	H	H	H	H	A	H	A	H	H	A	H	H	A	H	H	H	H	A	H	H	-	H	H	H	A	-	A	A	H	-
lg6-1	12	Tag_34109r	18.5	all_2118314	90	H	-	A	H	H	H	H	A	A	H	-	H	A	H	H	H	H	H	A	H	A	H	H	A	H	H	A	H	H	H	H	-	H	H	-	H	H	H	-	-	A	H	H	A
lg6-1	*12	Tag_34104r	18.5	all_2118314	64	H	-	A	H	H	H	H	A	A	H	-	H	A	H	H	H	H	H	A	H	A	H	H	A	H	H	A	H	H	H	H	-	H	H	A	H	H	H	-	-	A	H	H	A
lg6-1	13	Tag_51147r	18.5	all_2604837	238	H	-	A	H	H	H	H	A	-	H	A	H	A	H	H	H	H	H	A	H	A	H	H	A	H	H	A	H	H	H	H	A	H	H	A	H	H	H	A	A	-	A	H	-
lg6-1	14	Tag_34488r	19	all_264811	88	H	A	A	H	H	H	H	A	A	H	A	H	-	H	H	H	H	H	A	H	A	H	H	A	H	H	H	H	H	H	H	A	H	H	A	H	H	H	-	A	A	A	-	A
lg6-1	*14	Tag_34490r	19	all_264811	95	H	A	A	H	H	H	H	A	A	H	A	H	-	H	H	H	H	H	A	H	A	H	H	A	H	H	H	H	H	H	H	A	H	H	A	H	H	H	-	A	A	A	-	A
lg6-1	15	Tag_28019r	20	all_748952	210	H	A	A	H	H	H	H	A	A	H	A	H	A	H	H	H	H	H	A	H	A	H	H	A	H	H	H	H	H	H	H	A	H	H	A	H	H	H	A	A	A	A	H	A
lg6-1	16	Tag_4745r	24.3	all_1550085	249	H	A	A	H	H	H	H	A	A	H	A	H	A	H	H	H	H	H	H	H	A	A	H	-	H	H	H	H	H	H	H	A	H	H	A	H	H	H	A	A	A	A	H	A
lg6-1	17	Tag_4741r	24.3	all_1550085	37	H	-	A	H	H	H	H	A	A	H	A	H	A	H	H	H	H	H	H	H	-	-	H	-	H	H	H	H	H	H	H	-	H	H	A	H	H	H	A	A	A	A	H	-
lg6-1	*17	Tag_4740r	24.3	all_1550085	28	H	-	A	H	H	H	H	-	A	H	-	H	-	H	H	H	H	H	H	H	-	-	H	H	H	H	H	H	H	H	H	-	H	H	A	H	H	H	A	-	A	-	H	-
lg6-1	18	Tag_34420r	25.2	all_1652655	185	H	A	A	H	H	H	H	A	A	H	A	H	A	H	H	H	H	H	H	H	A	A	H	A	H	H	H	H	H	H	H	A	H	H	A	H	H	H	A	A	A	A	H	A
lg6-1	*18	Tag_12951r	25.2	all_1261586	221	H	A	-	H	H	H	H	A	A	H	A	H	A	H	H	H	H	H	H	H	-	A	H	A	H	H	H	H	H	H	H	A	H	H	A	H	H	H	A	-	A	A	H	A
lg6-1	*18	Tag_40785r	25.2	all_1673631	215	H	A	A	H	H	H	H	A	A	H	A	H	-	H	H	H	H	H	H	H	A	A	H	A	H	H	H	H	H	H	H	A	H	H	A	H	H	H	-	A	A	A	H	A
lg6-1	19	Tag_51549r	25.7	all_943639	175	H	A	A	H	H	H	H	A	A	H	A	H	A	H	H	H	H	H	H	H	A	A	H	A	H	H	H	H	H	H	H	A	H	H	A	H	H	H	A	A	A	A	H	A
lg6-1	20	Tag_15624r	26.2	all_2361122	159	H	A	A	H	H	H	H	-	A	H	-	H	A	H	H	H	H	H	H	H	A	A	H	A	H	H	H	H	H	H	H	A	H	H	-	H	H	H	A	A	A	A	H	A
lg6-1	21	Tag_12982r	27.9	all_2700716	55	H	A	A	-	-	-	H	A	A	H	A	-	A	H	H	H	H	H	H	H	A	A	H	-	H	H	H	H	H	H	H	A	H	H	A	H	H	H	A	A	A	A	H	H
lg6-1	*21	Tag_12983r	27.9	all_2700716	61	H	A	A	-	-	-	H	A	A	H	A	-	A	H	H	H	H	H	H	H	A	A	H	-	H	H	H	H	H	H	H	A	H	H	A	H	H	H	A	A	A	A	H	H
lg6-1	22	Tag_50609r	31.4	all_1476429	104	H	A	A	H	H	H	H	-	-	H	A	H	A	H	H	H	H	H	H	H	A	A	H	-	H	H	H	H	H	H	H	A	-	H	A	H	-	H	A	A	A	-	H	H
lg6-1	23	Tag_43100r	31.4	all_2216418	203	H	-	A	H	H	H	H	A	A	H	A	H	A	H	H	H	H	H	H	H	A	A	H	A	H	H	H	H	H	H	H	A	H	H	A	H	H	H	A	A	A	A	H	H
lg6-1	*23	Tag_43096r	31.4	all_2216418	41	H	A	A	H	H	H	H	A	A	H	A	H	-	H	H	H	H	H	H	H	A	A	H	A	H	H	H	H	H	H	H	A	H	H	A	H	H	H	A	A	A	A	H	H
lg6-1	*23	Tag_43098r	31.4	all_2216418	71	H	A	A	H	H	H	H	A	A	H	A	H	-	H	H	H	H	H	H	H	A	A	H	A	H	H	H	H	H	H	H	A	H	H	A	H	H	H	A	A	A	A	H	H
lg6-1	24	Tag_45702r	31.9	all_1292682	201	-	A	-	H	H	H	H	A	A	H	-	H	A	H	H	H	H	H	H	-	A	A	H	A	H	H	H	H	-	-	H	A	H	H	A	H	H	H	A	A	A	A	H	H
lg6-1	25	Tag_36712r	31.9	all_1628702	174	H	A	A	H	H	H	H	A	A	H	A	-	-	H	H	H	H	H	H	H	A	A	H	-	H	H	H	H	H	H	H	A	H	H	A	H	H	H	A	-	A	A	H	H
lg6-1	26	Tag_36191r	36	all_446868	234	H	A	A	H	H	H	H	A	A	H	A	H	-	H	H	H	H	H	H	H	A	A	H	H	H	H	H	H	H	H	-	A	H	H	A	H	H	H	H	-	A	A	H	H
lg6-1	27	Tag_36194r	36	all_446868	255	H	A	A	H	H	H	H	A	A	H	A	H	A	H	H	H	H	H	H	H	A	A	H	H	H	H	H	H	H	H	-	A	H	H	A	H	H	H	H	-	-	A	H	H
lg6-1	28	Tag_15913r	39.6	all_55869	178	H	A	A	H	H	H	H	A	A	H	A	H	A	H	H	A	H	H	H	H	A	A	H	A	H	H	H	H	H	H	H	A	H	H	A	H	H	H	A	H	A	A	H	H
lg6-1	*28	Tag_15914r	39.6	all_55869	181	H	A	A	H	H	H	H	A	A	H	A	H	A	H	H	A	H	H	H	H	A	A	H	A	H	H	H	H	H	H	H	A	H	H	A	H	H	H	A	H	A	A	H	H
lg6-1	29	Tag_44646r	40.6	all_1238312	192	H	-	A	A	H	H	H	A	A	H	A	H	A	H	H	A	H	H	H	H	A	A	H	A	H	H	H	H	H	H	H	A	H	H	-	H	H	H	A	H	A	A	H	H
lg6-1	*29	Tag_44645r	40.6	all_1238312	157	H	-	A	A	H	H	H	A	A	H	A	H	A	H	H	A	H	H	H	H	A	A	H	A	H	H	H	H	H	H	H	A	H	H	-	H	H	H	A	H	A	-	H	H
lg6-1	30	Tag_4963r	40.6	all_2631086	91	H	A	A	A	H	H	H	A	A	H	A	H	A	H	H	-	H	H	H	H	-	A	H	A	H	H	H	H	H	H	H	A	H	H	A	H	H	H	A	H	A	H	H	H
lg6-1	31	Tag_37121r	41.1	all_2019442	115	H	A	A	A	H	H	H	-	A	H	A	H	A	H	H	A	H	H	H	H	A	A	H	A	H	H	H	H	H	H	H	A	H	H	H	H	H	H	-	H	A	A	H	H
lg6-1	32	Tag_31340r	43.2	all_2000610	75	-	A	-	-	H	H	H	A	A	H	-	-	A	H	H	A	H	H	H	H	A	-	H	A	H	H	H	H	H	-	-	-	-	H	A	H	H	H	A	H	A	-	-	H
lg6-1	33	Tag_15460r	43.2	all_1951500	21	-	A	-	-	H	H	H	A	A	H	-	H	A	H	H	A	H	H	H	H	A	A	H	A	H	H	H	H	H	H	H	A	H	H	A	H	H	H	A	H	A	A	H	H
lg6-1	34	Tag_31802r	43.2	all_2029973	108	H	A	H	A	H	H	H	A	A	H	A	H	A	H	H	A	H	H	H	H	A	A	H	A	H	H	H	H	H	H	H	A	H	H	A	H	H	H	A	H	A	A	H	H
lg6-1	35	Tag_31804r	43.3	all_2029973	193	H	A	A	A	H	H	H	A	A	H	A	H	A	H	H	A	H	H	H	H	A	A	H	A	H	H	H	H	H	H	H	A	H	H	A	H	H	H	A	H	A	A	H	H
lg6-1	36	Tag_42938r	43.8	all_1025221	32	H	A	A	A	H	H	H	A	A	H	A	H	A	H	H	A	H	H	H	H	A	-	H	A	H	H	H	H	H	H	H	A	H	H	-	H	H	H	A	H	A	A	H	H
lg6-1	*36	Tag_42939r	43.8	all_1025221	36	H	-	-	-	H	H	H	A	A	H	-	H	A	H	H	A	H	H	H	H	A	-	H	A	H	H	H	H	H	H	H	-	H	H	A	H	H	H	A	H	A	A	H	H
lg6-1	*36	Tag_42940r	43.8	all_1025221	93	H	A	A	A	H	H	H	A	A	H	A	H	A	H	H	A	H	H	H	H	A	-	H	A	H	H	H	H	H	H	H	A	H	H	-	H	H	H	A	H	A	A	H	H
lg6-1	*36	Tag_42941r	43.8	all_1025221	94	H	A	A	A	H	H	H	A	A	H	A	H	A	H	H	A	H	H	H	H	A	-	H	A	H	H	H	H	H	H	H	A	H	H	-	H	H	H	A	H	A	A	H	H
lg6-1	*36	Tag_46782r	43.8	all_227589	72	H	A	A	A	H	H	H	-	A	H	A	H	A	H	H	A	H	H	H	H	A	A	H	A	H	H	H	H	H	H	H	A	H	H	A	H	H	H	A	H	A	-	H	H
lg6-1	*36	Tag_46783r	43.8	all_227589	73	H	A	A	A	H	H	H	-	A	H	A	H	A	H	H	A	H	H	H	H	A	A	H	A	H	H	H	H	H	H	H	A	H	H	A	H	H	H	A	H	-	-	H	H
lg6-1	37	Tag_45856r	44.8	all_2672543	47	H	A	A	A	H	H	H	H	A	H	A	H	A	H	H	A	H	H	H	H	-	A	H	A	H	H	H	H	H	H	H	A	H	H	A	H	H	H	A	H	A	A	H	H
lg6-1	38	Tag_45861r	45.3	all_2672543	113	H	A	A	A	H	H	H	H	H	H	A	H	A	H	H	A	H	H	H	H	-	A	H	A	H	H	H	H	H	H	H	A	H	H	A	H	H	H	A	H	A	A	H	H
lg6-1	39	Tag_42945r	47.3	all_1025221	182	H	H	-	-	H	H	H	-	A	H	A	H	A	H	H	A	H	H	H	H	A	H	H	-	H	H	H	H	H	H	H	A	H	H	H	H	H	H	A	H	A	A	H	H
lg6-1	*39	Tag_42946r	47.3	all_1025221	196	H	-	-	-	H	H	H	H	A	H	A	H	A	H	H	A	H	H	H	H	A	H	H	-	H	H	H	H	H	H	H	A	H	H	H	H	H	H	A	H	A	A	H	H
lg6-1	40	Tag_51865r	50.5	all_2131304	271	H	A	A	-	H	H	H	H	-	H	-	H	-	-	-	A	H	H	H	H	A	A	H	-	H	H	H	H	H	H	H	A	H	H	-	H	H	H	-	H	A	A	-	H
lg6-1	41	Tag_14095r	56.6	all_273233	205	H	A	-	A	H	H	H	H	-	H	-	H	A	A	A	A	H	H	H	H	A	A	H	-	H	H	H	H	H	H	H	H	H	H	A	H	H	H	A	H	A	A	A	H
lg6-1	42	Tag_30282r	56.6	all_1974311	162	H	A	A	A	H	H	H	H	A	H	A	H	A	A	A	A	H	H	H	H	A	A	H	A	H	H	H	H	H	H	H	H	H	H	A	H	H	H	A	H	A	A	A	H
lg6-1	43	Tag_23240r	57.5	all_1243737	71	H	A	A	A	H	H	H	H	A	H	A	H	A	A	A	A	A	H	H	H	A	A	H	A	H	H	H	H	H	H	H	H	H	H	A	H	H	H	A	H	A	A	A	H
lg6-1	*43	Tag_12335r	57.5	all_1911062	74	H	A	A	A	H	H	H	H	A	H	A	H	A	A	A	A	A	H	H	H	A	A	H	A	H	H	H	H	H	H	H	H	H	H	A	H	H	H	A	H	A	A	A	H
lg6-1	*43	Tag_23243r	57.5	all_1243737	200	H	A	A	A	H	H	H	H	A	H	A	H	A	A	A	-	A	H	H	H	A	A	H	A	H	H	H	H	H	H	H	H	H	H	A	H	H	H	A	H	A	A	A	H
lg6-1	*43	Tag_28850r	57.5	all_2030824	67	H	A	A	A	H	H	H	H	A	H	A	H	A	A	A	A	A	H	H	H	A	A	H	A	H	H	H	H	H	H	H	H	H	H	A	H	H	H	A	H	A	A	A	H
lg6-1	44	Tag_2023r	59.5	all_1986861	73	H	-	A	A	H	H	H	H	-	H	A	H	-	A	A	A	A	H	H	H	A	A	H	A	H	H	H	H	H	H	H	H	H	H	A	H	H	H	A	H	A	A	A	H
lg6-1	45	Tag_26716r	60.5	all_2090552	56	H	A	A	A	H	H	H	H	A	H	A	H	A	-	A	A	A	H	H	H	-	-	H	A	H	H	H	H	H	H	H	H	H	H	A	H	H	H	A	H	A	A	H	H
lg6-1	*45	Tag_26719r	60.5	all_2090552	70	H	A	A	A	H	H	H	H	A	H	A	H	A	-	A	A	A	H	H	H	A	-	H	A	H	H	H	H	H	H	H	H	H	H	A	H	H	H	A	H	A	A	-	H
lg6-1	46	Tag_52675r	61.1	all_234603	76	H	A	A	A	H	H	H	H	A	H	A	H	A	A	A	A	A	H	H	H	A	A	H	A	H	H	H	H	H	H	H	H	H	H	A	H	H	H	A	H	A	-	-	H
lg6-1	47	Tag_34778r	64.1	all_1780366	242	H	A	A	A	H	H	H	H	-	H	A	H	A	A	A	A	A	H	H	H	A	A	H	A	H	H	H	H	H	H	H	H	H	H	A	H	H	H	-	H	A	H	A	H
lg6-1	48	Tag_49742r	65.6	all_2699860	187	H	A	A	A	H	H	H	H	A	H	A	H	A	A	A	A	A	H	H	H	A	A	H	A	H	H	H	A	H	A	H	H	H	H	A	H	H	H	A	H	A	H	A	H
lg6-1	49	Tag_32309r	67.8	all_99334	74	H	A	A	A	H	H	H	H	A	H	A	H	A	A	A	A	A	H	H	H	A	A	H	A	H	H	H	A	H	A	H	H	H	H	A	H	H	H	A	H	A	H	A	H
lg6-1	*49	Tag_10381r	67.8	all_2700456	235	H	A	A	A	H	H	H	H	-	H	A	-	A	-	A	A	A	H	H	H	-	A	H	A	H	H	H	A	H	A	H	H	H	H	A	H	H	H	A	H	A	H	A	H
lg6-1	*49	Tag_32310r	67.8	all_99334	92	H	A	A	A	H	H	H	H	A	H	A	H	A	A	A	A	A	H	H	H	A	A	H	A	H	H	H	A	H	A	H	H	H	H	A	H	H	H	A	H	A	H	A	H
lg6-1	*49	Tag_43800r	67.8	all_1652753	158	H	-	-	A	H	H	H	H	A	H	-	H	A	A	A	A	A	H	H	H	A	A	H	A	H	H	H	-	H	A	H	H	H	H	A	H	H	H	A	H	A	H	A	H
lg6-1	50	Tag_35769r	68.1	all_1208269	234	H	A	A	A	H	H	H	H	A	H	A	-	A	A	A	A	A	H	H	-	A	A	H	A	H	H	H	-	H	A	H	H	H	H	A	H	-	H	A	H	A	H	A	H
lg6-1	51	Tag_15539r	70.8	all_425562	108	H	A	-	A	H	H	H	H	A	H	H	H	A	A	A	A	A	H	H	H	-	A	H	A	H	H	H	A	H	-	H	H	H	H	A	H	H	H	A	H	A	H	-	H
lg6-1	*51	Tag_15538r	70.8	all_425562	95	H	A	-	A	H	H	H	H	A	H	H	H	A	A	A	A	A	H	H	H	-	A	H	A	H	H	H	A	H	-	H	H	H	H	A	H	H	H	A	H	A	H	H	-
lg6-1	*51	Tag_15542r	70.8	all_425562	114	H	A	-	A	H	H	H	H	A	H	H	H	A	A	A	A	A	H	H	H	-	A	H	A	H	H	H	A	H	-	H	H	H	H	A	H	H	H	A	H	A	H	-	H
lg6-1	52	Tag_22956r	74.3	all_539949	112	H	A	A	A	H	H	H	H	A	H	H	H	A	A	A	A	A	H	H	H	H	A	H	A	H	H	H	H	H	A	H	H	H	H	A	H	H	H	A	H	A	H	-	H
lg6-1	53	Tag_40101r	79.2	all_1768555	153	H	A	-	A	H	H	H	H	A	H	-	H	-	A	A	A	A	H	H	H	H	H	H	H	H	H	H	-	H	A	H	H	H	H	A	H	H	H	-	H	A	H	A	H
lg6-2	1	Tag_45793	0	all_1326571	230	H	A	A	H	A	-	A	H	A	A	-	A	A	A	-	A	A	A	-	A	H	-	A	A	H	A	A	H	A	H	H	A	H	A	A	H	A	A	A	A	A	H	H	A
lg6-2	2	Tag_2574	4.9	all_1665241	85	H	A	A	A	A	H	A	-	A	A	-	A	A	A	H	A	H	A	-	A	H	H	A	A	H	A	A	H	A	A	H	A	H	H	A	-	A	A	A	A	A	H	H	A
lg6-2	3	Tag_20423	6.5	all_2146721	84	H	A	A	H	A	H	A	H	A	A	-	A	A	A	H	A	H	A	-	A	-	H	A	A	H	A	A	H	A	H	H	A	H	-	A	H	A	A	A	A	A	H	H	A
lg6-2	4	Tag_14851	9.2	all_1182021	88	H	-	-	H	-	H	-	H	-	-	H	-	-	-	H	-	H	-	H	-	H	H	-	-	H	-	-	H	-	H	H	-	H	H	-	H	-	-	-	-	-	H	H	-
lg6-2	5	Tag_13070	9.9	all_1294838	203	H	A	A	H	-	H	A	-	A	A	H	A	A	A	-	A	H	A	-	A	-	H	A	A	H	A	A	H	A	H	H	A	H	H	A	H	A	A	A	A	-	-	H	A
lg6-2	6	Tag_1406	14.3	all_453942	166	H	A	A	H	A	H	A	H	A	A	H	A	A	A	H	A	H	A	H	A	A	H	A	A	H	A	A	H	A	H	H	A	H	-	A	H	A	A	A	A	A	A	H	A
lg6-2	*6	Tag_1407	14.3	all_453942	171	H	A	A	H	A	H	A	H	A	A	H	A	A	A	H	A	H	A	H	A	A	H	A	A	H	A	A	H	A	H	H	A	H	-	A	H	A	A	A	A	A	A	H	A
lg6-2	7	Tag_27657	15.8	all_1999364	239	H	A	A	H	A	H	A	H	A	A	A	A	A	A	A	A	H	A	H	A	A	H	A	A	H	A	A	H	A	H	H	A	H	H	A	H	A	A	A	A	A	H	H	A
lg6-2	8	Tag_49441	15.8	all_240734	203	H	A	A	H	A	H	A	H	A	A	H	A	A	A	A	A	H	A	H	A	A	H	A	A	H	A	A	H	A	H	H	A	H	H	A	H	A	A	A	A	A	H	H	A
lg6-2	9	Tag_46902	15.8	all_2331287	70	-	A	A	-	A	H	A	H	A	A	H	A	A	A	A	A	H	A	H	A	A	H	A	A	-	A	A	-	A	H	-	A	A	H	A	H	A	A	A	A	A	H	H	A
lg6-2	10	Tag_49326	15.8	all_13748	141	-	A	A	H	A	H	A	-	A	A	H	A	A	A	A	A	H	A	H	A	A	H	A	A	H	A	A	H	A	H	H	A	H	H	A	-	A	A	A	A	A	H	H	A
lg6-2	11	Tag_3606	16.8	all_1706152	182	H	A	A	H	A	H	A	H	A	H	H	A	A	A	A	A	H	A	H	A	A	H	A	A	H	A	A	-	A	H	H	A	H	-	A	H	A	A	A	A	A	H	H	A
lg6-2	12	Tag_37345	17.9	all_1909491	173	H	A	A	-	A	H	A	H	A	H	H	A	-	A	A	A	H	A	H	A	A	H	A	A	H	A	A	H	A	H	H	A	H	H	A	H	A	A	A	A	A	H	H	A
lg6-2	13	Tag_18152	17.9	all_1859153	183	H	A	A	-	A	H	A	H	A	H	H	A	A	A	A	A	H	A	H	A	A	H	A	A	H	A	A	H	A	H	H	A	H	H	A	H	A	A	A	A	A	H	H	A
lg6-2	14	Tag_44545	18	all_1707188	220	H	A	A	H	A	H	A	H	A	H	-	A	A	A	A	A	H	A	H	A	A	H	A	A	H	A	A	-	A	-	H	A	H	H	A	H	A	A	A	A	A	-	H	A
lg6-2	*14	Tag_29989	18	all_1683412	174	H	A	A	H	A	H	A	H	A	-	-	A	A	A	A	A	H	A	H	A	A	H	A	A	H	A	A	H	A	H	H	A	H	H	A	H	A	A	A	A	A	H	-	A
lg6-2	15	Tag_44542	18	all_1707188	94	H	A	A	H	A	H	A	H	A	H	-	A	A	A	A	A	H	A	H	A	A	-	A	A	H	A	A	-	A	-	H	A	H	-	A	H	A	A	A	A	A	-	H	A
lg6-2	16	Tag_29987	18	all_1683412	15	-	A	A	H	A	H	A	H	A	-	-	A	A	A	A	A	H	A	H	A	A	H	A	A	H	A	A	H	A	H	-	A	H	H	A	A	A	A	A	A	A	H	-	A
lg6-2	17	Tag_31763	20.1	all_1483888	181	H	A	A	H	H	H	A	H	A	H	-	H	A	A	A	A	A	A	H	A	A	-	A	A	H	A	A	H	A	H	H	A	H	-	A	H	A	A	A	A	A	H	H	A
lg6-2	18	Tag_3999	20.1	all_2690638	87	H	A	A	H	H	H	A	H	A	H	H	A	A	A	A	A	H	A	H	A	A	H	A	A	H	A	A	H	A	H	H	A	-	H	A	-	A	A	A	A	A	H	H	A
lg6-2	19	Tag_4005	20.1	all_411257	91	H	A	A	H	H	H	A	H	A	H	H	H	A	A	A	A	H	A	H	A	A	H	A	A	H	A	A	H	A	H	H	A	H	H	A	H	A	A	A	A	A	H	H	A
lg6-2	*19	Tag_6739	20.1	all_1973977	50	H	A	A	H	H	H	A	H	A	H	-	-	A	A	A	A	H	A	H	A	A	H	A	A	H	A	A	H	A	H	H	A	H	H	A	-	A	A	A	A	A	H	H	A
lg6-2	20	Tag_40783	20.7	all_1673631	160	H	A	A	H	H	H	A	H	A	H	H	H	A	A	A	A	H	A	H	A	A	H	A	A	H	A	A	H	A	H	H	A	H	H	A	H	A	A	A	A	A	H	H	A
lg6-2	21	Tag_35407	22	all_1095547	246	H	A	A	-	H	H	A	H	A	-	H	H	A	A	A	A	H	A	H	A	A	A	A	A	H	A	A	H	A	H	H	A	H	H	A	H	A	A	A	A	A	-	H	A
lg6-2	22	Tag_29157	23.6	all_2559369	114	H	A	A	H	A	H	A	A	A	H	H	H	A	A	A	A	H	A	H	A	A	H	A	A	H	A	A	H	A	H	-	A	H	H	A	H	A	A	A	A	A	A	A	A
lg6-2	23	Tag_15803	24.1	all_1531700	198	H	A	A	H	H	H	A	-	A	H	-	-	A	A	A	A	H	A	H	A	A	H	A	A	H	A	A	H	A	-	H	A	H	-	A	H	A	-	A	A	A	H	H	A
lg6-2	24	Tag_15237	26.1	all_206281	35	H	A	A	H	H	H	A	H	A	H	H	H	A	A	A	-	H	A	H	A	-	H	A	A	H	A	A	H	A	H	H	A	H	H	A	H	A	A	A	A	-	H	H	H
lg6-2	25	Tag_35540	26.1	all_517910	89	H	A	A	-	H	H	A	H	A	H	H	H	A	A	A	A	H	A	H	A	A	H	A	A	H	A	A	H	A	H	H	A	H	H	A	H	A	A	A	A	A	H	H	H
lg6-2	*25	Tag_35537	26.1	all_517910	38	H	A	A	-	H	H	A	H	A	H	H	H	A	A	A	A	H	A	H	A	A	H	A	A	H	A	A	H	A	H	H	A	H	H	A	H	A	A	A	A	A	H	H	H
lg6-2	*25	Tag_35538	26.1	all_517910	39	H	A	A	-	H	H	A	H	A	H	H	H	A	A	A	A	H	A	H	A	A	H	A	A	H	A	A	H	A	H	H	A	H	H	A	H	A	A	A	A	A	H	H	H
lg6-2	26	Tag_3376	26.7	all_2168090	46	H	A	-	H	H	H	A	H	A	H	H	-	A	A	A	A	H	A	H	A	A	H	A	A	H	A	A	H	A	H	H	A	H	H	A	H	A	A	A	A	A	H	H	H
lg6-2	27	Tag_14310	29.1	all_2033214	104	-	A	H	-	H	H	A	H	A	-	H	H	A	A	A	A	-	A	-	A	A	A	A	A	-	A	A	H	A	H	H	A	H	H	A	-	A	A	A	A	A	H	H	A
lg6-2	28	Tag_26813	31.1	all_2675259	105	H	A	H	H	H	H	A	A	A	H	H	H	A	A	-	A	H	A	H	A	A	H	A	A	-	A	A	H	A	H	H	A	H	H	A	H	-	-	-	A	A	H	H	A
lg6-2	29	Tag_39753	32.6	all_1742144	194	H	A	-	-	H	H	A	H	A	-	H	A	A	A	A	A	H	A	-	A	A	H	A	A	H	A	A	H	A	H	H	A	H	H	A	H	A	A	A	A	A	H	-	H
lg6-2	30	Tag_12128	37.3	all_1169393	45	A	A	H	-	H	H	A	A	A	H	H	H	A	A	A	A	H	A	-	A	A	-	A	A	H	A	A	H	A	A	-	H	H	H	A	A	A	A	A	A	A	H	H	H
lg6-2	31	Tag_36708	38.8	all_1628702	27	H	-	H	H	H	H	-	H	-	H	H	-	-	-	-	-	H	-	-	-	-	H	-	-	H	-	-	H	-	-	A	H	H	H	-	H	-	H	-	-	-	H	-	H
lg6-2	*31	Tag_36713	38.8	all_1628702	221	H	-	H	H	H	H	-	H	-	H	H	-	-	-	-	-	H	-	-	-	-	H	-	-	H	-	-	H	-	-	A	H	H	H	-	H	-	H	-	-	-	H	-	H
lg6-2	*31	Tag_36714	38.8	all_1628702	233	H	-	H	H	H	H	-	H	-	H	H	-	-	-	-	-	H	-	-	-	-	H	-	-	H	-	-	H	-	-	A	H	H	H	-	H	-	H	-	-	-	H	-	H
lg6-2	32	Tag_33178	39.6	all_525502	22	H	-	H	H	H	H	-	H	-	H	H	H	-	-	-	-	H	-	H	-	-	H	-	-	H	-	-	H	-	-	H	H	H	H	A	H	-	H	-	H	-	H	H	H
lg6-2	33	Tag_33179	39.6	all_525502	216	H	-	H	H	H	H	-	H	-	H	H	H	-	-	-	-	H	-	H	-	-	H	-	-	H	-	-	H	-	-	H	H	H	H	-	H	-	-	-	H	-	H	H	H
lg6-2	34	Tag_37124	42.9	all_2019442	227	-	A	H	H	H	H	-	H	A	H	H	H	A	A	A	A	H	A	-	A	A	H	A	A	H	A	A	H	A	A	H	H	H	H	A	H	A	H	A	H	A	-	H	H
lg6-2	35	Tag_43836	43.5	all_2340771	172	H	A	H	H	H	H	H	H	A	H	H	H	A	A	A	A	H	A	H	A	A	H	A	A	H	A	A	H	A	A	H	-	-	H	A	H	A	H	A	H	A	H	H	H
lg6-2	36	Tag_43708	43.5	all_2566427	171	H	A	H	-	H	H	H	H	-	H	H	H	A	A	A	A	-	A	H	A	A	H	A	A	H	A	A	H	A	A	H	H	H	H	A	H	A	A	A	A	A	H	H	-
lg6-2	37	Tag_12245	46.9	all_271149	117	-	A	-	H	H	H	H	H	A	A	H	H	A	A	A	A	H	A	-	A	A	H	A	A	H	A	A	H	A	A	-	H	H	H	A	H	A	-	A	H	A	H	H	H
lg6-2	38	Tag_48052	48.2	all_2729321	85	-	A	H	H	A	-	H	H	A	A	H	H	A	A	A	-	H	A	H	-	A	H	A	H	H	-	A	H	A	-	H	H	H	H	A	H	A	H	A	H	A	-	-	-
lg6-2	39	Tag_47139	49.2	all_2144624	215	H	A	H	H	H	H	H	H	A	A	H	H	A	A	A	A	H	A	H	A	A	H	A	H	H	A	A	H	A	A	H	H	H	H	A	H	A	H	A	H	A	H	A	H
lg6-2	40	Tag_39262	49.2	all_1211770	69	H	A	H	H	H	H	H	H	A	A	H	H	A	A	A	A	H	A	H	A	A	H	A	H	H	A	A	H	A	A	-	H	H	H	A	H	A	H	A	H	A	H	A	H
lg6-2	*40	Tag_39264	49.2	all_1211770	86	H	A	H	H	H	H	H	H	A	A	H	H	A	A	A	A	H	A	H	A	A	H	A	H	H	A	A	H	A	A	-	H	H	H	A	H	A	H	A	H	A	H	A	H
lg6-2	*40	Tag_40807	49.2	all_1194984	44	H	A	H	H	H	H	H	H	A	A	-	H	A	A	A	A	H	A	H	A	A	H	A	-	H	A	A	-	A	A	-	H	H	H	A	H	A	H	A	H	A	-	A	-
lg6-2	*40	Tag_47138	49.2	all_2144624	171	H	A	H	H	H	H	-	H	A	A	H	H	A	A	A	A	-	A	H	A	A	H	A	H	H	A	A	H	A	A	H	H	H	H	A	H	A	H	A	H	A	H	A	H
lg6-2	41	Tag_7815	49.2	all_342395	83	H	A	H	-	H	H	H	H	A	A	H	H	A	A	A	A	H	A	H	A	A	H	A	H	H	A	A	H	A	A	H	H	H	H	A	H	A	H	A	H	A	H	A	H
lg6-2	*41	Tag_7817	49.2	all_342395	183	H	A	H	-	H	H	H	H	A	A	H	H	A	A	A	A	H	A	H	A	A	H	A	H	H	A	A	H	A	A	H	H	H	H	A	H	A	H	A	H	A	H	A	H
lg6-2	42	Tag_7818	49.2	all_342395	264	H	A	H	-	H	H	H	H	A	A	A	H	A	A	A	A	H	A	H	A	A	H	A	H	H	A	A	H	A	A	H	H	H	H	A	H	A	H	A	H	A	H	A	-
lg6-2	43	Tag_18887	52.3	all_1294270	148	H	A	H	-	-	A	H	H	H	A	H	A	A	A	A	A	H	A	H	-	-	-	A	H	H	A	A	H	A	A	H	H	H	H	A	H	A	H	A	H	A	-	A	-
lg6-2	44	Tag_11602	52.3	all_2349384	81	H	A	H	A	H	H	H	H	H	A	H	A	A	A	A	A	H	A	H	H	A	-	A	H	H	A	A	H	A	A	-	H	H	H	-	-	A	H	-	H	A	H	A	H
lg6-2	45	Tag_32535	54.4	all_2228	120	H	-	H	H	H	H	H	H	A	H	H	H	-	-	-	-	-	-	H	H	-	H	-	H	H	-	-	H	-	-	-	H	H	H	-	H	-	-	-	H	-	H	-	H
lg6-2	46	Tag_12468	54.9	all_2732806	49	H	A	H	H	H	H	H	-	-	A	H	H	A	A	A	A	A	A	-	H	A	H	A	H	H	A	A	H	A	A	-	H	-	H	A	H	A	A	A	H	A	H	A	-
lg6-2	47	Tag_40120	55.9	all_1985111	225	H	-	H	H	H	H	H	H	H	-	H	H	-	-	-	-	-	-	H	H	-	H	-	H	H	H	-	H	-	-	-	H	H	H	-	H	-	H	-	H	-	H	-	H
lg6-2	*47	Tag_40115	55.9	all_1985111	73	H	-	H	H	H	H	H	H	H	-	H	H	-	-	-	-	-	-	H	H	-	H	-	H	H	H	-	H	-	-	-	H	H	-	-	H	-	H	-	H	-	H	-	H
lg6-2	*47	Tag_40121	55.9	all_1985111	234	H	-	H	H	H	H	H	H	H	-	H	H	-	-	-	-	-	-	H	H	-	H	-	H	H	H	-	H	-	-	-	H	H	H	-	H	-	H	-	H	-	H	-	H
lg6-2	48	Tag_28482	56.4	all_2328727	101	H	-	H	H	H	H	H	H	H	-	H	H	-	-	-	-	-	-	H	H	-	H	-	H	H	H	-	H	-	-	H	H	H	H	-	H	-	H	-	H	-	H	-	H
lg6-2	49	Tag_2620	56.4	all_2686229	47	H	A	H	H	H	H	H	-	H	A	H	H	A	A	A	A	A	A	H	H	A	H	A	H	-	H	A	-	A	A	H	H	H	H	A	H	A	H	A	H	A	H	A	-
lg6-2	50	Tag_6867	56.9	all_888680	39	H	A	H	H	-	A	H	H	H	A	-	H	A	A	A	A	A	A	H	H	A	H	A	H	H	H	A	H	A	A	-	H	-	H	A	H	A	H	A	H	A	H	A	-
lg6-2	*50	Tag_6869	56.9	all_888680	78	H	A	H	H	-	A	H	H	H	A	-	H	A	A	A	A	A	A	H	H	A	H	A	H	H	H	A	H	A	A	-	H	-	H	A	H	A	H	A	H	A	H	A	-
lg6-2	51	Tag_33058	59.8	all_1170313	181	H	A	H	-	H	A	H	H	H	A	H	H	A	A	A	A	A	A	-	H	A	-	A	H	H	H	A	-	A	A	H	H	H	H	A	H	A	H	A	H	A	H	A	H
lg6-2	*51	Tag_48929	59.8	all_2005718	211	H	A	H	H	H	A	H	-	H	A	H	H	A	A	A	A	A	A	-	H	A	H	A	H	H	H	A	H	A	A	H	H	H	-	A	H	A	H	A	H	A	H	A	H
lg6-2	52	Tag_17823	60.4	all_2713329	39	H	A	H	H	H	A	H	H	H	A	H	H	A	A	A	A	A	A	H	H	A	-	A	H	H	H	A	H	A	A	H	H	H	H	A	H	A	-	A	H	A	H	A	H
lg6-2	53	Tag_26661	61.3	all_159614	115	H	A	H	H	H	A	H	H	-	A	H	H	A	A	A	A	A	A	H	H	A	H	A	H	A	H	A	H	A	A	H	H	H	H	A	H	A	H	A	H	A	H	A	H
lg6-2	54	Tag_27185	65.1	all_2342323	83	-	A	-	A	H	A	-	-	H	A	H	-	A	A	A	A	A	A	-	H	A	H	A	-	H	-	A	-	A	A	H	-	-	H	A	-	A	H	A	H	A	A	A	H
lg6-2	*54	Tag_27184	65.1	all_2342323	59	-	A	-	A	H	A	-	-	H	A	H	-	A	A	A	A	A	A	-	H	A	H	A	-	H	-	A	-	A	A	H	-	-	H	A	-	A	H	A	H	A	A	A	H
lg7	1	Tag_2575	0	all_1665241	116	A	A	H	A	H	A	H	A	A	H	A	H	H	H	H	H	A	-	A	H	H	A	H	H	A	H	A	A	A	A	H	H	A	A	A	A	-	-	H	A	A	A	A	A
lg7	2	Tag_14850	2.9	all_1182021	74	A	A	H	A	H	A	H	A	A	H	A	H	H	H	A	H	A	H	A	H	H	A	H	H	A	H	A	A	H	-	-	A	A	A	A	A	H	H	H	H	-	A	A	-
lg7	3	Tag_22887	5	all_1705945	212	A	A	H	A	H	A	H	A	A	H	A	H	H	H	-	H	A	H	A	H	H	A	H	H	A	H	A	A	H	H	H	H	A	A	A	A	H	H	-	H	H	A	A	A
lg7	4	Tag_48914	5	all_2687953	64	A	A	H	A	H	A	H	A	A	H	A	H	-	H	H	H	A	H	A	H	H	A	H	H	A	H	A	A	H	H	H	H	A	A	A	A	H	H	H	H	H	A	A	A
lg7	5	Tag_32600	6.6	all_1698064	247	A	A	H	A	H	A	H	A	A	H	A	-	H	H	H	-	A	H	A	H	H	A	H	H	A	H	A	A	-	H	H	H	A	A	A	A	-	H	A	H	H	A	A	H
lg7	6	Tag_36472	7.6	all_2177563	45	A	A	H	A	H	A	H	A	A	H	A	H	H	H	H	H	A	H	A	H	H	A	H	H	A	-	A	A	H	H	H	H	A	A	A	A	-	H	-	H	H	-	A	H
lg7	7	Tag_41251	8.7	all_693117	173	A	A	H	A	H	A	H	A	A	H	A	H	H	H	H	-	A	H	A	H	H	A	H	H	A	H	A	A	H	H	H	H	A	A	A	A	-	H	H	-	-	A	A	-
lg7	8	Tag_35030	8.7	all_127562	87	A	-	-	A	H	A	H	A	A	A	A	H	-	H	H	H	A	H	A	-	-	A	-	H	A	-	A	A	H	-	-	H	A	A	A	A	H	H	-	A	H	A	A	H
lg7	*8	Tag_35027	8.7	all_127562	43	A	A	-	A	H	A	H	A	A	A	A	H	-	H	H	H	A	H	A	-	-	A	-	H	A	-	A	A	H	-	-	H	A	A	A	A	-	H	-	A	H	A	A	-
lg7	*8	Tag_35028	8.7	all_127562	51	A	A	-	A	H	A	H	A	A	A	A	H	-	H	H	H	A	H	A	-	-	A	-	H	A	-	A	A	H	-	-	H	A	A	A	A	-	H	-	A	H	A	A	-
lg7	9	Tag_46821	14.9	all_1207171	31	A	A	H	A	H	A	H	A	A	H	A	A	H	H	H	H	A	H	A	H	A	A	A	A	A	A	A	A	H	H	H	H	A	A	A	A	H	H	A	H	-	A	A	H
lg7	10	Tag_32632	19.8	all_2040413	242	A	A	-	A	H	A	H	A	A	A	A	A	A	H	H	H	A	-	A	-	A	A	-	A	A	-	A	A	H	-	-	-	A	A	A	A	H	H	A	-	-	A	A	A
lg7	11	Tag_47243	20.4	all_2146414	91	A	A	A	A	H	A	H	A	A	H	A	A	A	H	H	A	A	H	A	H	-	-	H	A	A	-	-	A	H	H	H	H	A	A	A	A	H	H	A	H	H	A	A	H
lg7	12	Tag_8645	24.9	all_1269447	216	A	A	-	A	H	A	H	A	A	H	A	H	A	H	-	H	A	H	A	A	H	A	H	A	A	H	A	A	H	-	H	H	A	A	A	-	H	H	A	H	H	A	A	H
lg7	*12	Tag_8647	24.9	all_1269447	230	A	A	-	A	H	A	H	A	A	H	A	H	A	H	-	H	A	H	A	A	H	A	H	A	A	H	A	A	H	-	H	H	A	A	A	-	H	H	A	-	H	A	A	H
lg7	*12	Tag_8648	24.9	all_1269447	231	A	A	-	A	H	A	H	A	A	H	A	H	A	H	-	H	A	H	A	A	H	A	H	A	A	H	A	A	H	-	H	H	A	A	A	-	H	H	A	-	H	A	A	H
lg7	13	Tag_8641	24.9	all_1269447	173	A	A	-	A	H	A	H	A	A	H	A	H	A	H	-	H	A	H	A	A	H	A	H	A	A	H	A	A	H	-	H	-	A	A	A	-	H	H	A	H	-	A	A	H
lg7	14	Tag_26730	26	all_1125061	62	A	A	H	A	H	A	-	A	A	H	A	H	A	H	H	H	A	H	A	H	H	A	H	A	A	H	A	A	H	H	H	H	A	A	A	A	H	H	A	-	H	A	A	H
lg7	15	Tag_35393	26	all_1269541	208	A	A	H	A	H	A	H	A	A	H	A	-	A	H	H	H	A	H	A	H	-	A	H	A	A	H	A	A	H	H	H	H	A	A	A	A	-	H	A	-	H	A	A	-
lg7	16	Tag_34100	26	all_2118314	47	A	A	H	A	H	A	H	A	A	H	A	-	A	H	H	H	A	H	A	H	H	A	-	A	A	H	A	A	-	H	-	H	A	A	A	A	-	-	A	H	H	A	A	H
lg7	17	Tag_35724	27.5	all_1518948	43	A	A	H	A	H	A	-	A	A	H	A	-	A	-	H	H	A	-	A	H	H	A	H	A	A	H	A	A	H	H	H	H	A	A	A	A	H	H	A	H	H	A	A	H
lg7	18	Tag_51925	28	all_244074	52	A	A	H	A	-	A	H	A	A	H	A	H	H	H	H	H	-	H	A	H	H	A	H	A	A	H	A	A	H	H	H	H	A	A	A	A	H	H	A	H	H	A	A	H
lg7	19	Tag_28018	29	all_748952	52	A	A	H	A	H	A	H	A	A	H	A	H	H	H	H	H	A	H	A	H	H	A	H	A	A	H	H	A	H	H	H	H	A	A	A	A	H	H	A	H	H	A	A	H
lg7	*19	Tag_19387	29	all_1753410	182	A	A	-	A	-	A	H	A	A	H	A	H	H	-	H	H	A	-	A	-	H	A	H	A	A	-	H	A	-	H	H	H	A	A	A	A	H	H	A	H	H	A	A	H
lg7	20	Tag_49169	30	all_2191561	198	A	A	H	A	A	A	H	A	A	H	A	H	H	H	H	H	A	H	A	H	H	A	H	A	A	H	H	A	H	H	H	H	A	A	A	A	H	H	A	H	H	A	A	H
lg7	21	Tag_4003	30	all_2690638	174	A	A	H	A	A	A	H	A	A	H	A	H	H	H	H	H	A	H	A	-	H	A	H	A	A	-	H	A	H	H	H	H	A	A	A	A	H	H	A	H	H	A	A	H
lg7	22	Tag_4007	31.5	all_411257	173	A	A	H	A	A	A	H	A	A	H	A	A	H	-	H	H	A	H	A	H	-	A	H	A	A	H	H	A	-	H	H	H	A	A	A	A	H	H	A	H	H	A	A	H
lg7	*22	Tag_4008	31.5	all_411257	209	A	A	H	A	A	A	H	A	A	H	A	A	H	-	H	H	A	H	A	H	-	A	H	A	A	H	H	A	-	H	H	H	A	A	A	A	H	H	A	H	H	A	A	H
lg7	*22	Tag_4009	31.5	all_411257	215	A	A	H	A	A	A	H	A	A	H	A	A	H	-	H	H	A	H	A	H	-	A	H	A	A	H	H	A	-	H	H	H	A	A	A	A	H	H	A	H	H	A	A	H
lg7	23	Tag_51547	32.5	all_943639	70	A	A	H	A	A	A	H	A	A	H	A	A	H	H	H	H	A	H	H	H	H	A	H	A	A	H	H	A	H	H	H	H	A	A	A	A	H	H	A	H	H	A	A	H
lg7	*23	Tag_51550	32.5	all_943639	182	A	A	H	A	A	A	H	A	A	H	A	A	H	H	H	H	A	H	H	H	H	A	H	A	A	H	H	A	H	H	H	H	A	A	A	A	H	H	A	H	H	A	A	H
lg7	*23	Tag_51551	32.5	all_943639	187	A	A	H	A	A	A	H	A	A	H	A	A	H	H	H	H	A	H	H	H	H	A	H	A	A	H	H	A	H	H	H	H	A	A	A	A	H	H	A	H	H	A	A	H
lg7	24	Tag_12948	32.5	all_1261586	186	A	A	H	A	A	A	H	A	A	H	A	A	H	H	H	H	A	H	H	H	H	A	H	A	A	H	H	A	H	H	-	-	A	A	A	A	H	H	A	H	H	A	A	-
lg7	*24	Tag_12950	32.5	all_1261586	197	A	A	H	A	A	A	H	A	A	H	A	A	H	H	H	H	A	H	H	H	H	A	H	A	A	H	H	A	H	H	-	-	A	A	A	A	H	H	A	H	H	A	A	-
lg7	*24	Tag_29034	32.5	all_847966	238	A	A	H	A	A	A	-	A	A	H	A	A	H	H	-	H	A	H	H	H	H	A	H	A	A	H	H	A	H	H	-	H	A	A	A	A	H	H	A	H	H	A	A	H
lg7	25	Tag_8114	32.5	all_252985	214	A	A	H	A	A	A	H	A	A	H	A	A	H	H	-	H	A	-	H	H	H	A	H	A	A	H	H	A	H	H	-	H	-	A	A	A	-	-	A	H	H	A	A	-
lg7	26	Tag_44983	32.5	all_1991604	49	A	A	H	A	A	A	H	A	A	-	A	A	H	H	H	H	A	H	H	H	H	A	-	A	A	H	H	A	H	H	H	-	A	A	A	A	-	H	A	H	H	A	A	-
lg7	27	Tag_33126	33.1	all_1660884	254	A	A	A	A	A	A	H	A	A	H	A	A	-	H	-	-	A	A	H	-	H	A	-	A	A	H	-	A	H	-	-	H	A	A	A	A	H	A	A	H	-	A	A	H
lg7	28	Tag_8522	34.3	all_1920466	137	A	A	H	A	A	A	H	A	A	H	A	-	H	A	H	-	A	H	H	H	-	A	-	A	A	H	H	A	H	H	H	H	A	A	A	A	-	H	A	H	H	A	A	H
lg7	29	Tag_20180	37.9	all_1917713	125	A	A	A	A	A	A	H	A	A	H	A	H	H	A	H	A	A	H	A	H	-	A	A	A	A	H	H	A	H	H	H	A	A	A	A	A	H	H	A	H	A	A	A	H
lg7	30	Tag_50465	41.2	all_2707696	202	A	A	A	A	A	A	H	A	A	H	A	A	H	H	H	H	A	H	H	-	H	A	H	A	A	H	H	A	H	H	H	-	A	A	-	A	H	H	A	H	H	-	A	-
lg7	31	Tag_4862	42.3	all_2124891	15	A	A	A	A	A	A	H	A	A	H	A	A	H	H	H	H	A	H	H	H	A	A	H	A	A	H	H	A	H	H	H	H	A	A	A	A	H	H	A	H	H	A	A	-
lg7	32	Tag_43095	44.3	all_2216418	33	A	A	A	A	A	A	H	A	A	H	A	A	H	-	H	H	A	-	H	H	H	A	H	A	A	H	H	A	H	-	H	H	A	A	A	A	H	H	A	H	H	A	A	H
lg7	33	Tag_17224	46.4	all_2530519	96	A	A	A	A	A	A	-	A	A	H	A	A	H	-	-	H	A	H	H	H	H	A	A	A	A	H	H	A	-	-	H	A	A	A	A	-	H	-	A	H	-	-	A	H
lg7	34	Tag_52547	48.9	all_491363	245	A	A	A	A	A	A	H	A	A	H	A	A	-	-	-	H	A	H	H	H	H	A	H	A	A	H	H	A	H	H	H	A	A	A	A	A	H	-	A	H	H	A	A	H
lg7	*34	Tag_52544	48.9	all_491363	45	A	A	A	A	A	A	H	A	A	H	A	A	-	-	-	H	A	H	H	H	H	A	H	A	A	H	-	A	H	H	H	A	A	A	A	A	H	-	A	H	-	A	A	H
lg7	35	Tag_5366	49.5	all_1273113	209	A	A	A	A	A	A	H	A	A	H	A	A	H	H	H	H	A	H	H	H	H	A	H	A	A	H	-	A	H	H	H	A	A	A	A	A	H	H	A	H	H	A	A	H
lg7	*35	Tag_34584	49.5	all_1989916	56	A	-	A	A	A	A	H	A	A	H	A	A	H	H	H	H	A	H	H	H	H	A	H	A	A	H	H	A	H	H	-	A	A	A	-	A	H	H	-	H	H	A	A	H
lg7	*35	Tag_34585	49.5	all_1989916	75	A	-	A	A	A	A	H	A	A	-	A	A	H	H	H	H	A	H	H	H	H	A	H	A	A	H	H	A	H	H	-	A	A	A	-	A	H	H	-	H	H	A	A	H
lg7	36	Tag_29494	50	all_1518210	180	A	A	A	A	A	A	H	A	A	H	A	A	H	H	H	H	A	H	H	H	H	A	H	A	A	H	H	A	H	H	H	A	A	A	A	A	H	H	A	H	H	A	A	H
lg7	*36	Tag_29495	50	all_1518210	186	A	A	A	A	A	A	H	A	A	H	A	A	H	H	H	H	A	H	H	H	H	A	H	A	A	H	H	A	H	H	H	A	A	A	A	A	H	H	A	H	H	A	A	H
lg7	37	Tag_36928	50.5	all_2437041	200	A	A	A	A	A	A	H	A	A	H	A	A	-	-	H	-	A	H	H	H	H	A	H	A	A	H	H	A	H	H	H	A	A	A	A	A	-	-	A	H	H	A	A	-
lg7	*37	Tag_36931	50.5	all_2437041	232	A	A	A	A	A	A	H	A	A	-	A	A	-	-	H	-	A	H	H	H	H	A	H	A	A	H	H	A	H	H	H	A	A	A	A	A	H	-	A	H	H	A	A	H
lg7	38	Tag_29123	52.5	all_118803	66	-	A	A	A	A	A	H	A	-	H	A	A	-	H	H	-	A	H	H	H	-	A	A	A	A	H	-	A	-	H	H	-	-	A	-	A	H	H	H	-	H	-	-	H
lg7	*38	Tag_29124	52.5	all_118803	67	-	A	A	A	A	A	H	A	-	H	A	A	-	H	H	-	A	H	H	H	-	A	A	A	A	H	-	A	-	H	H	-	-	A	-	A	H	H	H	H	H	-	-	H
lg7	39	Tag_44089	56.3	all_2349921	100	A	A	A	A	A	A	A	A	A	H	A	A	H	H	H	H	A	H	H	H	H	A	H	A	A	H	H	A	H	H	H	A	A	A	A	A	A	H	A	H	H	A	A	H
lg7	*39	Tag_44088	56.3	all_2349921	38	A	A	A	-	-	A	A	A	A	H	A	A	H	H	H	H	-	H	H	H	-	-	H	A	A	H	H	A	H	H	H	A	A	A	A	A	A	H	A	H	H	A	A	H
lg7	40	Tag_39186	58.5	all_2158942	160	A	A	A	A	A	A	A	A	A	-	A	A	H	H	-	-	A	H	H	-	A	A	-	A	A	-	-	A	H	H	H	A	A	A	A	A	-	H	A	H	-	A	A	H
lg7	41	Tag_12743	58.8	all_1833583	46	A	A	A	A	A	A	H	A	A	H	A	A	H	H	H	H	A	H	H	H	A	A	H	A	A	H	H	A	H	H	-	A	A	A	A	A	H	H	A	H	H	A	A	H
lg7	*41	Tag_4958	58.8	all_2631086	58	A	A	A	A	A	A	-	A	A	H	A	A	-	H	H	H	A	H	-	-	A	A	H	A	A	H	H	A	H	H	H	A	A	A	A	A	H	H	A	H	H	A	A	H
lg7	*41	Tag_4960	58.8	all_2631086	83	A	A	A	A	A	A	-	A	A	H	A	A	-	H	H	H	A	H	-	-	A	A	H	A	A	H	H	A	H	H	H	A	A	A	A	A	H	H	A	H	H	A	A	H
lg7	42	Tag_2177	59.4	all_1223054	31	A	A	A	A	A	A	H	A	A	H	A	A	H	-	H	H	A	H	H	H	A	A	H	A	A	H	H	A	H	H	H	A	A	A	A	A	H	H	A	H	H	A	A	H
lg7	*42	Tag_2178	59.4	all_1223054	35	A	A	A	A	A	A	H	A	A	H	A	A	H	-	H	-	A	H	H	H	A	A	H	A	A	H	H	A	H	H	H	A	A	A	A	A	H	H	A	H	H	A	A	H
lg7	43	Tag_18117	59.4	all_2204011	244	A	A	A	A	A	A	H	A	A	H	A	A	H	H	-	H	A	H	H	H	A	A	H	A	A	-	H	A	-	H	H	A	A	A	A	A	-	H	A	H	H	A	A	H
lg7	*43	Tag_35549	59.4	all_2324938	210	A	A	A	A	A	A	H	A	A	H	A	A	H	H	H	H	A	H	H	H	A	A	H	A	A	H	-	A	H	H	H	A	A	A	A	A	H	-	A	-	H	A	A	H
lg7	44	Tag_9511	60.4	all_2013381	185	A	A	A	A	A	A	H	A	A	H	A	A	-	H	H	H	A	H	H	H	A	A	H	A	A	H	H	A	H	H	H	A	A	A	A	A	H	H	A	H	H	A	A	H
lg7	45	Tag_26266	60.4	all_1870143	212	A	A	A	A	A	A	H	A	A	H	A	A	H	H	H	H	A	H	H	-	A	A	H	A	A	H	-	A	-	H	-	A	A	A	A	A	H	H	A	H	H	A	A	H
lg7	46	Tag_33268	64.4	all_23185	26	A	A	A	A	A	A	H	H	A	H	A	A	H	H	-	-	A	H	H	H	A	A	H	A	A	H	H	A	-	H	H	A	A	A	-	A	H	-	A	-	-	A	-	H
lg7	47	Tag_5368	65.3	all_1998634	73	A	A	A	A	A	A	H	-	A	-	A	A	-	-	A	H	A	H	-	A	A	A	H	A	A	H	H	A	H	H	H	A	A	A	A	A	H	H	A	H	-	A	A	H
lg7	48	Tag_11966	66	all_2729460	178	A	A	A	A	A	A	H	H	A	H	A	A	H	H	A	H	A	H	H	A	A	A	H	A	A	-	H	A	H	-	A	A	A	-	A	A	H	H	A	H	-	A	A	H
lg7	*48	Tag_11964	66	all_2729460	171	A	A	A	A	A	A	H	H	A	H	A	A	H	H	A	H	A	H	H	A	A	A	H	A	A	-	H	A	H	-	A	A	A	-	A	A	H	H	A	H	-	A	A	H
lg7	*48	Tag_11965	66	all_2729460	177	A	A	A	A	A	A	H	H	A	H	A	A	H	H	A	H	A	H	H	A	A	A	H	A	A	-	H	A	H	-	A	A	A	-	A	A	H	H	A	H	-	A	A	H
lg7	49	Tag_3166	66.5	all_2484837	237	A	A	A	A	A	A	H	H	A	H	A	A	H	H	A	H	A	H	H	A	A	A	H	A	A	H	H	A	H	H	H	A	A	A	A	A	H	H	A	H	H	A	A	H
lg7	*49	Tag_12336	66.5	all_1911062	172	A	A	A	A	A	A	H	H	A	H	A	A	H	H	A	H	A	H	H	A	A	A	H	A	A	H	H	A	H	H	H	A	A	A	A	A	H	H	A	H	H	A	A	H
lg7	*49	Tag_23242	66.5	all_1243737	199	A	A	A	A	A	A	H	H	A	H	A	A	H	H	A	H	A	H	H	A	A	A	H	A	A	H	H	A	H	-	H	A	A	A	A	A	H	H	A	H	H	A	A	H
lg7	50	Tag_28849	67	all_2030824	65	A	A	A	A	A	A	H	H	A	H	A	A	H	-	A	H	A	H	H	A	A	A	H	A	A	-	H	A	H	H	H	A	A	A	A	A	-	H	A	H	-	A	A	-
lg7	51	Tag_22597	67.3	all_2179535	20	A	A	A	A	A	A	H	H	A	A	A	A	H	A	A	H	A	H	H	A	A	A	H	A	A	H	H	A	H	H	H	A	A	A	A	A	H	H	A	H	H	A	A	H
lg7	52	Tag_2026	69	all_1986861	191	A	A	A	A	A	A	-	H	A	H	A	A	H	-	A	H	A	H	H	A	A	A	-	A	A	A	-	A	H	H	-	A	A	A	A	A	H	H	A	H	H	A	A	-
lg7	53	Tag_2024	69	all_1986861	127	A	A	A	A	A	A	H	H	A	H	A	A	H	-	A	H	A	H	H	A	A	A	H	A	A	A	-	A	H	H	-	A	A	A	A	A	H	H	A	H	A	A	A	H
lg7	54	Tag_14253	72.5	all_2039262	100	A	A	A	A	A	A	H	H	A	-	A	A	H	H	A	H	A	H	H	A	A	A	H	A	A	A	-	A	H	H	H	A	A	A	A	A	H	H	A	-	H	A	A	H
lg7	55	Tag_19411	81.7	all_539419	108	A	A	A	A	A	H	-	H	A	H	A	A	H	A	A	H	A	H	A	A	A	A	H	A	H	A	H	A	H	A	H	A	A	A	A	A	H	A	A	H	H	A	A	H
lg7	56	Tag_8489	85.5	all_1658601	232	A	A	A	A	A	H	A	H	A	H	A	A	H	H	A	H	A	-	H	A	A	A	-	A	H	A	H	A	H	A	H	A	A	A	A	-	H	A	A	H	H	-	-	H
lg7	57	Tag_38483	88.8	all_1234438	247	A	A	A	A	A	H	H	H	A	-	A	A	H	H	A	H	A	H	H	A	A	A	H	A	H	A	H	A	H	A	H	A	A	A	A	H	H	H	A	H	H	H	A	H
lg7	58	Tag_2947	89.9	all_1770063	217	A	A	A	A	A	-	H	H	A	H	A	A	H	H	A	H	A	H	H	A	A	A	-	A	H	A	H	A	H	A	H	A	A	A	A	H	H	H	A	-	H	H	A	H
lg7	59	Tag_18506	91.6	all_76092	138	A	A	A	-	A	-	H	H	A	H	A	A	H	H	-	A	A	H	H	A	A	A	H	A	H	A	H	A	-	A	H	A	A	A	A	H	-	H	A	H	H	-	A	H
lg7	60	Tag_13992	91.6	all_1234261	63	A	-	A	A	-	H	H	H	A	H	A	A	H	H	A	H	A	H	H	-	A	A	-	A	H	A	H	A	-	A	-	-	-	-	-	-	-	-	-	H	H	-	-	-
lg7	61	Tag_43801	92.1	all_1652753	162	A	A	A	A	A	-	H	H	A	H	A	A	-	H	A	H	A	-	H	A	A	A	H	A	H	A	H	A	H	A	H	A	A	A	A	H	H	H	A	H	-	H	A	H
lg7	62	Tag_10380	92.6	all_2700456	97	A	A	A	A	A	H	H	H	A	H	A	-	H	H	A	H	A	H	H	A	A	A	H	A	H	A	H	A	H	A	H	A	A	A	A	H	H	H	A	H	H	H	A	H
lg7	63	Tag_40717	93.1	all_507750	97	A	A	A	A	A	H	H	H	A	H	A	A	H	H	A	H	A	H	H	A	A	A	H	A	H	A	-	A	H	A	H	A	A	A	A	H	H	H	A	H	H	-	A	-
lg7	*63	Tag_42560	93.1	all_1865767	82	A	A	A	A	A	H	H	-	A	H	A	A	H	H	A	H	A	H	H	A	A	A	H	A	-	A	H	A	H	A	H	A	A	A	A	H	H	H	A	H	H	H	A	H
lg7	*63	Tag_42571	93.1	all_1865767	245	A	A	A	A	A	H	H	-	A	H	A	A	H	H	A	H	A	H	H	A	A	A	H	A	-	A	H	A	H	A	H	A	A	A	A	H	H	H	A	H	H	H	A	H
lg7	64	Tag_21506	95.2	all_1544545	68	A	A	A	A	A	H	H	H	A	H	H	A	H	H	A	H	A	H	-	A	A	A	H	A	H	A	H	A	A	A	H	A	A	A	A	H	H	H	A	-	A	-	A	A
lg7	65	Tag_22953	96.3	all_539949	91	A	A	A	A	A	-	H	H	A	-	H	A	H	H	A	H	A	H	H	A	A	A	H	A	H	A	H	A	A	A	H	A	A	A	A	H	-	H	A	H	H	H	H	H
lg7	66	Tag_26503	97.9	all_487330	247	A	H	A	A	A	H	H	H	A	-	-	A	H	H	A	H	A	H	-	A	A	A	H	A	-	A	H	A	A	A	H	A	A	A	A	H	H	-	A	H	H	H	H	H
lg7	*66	Tag_26496	97.9	all_487330	51	A	H	A	A	A	H	-	H	A	-	-	A	H	H	A	H	A	H	-	A	A	A	H	A	-	A	H	A	A	A	H	A	A	A	A	H	H	-	A	H	H	H	H	H
lg7	*66	Tag_26502	97.9	all_487330	237	A	H	A	A	A	H	H	H	A	-	-	A	H	H	A	H	A	H	-	A	A	A	H	A	-	A	H	A	A	A	H	A	A	A	A	H	H	-	A	H	H	H	H	H
lg7	67	Tag_1660	98.4	all_1481366	65	A	H	A	A	A	A	-	H	A	H	H	A	H	H	A	H	A	H	H	A	A	A	H	A	H	A	H	A	A	A	H	A	A	A	A	H	H	H	A	H	-	H	H	H
lg7	68	Tag_41730	105.5	all_2670425	204	H	-	A	A	A	H	H	H	A	H	H	A	H	H	A	H	A	H	H	A	A	A	H	A	H	A	H	A	A	A	A	A	A	H	A	H	H	H	A	H	H	H	H	H
lg7	69	Tag_9840	105.5	all_507681	68	H	H	A	A	A	H	H	H	A	H	H	A	H	H	A	H	A	H	H	A	A	A	H	A	H	A	H	A	A	A	A	A	A	H	A	H	H	H	A	H	H	H	H	H
lg7	*69	Tag_9842	105.5	all_507681	187	H	H	A	A	A	H	H	H	A	H	H	A	H	H	A	H	A	H	H	A	A	A	H	A	H	A	H	A	A	A	A	A	A	H	A	H	H	H	A	H	H	H	H	H
lg7	70	Tag_5454	105.5	all_481461	195	H	H	A	A	A	H	H	-	A	H	H	A	H	H	A	H	A	H	H	A	A	A	H	A	H	A	H	A	A	A	A	A	A	H	A	H	H	H	A	H	H	H	H	-
lg7	71	Tag_48676	106.8	all_2022867	78	H	H	A	A	A	H	H	H	A	H	H	A	H	H	A	H	A	H	H	A	A	A	H	A	H	A	H	A	A	A	A	A	A	H	A	H	H	H	A	H	H	H	H	H
lg7	72	Tag_35143	107.7	all_2407317	208	-	H	A	A	A	H	-	H	A	-	H	A	H	H	A	-	A	H	H	A	A	A	H	A	H	A	H	A	A	A	A	A	A	H	A	H	-	-	A	H	H	H	H	H
lg7	73	Tag_37848	110.9	all_1773609	89	-	H	A	A	A	-	H	H	A	-	H	A	H	-	A	-	A	A	-	A	-	A	-	A	H	A	H	A	A	A	H	A	A	H	A	-	H	-	A	H	H	H	-	-
lg7	74	Tag_12322	114.8	all_2025277	208	H	H	A	A	A	H	H	H	A	-	H	A	H	-	A	H	A	A	H	A	A	A	H	A	-	A	H	A	A	A	H	A	A	-	A	H	H	H	A	H	H	H	H	H
lg7	*74	Tag_12324	114.8	all_2025277	234	H	H	A	A	A	H	H	H	A	A	H	A	H	-	A	H	A	A	H	A	A	A	H	A	-	A	H	A	A	A	H	A	A	-	A	H	H	H	A	H	H	H	H	H
lg8-1	1	Tag_33119	0	all_142303	80	H	A	H	A	H	A	A	A	A	-	H	A	H	H	A	A	H	H	H	H	H	A	H	A	H	H	H	H	H	H	H	H	H	A	H	H	H	A	A	A	A	H	A	H
lg8-1	2	Tag_38549	0	all_1752874	197	H	A	H	H	H	A	A	A	A	H	H	A	H	H	A	A	H	H	-	H	H	A	H	A	H	-	H	H	-	H	H	H	-	A	H	H	-	A	A	A	A	H	-	-
lg8-1	*2	Tag_38550	0	all_1752874	214	H	A	H	H	H	A	A	A	A	H	H	A	H	H	A	A	H	H	-	H	H	A	H	A	H	-	H	H	H	H	H	H	-	A	H	H	-	A	A	A	A	H	-	-
lg8-1	3	Tag_38600	0	all_1250418	179	H	A	H	H	H	A	A	A	A	H	H	A	H	H	A	A	-	H	H	H	H	A	H	A	H	H	H	H	H	H	-	-	H	A	H	H	H	A	A	A	A	H	A	-
lg8-1	4	Tag_69	1	all_2493296	73	H	A	H	H	H	A	A	A	A	H	H	A	H	H	A	A	H	H	H	H	H	A	H	A	H	H	H	H	H	H	H	H	H	A	H	H	H	A	A	A	A	H	A	H
lg8-1	5	Tag_41056	1	all_709487	48	H	A	-	H	H	A	A	A	A	H	-	A	H	H	A	A	H	H	H	-	H	A	H	A	H	H	H	H	H	H	H	H	H	A	H	H	-	A	A	A	A	H	A	-
lg8-1	*5	Tag_41059	1	all_709487	206	H	A	-	H	H	A	A	A	A	H	-	A	H	H	A	A	H	H	H	-	H	A	H	A	H	H	H	H	H	H	H	H	H	A	H	H	-	A	A	A	A	H	A	-
lg8-1	6	Tag_25533	1	all_2558740	54	H	A	H	H	H	A	A	A	A	H	H	A	H	H	A	A	H	H	H	H	H	A	H	A	H	H	H	H	H	H	-	-	-	A	H	-	H	A	A	A	A	H	A	A
lg8-1	7	Tag_23747	1.1	all_14665	77	-	A	H	-	H	A	A	A	A	H	-	A	H	-	A	A	-	-	H	-	-	A	-	A	-	H	-	-	H	H	H	-	H	A	H	H	H	A	A	A	A	H	A	-
lg8-1	*7	Tag_23750	1.1	all_14665	203	-	A	H	-	H	A	A	A	A	H	-	A	H	-	A	A	-	-	H	-	-	A	-	A	-	H	-	-	H	H	H	-	H	A	H	H	H	A	A	A	A	-	A	-
lg8-1	8	Tag_49118	1.5	all_2686152	66	H	A	H	H	-	A	A	A	A	-	H	A	H	H	A	A	H	H	H	A	H	A	H	A	H	H	H	H	H	-	H	H	H	A	H	H	H	A	A	A	A	H	A	H
lg8-1	9	Tag_35899	3.1	all_1238643	98	H	A	H	H	H	A	A	A	A	H	H	A	H	H	A	A	-	H	H	H	H	A	H	A	H	H	H	H	H	H	H	H	H	A	H	H	H	A	A	A	A	-	A	H
lg8-1	10	Tag_30201	3.6	all_1546762	60	H	A	H	H	H	A	A	A	A	H	H	A	H	H	A	A	H	H	H	H	H	A	H	A	H	H	H	H	H	H	H	H	H	A	H	H	H	A	A	A	A	H	A	H
lg8-1	*10	Tag_17717	3.6	all_2324767	229	H	A	H	H	H	A	A	A	A	H	H	A	H	H	A	A	H	H	H	H	H	A	H	A	H	H	H	H	H	H	H	H	H	A	H	H	H	A	A	A	A	H	A	-
lg8-1	11	Tag_1733	4.1	all_2341543	49	H	A	H	H	H	A	A	A	A	H	H	A	H	H	H	A	H	H	H	H	H	A	H	A	H	H	H	H	H	H	H	H	H	A	H	H	H	A	A	A	A	H	A	H
lg8-1	12	Tag_47927	4.1	all_813444	84	H	-	H	H	H	-	-	-	-	H	H	-	H	H	H	-	H	H	H	H	H	-	H	-	H	H	H	H	H	H	H	H	H	-	H	H	H	-	-	-	-	H	-	H
lg8-1	13	Tag_37877	5.1	all_2042602	60	H	-	H	H	H	-	H	-	-	H	H	-	H	H	H	-	H	H	H	H	H	-	H	-	H	H	H	H	H	H	H	H	H	-	H	H	H	-	-	-	-	H	-	H
lg8-1	*13	Tag_37878	5.1	all_2042602	63	H	-	H	H	H	-	H	-	-	H	H	-	H	H	H	-	H	H	H	H	H	-	H	-	H	H	H	H	H	H	H	H	H	-	H	H	H	-	-	-	-	H	-	H
lg8-1	14	Tag_51881	5.1	all_105850	65	H	A	H	-	H	A	H	A	A	H	H	A	H	H	H	A	-	-	H	H	H	A	-	A	H	H	H	H	H	H	H	H	-	A	H	-	H	A	A	A	A	-	A	H
lg8-1	15	Tag_13335	5.6	all_400404	166	-	A	H	H	H	A	H	A	A	H	H	A	H	-	H	A	-	H	H	-	H	A	H	A	H	H	H	H	-	H	-	A	H	A	H	H	H	A	A	A	A	H	A	H
lg8-1	16	Tag_2982	5.9	all_206246	107	H	A	A	H	H	A	H	A	A	H	H	A	H	H	H	A	-	-	-	H	-	A	H	A	-	H	H	H	-	H	H	A	H	A	H	-	-	A	A	A	A	H	A	-
lg8-1	17	Tag_6290	6.9	all_2708360	83	H	A	H	H	H	A	H	A	A	H	-	A	H	-	H	A	H	-	H	H	-	A	H	A	H	H	H	H	H	H	H	-	-	A	H	H	H	A	A	A	A	-	A	A
lg8-1	18	Tag_26417	9.5	all_2141063	113	H	A	H	H	H	A	-	A	A	H	-	A	H	A	H	-	-	H	H	H	H	A	A	A	H	H	H	H	H	H	H	-	H	A	H	-	H	A	A	A	A	H	A	H
lg8-1	19	Tag_4948	13.3	all_2431189	138	-	A	H	H	H	A	A	A	A	H	-	A	H	H	H	A	A	-	-	H	H	A	H	A	H	H	A	H	H	H	-	A	-	A	H	H	H	A	A	A	A	A	A	H
lg8-1	20	Tag_7643	17	all_233975	116	H	A	H	H	H	A	A	A	A	H	H	A	H	H	H	H	H	H	H	H	H	A	A	A	H	H	H	H	H	H	H	H	H	A	H	H	-	A	A	A	A	A	A	A
lg8-1	21	Tag_30482	21.6	all_2194739	95	-	A	H	A	H	A	H	A	A	A	A	A	-	H	A	A	H	H	A	H	H	A	H	A	H	H	-	-	H	H	H	H	H	A	H	-	H	A	A	A	A	H	A	H
lg8-1	22	Tag_40891	26.9	all_131237	152	H	A	H	H	H	A	H	A	A	A	H	A	H	H	H	A	H	H	H	H	-	-	A	A	-	H	H	H	H	H	H	H	-	A	H	H	A	A	A	A	A	H	A	H
lg8-1	23	Tag_7423	29.5	all_2632085	127	A	A	H	H	H	A	H	A	H	H	H	A	H	H	H	A	H	H	H	H	H	A	A	A	H	H	H	H	-	-	H	H	H	A	H	H	-	A	A	A	A	-	A	H
lg8-1	24	Tag_19766	31.8	all_497668	106	H	A	H	H	H	A	H	A	A	H	H	A	H	H	H	A	H	H	H	H	H	A	A	A	H	H	H	H	H	H	H	H	H	A	H	H	H	A	A	A	A	H	A	H
lg8-1	25	Tag_3185	32.2	all_2125451	205	H	A	H	H	H	A	H	A	A	-	H	A	H	H	H	A	H	H	H	H	H	A	A	A	H	H	-	H	-	H	H	H	-	A	H	H	H	A	A	A	A	H	A	-
lg8-1	26	Tag_25546	32.2	all_2220365	90	H	A	H	-	H	A	H	A	A	H	-	A	H	H	H	A	H	H	H	H	H	A	A	A	H	H	H	H	H	H	-	H	H	A	H	H	H	A	A	A	A	H	A	H
lg8-1	27	Tag_40091	34.1	all_503519	166	H	A	H	H	H	A	H	A	A	H	H	A	H	H	H	H	H	H	H	H	-	-	A	A	-	H	H	H	H	H	H	H	H	A	H	H	H	A	A	A	A	H	A	H
lg8-1	28	Tag_63	34.1	all_817972	172	H	-	H	H	H	-	H	-	-	H	H	-	H	H	H	H	H	H	H	H	H	-	-	-	H	H	-	H	H	H	H	H	H	-	H	H	H	-	-	-	-	H	-	H
lg8-1	*28	Tag_64	34.1	all_817972	199	H	-	H	H	H	-	H	-	-	H	H	-	H	H	H	H	H	H	H	H	H	-	-	-	H	H	-	H	H	H	H	H	H	-	H	H	H	-	-	-	-	H	-	H
lg8-1	29	Tag_17	34.4	all_498113	217	H	A	H	H	H	A	H	A	A	H	H	A	H	H	H	H	H	H	H	H	H	A	A	A	H	H	H	-	H	H	H	H	H	A	H	H	H	A	A	A	A	H	A	-
lg8-1	30	Tag_35693	34.6	all_92351	50	H	-	H	H	H	-	H	-	-	H	H	-	H	H	H	H	H	H	H	-	H	-	-	-	H	H	H	H	H	H	H	H	H	-	H	H	H	-	-	-	-	H	-	H
lg8-1	*30	Tag_35697	34.6	all_92351	227	H	-	H	H	H	-	H	-	-	-	H	-	H	H	H	H	H	H	H	-	H	-	-	-	H	H	H	H	H	H	H	H	H	-	H	H	H	-	-	-	-	H	-	H
lg8-1	31	Tag_24951	34.6	all_1560192	58	H	A	H	H	H	A	H	A	A	H	H	A	H	H	H	H	H	H	H	H	H	A	A	A	H	H	H	H	H	H	H	H	H	A	H	H	H	A	A	A	A	H	A	-
lg8-1	*31	Tag_14	34.6	all_498113	59	H	A	H	H	H	A	-	A	A	H	H	A	H	H	-	H	H	H	H	H	H	A	A	A	H	H	H	H	-	H	H	-	H	A	H	-	H	A	A	A	A	H	A	H
lg8-1	*31	Tag_24955	34.6	all_1560192	176	H	A	H	H	H	A	H	A	A	H	H	A	H	H	H	H	H	H	H	H	H	A	A	A	H	H	H	H	H	H	H	H	H	A	H	H	H	A	A	A	A	H	A	-
lg8-1	*31	Tag_35183	34.6	all_2219688	42	H	A	H	H	H	A	H	A	A	H	H	A	H	H	H	H	H	H	H	H	H	A	A	A	H	-	-	H	H	-	H	H	H	A	-	H	-	A	A	A	A	H	A	-
lg8-1	32	Tag_1817	35.1	all_1038807	196	H	A	H	H	H	A	H	A	H	H	H	A	H	H	H	H	H	H	H	H	H	A	A	A	H	H	H	H	H	H	H	H	H	A	H	H	H	A	A	A	A	H	A	H
lg8-1	33	Tag_4341	35.1	all_2184360	97	H	A	H	H	H	A	H	A	H	H	H	A	H	H	H	H	H	H	H	H	H	A	A	A	H	H	H	H	H	H	H	H	H	A	H	H	H	A	A	A	A	H	A	H
lg8-1	34	Tag_12860	35.1	all_546714	78	H	A	H	-	H	A	H	A	H	H	H	A	-	-	H	-	H	H	-	H	H	A	A	A	H	-	H	-	H	-	-	H	H	A	H	H	H	A	A	A	A	H	A	H
lg8-1	35	Tag_27160	35.6	all_543742	166	A	A	H	H	H	A	H	A	H	H	H	A	H	-	H	H	H	H	H	H	H	A	A	A	H	H	-	H	H	H	H	H	H	A	H	H	H	A	A	A	A	-	A	H
lg8-1	*35	Tag_27161	35.6	all_543742	172	A	A	H	H	H	A	H	A	H	H	H	A	H	-	H	H	H	H	H	H	H	A	A	A	H	H	-	H	H	H	H	H	H	A	H	H	H	A	A	A	A	-	A	H
lg8-1	*35	Tag_27162	35.6	all_543742	178	A	A	H	H	H	A	H	A	H	H	H	A	H	-	H	-	H	H	H	H	H	A	A	A	H	H	-	H	H	H	H	H	H	A	H	H	H	A	A	A	A	-	A	H
lg8-1	36	Tag_16618	35.6	all_2347800	24	-	A	H	H	H	A	H	A	H	H	A	A	H	H	-	H	H	H	H	-	H	A	A	A	H	H	A	H	-	H	H	H	H	A	H	H	H	A	A	A	A	H	A	A
lg8-1	37	Tag_7424	37.6	all_2632085	165	A	A	H	H	H	A	H	A	H	H	H	A	H	H	H	H	H	H	H	H	-	A	A	A	H	H	H	H	-	H	H	H	H	A	H	H	-	A	A	A	A	-	A	H
lg8-1	38	Tag_26506	37.6	all_215256	239	A	A	H	H	-	A	H	A	-	-	H	A	H	H	H	H	H	H	H	A	H	A	A	A	H	H	H	H	H	H	-	H	H	A	H	H	H	A	A	A	A	-	A	H
lg8-1	39	Tag_50415	37.6	all_25496	168	A	A	H	H	H	A	H	A	H	H	-	A	H	H	H	H	-	H	H	H	H	A	A	A	H	H	H	H	H	H	-	H	H	A	H	H	H	A	A	A	A	H	A	-
lg8-1	40	Tag_2784	37.6	all_1958633	61	A	A	H	H	H	A	H	A	H	H	H	A	H	H	H	H	H	H	H	H	H	A	A	A	H	H	H	H	H	H	H	H	H	A	H	H	H	A	A	A	A	H	A	H
lg8-1	41	Tag_22510	38.1	all_1992456	56	A	A	H	H	H	A	H	A	-	-	H	A	H	-	-	H	H	H	H	H	H	A	A	A	H	H	-	H	H	H	H	H	H	A	H	H	H	A	A	A	A	H	A	H
lg8-1	*41	Tag_22511	38.1	all_1992456	72	A	A	H	H	H	A	H	A	-	-	H	A	H	-	-	H	H	H	H	H	H	A	A	A	H	H	-	H	H	H	H	H	H	A	H	H	H	A	A	A	A	H	A	H
lg8-1	42	Tag_15442	38.1	all_1268288	83	A	A	H	H	-	A	H	A	-	H	H	A	H	H	-	H	-	H	-	-	H	A	A	A	H	-	-	H	H	H	H	H	H	A	-	H	H	A	A	A	A	H	A	H
lg8-1	43	Tag_43187	43.1	all_2700483	102	A	A	A	H	H	A	H	A	H	H	H	A	H	H	H	H	A	H	H	H	H	A	A	A	H	H	H	H	H	H	H	H	H	A	H	H	H	A	A	A	A	A	A	H
lg8-1	*43	Tag_4951	43.1	all_1354326	77	A	A	A	-	H	A	H	A	H	H	-	A	H	H	H	H	A	H	-	-	H	A	A	A	-	-	H	H	-	-	H	H	-	A	H	H	H	A	A	A	A	A	A	-
lg8-1	44	Tag_30083	47	all_2431658	77	A	A	A	H	H	A	H	A	H	H	H	A	H	H	H	H	A	H	A	H	H	A	A	A	H	H	H	H	H	H	H	H	H	A	H	H	H	A	A	A	A	A	A	H
lg8-1	45	Tag_39529	47	all_2729331	203	A	A	A	H	H	A	H	A	H	H	H	A	H	H	-	H	A	H	A	H	H	A	A	A	H	H	-	H	H	H	H	H	H	H	H	H	H	A	A	A	A	-	A	-
lg8-2	1	Tag_8022	0	all_1983270	183	H	A	H	A	A	A	A	H	A	A	H	H	A	H	A	A	H	H	A	H	H	A	A	A	A	A	H	A	A	A	H	H	H	A	H	A	A	A	A	A	A	H	H	H
lg8-2	2	Tag_45989	0.3	all_1285676	44	H	A	H	A	A	A	A	-	A	A	H	H	A	H	A	A	H	H	A	H	H	A	A	A	A	A	H	A	A	A	-	-	H	A	H	A	A	A	A	A	A	H	H	-
lg8-2	*2	Tag_45990	0.3	all_1285676	55	H	A	H	A	A	A	A	-	A	A	H	H	A	H	A	A	H	H	A	H	H	A	A	A	A	A	H	A	A	A	-	-	H	A	H	A	A	A	A	A	A	H	H	-
lg8-2	*2	Tag_45992	0.3	all_1285676	60	H	A	H	A	A	A	A	-	A	A	H	H	A	H	A	A	H	H	A	H	H	A	A	A	A	A	H	A	A	A	-	-	H	A	H	A	A	A	A	A	A	H	H	-
lg8-2	*2	Tag_45993	0.3	all_1285676	69	H	A	H	A	A	A	A	-	A	A	H	H	A	H	A	A	H	H	A	H	H	A	A	A	A	A	H	A	A	A	-	-	H	A	H	A	A	A	A	A	A	H	H	-
lg8-2	*2	Tag_45994	0.3	all_1285676	78	H	A	H	A	A	A	A	-	A	A	H	H	A	H	A	A	H	H	A	H	H	A	A	A	A	A	H	A	A	A	-	-	H	A	H	A	A	A	A	A	A	H	H	-
lg8-2	*2	Tag_45995	0.3	all_1285676	81	H	A	H	A	A	A	A	-	A	A	H	H	A	H	A	A	H	H	A	H	H	A	A	A	A	A	H	A	A	A	-	-	H	A	H	A	A	A	A	A	A	H	H	-
lg8-2	3	Tag_35802	1.3	all_2141855	98	-	A	H	A	A	A	A	H	A	A	H	-	A	-	A	A	H	H	H	-	H	A	A	A	A	A	A	A	A	A	H	-	H	A	H	A	A	A	A	A	A	H	H	-
lg8-2	4	Tag_17498	1.9	all_2488243	17	H	A	H	A	A	A	A	H	A	A	H	H	A	H	A	A	H	A	H	H	H	A	-	A	A	A	H	A	A	A	-	H	H	A	H	A	A	A	A	A	-	H	H	H
lg8-2	5	Tag_17500	1.9	all_2488243	188	H	A	H	A	A	A	A	H	A	A	H	H	A	H	A	A	H	H	H	H	H	A	-	A	A	A	H	A	A	A	-	H	H	A	H	A	A	A	A	A	-	H	H	H
lg8-2	6	Tag_39182	4.9	all_2006744	230	H	A	-	-	A	A	A	H	A	A	H	H	-	H	A	A	H	H	H	H	H	A	A	A	A	A	H	H	-	A	H	H	H	A	H	A	A	A	A	A	A	H	H	H
lg8-2	7	Tag_32975	4.9	all_254255	69	H	A	H	A	A	A	A	H	A	A	H	H	A	H	A	A	H	H	H	H	H	A	A	A	A	A	H	H	A	A	-	H	H	A	H	A	A	A	A	A	A	H	H	H
lg8-2	*7	Tag_32981	4.9	all_254255	164	H	A	H	A	A	A	A	H	A	A	H	H	A	H	A	A	H	H	H	H	H	A	A	A	A	A	H	H	A	A	-	H	H	A	H	A	A	A	A	A	A	H	H	H
lg8-2	*7	Tag_32983	4.9	all_254255	235	H	A	H	A	A	A	A	H	A	A	H	H	A	H	A	A	H	H	H	H	H	A	A	A	A	A	H	H	A	A	-	H	H	A	H	A	A	A	A	A	A	H	H	H
lg8-2	8	Tag_23453	10	all_1893146	63	H	A	H	A	A	A	A	H	A	A	H	H	A	H	A	A	H	H	H	H	H	A	A	A	A	A	H	H	A	A	H	H	H	A	H	H	A	A	A	A	A	H	H	-
lg8-2	9	Tag_30257	10	all_1877969	43	H	A	H	A	A	A	A	H	A	A	H	H	A	H	A	A	H	H	H	H	H	A	A	A	A	A	H	H	A	A	H	H	H	A	H	H	A	A	A	A	A	H	H	H
lg8-2	10	Tag_438	10.5	all_489264	75	H	A	H	A	A	A	A	H	A	A	H	H	A	H	A	A	H	H	-	H	-	A	A	A	A	A	H	H	A	A	H	-	-	A	H	-	A	A	A	A	A	-	H	H
lg8-2	*10	Tag_440	10.5	all_489264	105	H	A	H	A	A	A	A	H	A	A	H	-	A	H	A	A	H	H	-	H	-	A	A	A	A	A	H	H	A	A	-	-	-	A	H	-	A	A	A	A	A	-	H	H
lg8-2	11	Tag_10399	11.1	all_2338417	42	-	A	H	A	A	A	A	H	A	A	H	H	A	H	A	A	H	H	H	H	H	A	A	A	A	A	H	-	H	A	H	H	-	A	H	H	A	A	A	A	A	H	H	-
lg8-2	12	Tag_437	12.5	all_489264	69	H	A	H	A	A	A	A	H	A	A	H	H	A	H	A	A	H	H	-	H	H	A	A	H	H	A	H	H	A	A	H	-	-	-	H	-	-	A	-	A	A	-	H	H
lg8-2	13	Tag_31662	19.8	all_1739170	142	H	A	H	A	A	A	A	A	A	A	H	H	A	H	A	A	H	H	H	H	H	A	H	A	H	H	H	H	H	A	H	H	H	A	H	H	A	A	A	A	A	H	H	H
lg8-2	14	Tag_15972	19.8	all_207836	37	H	A	H	A	A	A	A	A	A	A	H	H	A	H	A	A	H	H	H	H	H	A	H	A	H	H	H	H	H	A	H	H	H	A	H	H	A	A	A	A	A	H	H	H
lg8-2	*14	Tag_40084	19.8	all_528794	48	H	A	-	A	A	A	A	A	A	A	H	H	A	H	A	A	H	H	H	H	H	A	-	A	H	H	-	-	H	A	H	H	-	A	H	H	A	A	A	A	A	H	-	H
lg8-2	15	Tag_52853	20.8	all_518927	76	H	A	H	A	A	A	A	A	A	A	H	H	H	H	A	A	H	H	-	H	H	A	H	A	H	H	H	H	H	A	H	-	-	A	H	H	A	A	A	A	A	H	H	H
lg8-2	*15	Tag_52854	20.8	all_518927	80	H	A	H	A	A	A	A	A	A	A	H	H	H	H	A	A	H	H	-	H	H	A	H	A	H	H	H	H	H	A	H	-	-	A	H	H	A	A	A	A	A	H	H	H
lg8-2	16	Tag_52855	20.8	all_518927	255	H	A	H	A	A	A	A	A	A	A	H	H	H	H	A	A	H	H	-	A	H	A	H	A	H	H	H	H	H	A	H	-	-	A	H	A	A	A	A	A	A	H	H	H
lg8-2	17	Tag_33804	25.2	all_1090357	254	H	A	H	A	H	A	A	A	A	H	H	H	H	H	A	A	H	H	H	H	H	A	A	A	H	-	H	H	H	A	H	H	H	A	H	-	A	A	A	A	A	H	H	H
lg8-2	18	Tag_51721	26.5	all_49700	72	H	A	H	H	H	A	A	A	A	H	H	H	-	H	A	A	H	-	H	H	H	A	-	A	H	H	H	H	H	A	H	H	H	A	H	H	A	A	A	A	A	H	H	-
lg8-2	19	Tag_37314	26.5	all_509869	85	H	-	A	H	H	-	-	-	-	H	H	H	H	H	-	-	H	H	H	H	H	-	H	-	H	H	H	H	H	-	H	H	A	-	A	H	-	-	-	-	-	H	H	H
lg8-2	*19	Tag_37315	26.5	all_509869	175	H	-	A	H	H	-	-	-	-	H	H	H	H	H	-	-	H	H	H	H	H	-	H	-	H	H	H	H	H	-	H	H	A	-	A	H	-	-	-	-	-	H	H	H
lg8-2	*19	Tag_37318	26.5	all_509869	223	H	-	A	H	H	-	-	-	-	H	H	H	H	H	-	-	H	H	H	H	H	-	H	-	H	H	H	H	H	-	H	H	A	-	A	H	-	-	-	-	-	H	H	H
lg8-2	20	Tag_22382	26.5	all_1255578	239	H	A	H	H	H	A	A	A	A	H	H	H	H	H	A	A	H	H	H	H	H	A	H	A	H	H	H	H	H	A	H	H	H	A	H	H	A	A	A	A	A	H	H	H
lg8-2	*20	Tag_11083	26.5	all_170008	73	H	A	H	H	H	A	A	A	A	-	H	H	H	H	A	A	H	H	H	H	H	A	H	A	H	H	H	H	H	A	H	H	H	A	H	H	A	A	A	A	A	H	H	H
lg8-2	21	Tag_46024	27	all_2372869	159	H	A	H	H	H	A	A	A	A	H	H	H	H	H	A	A	H	H	H	H	H	A	H	A	H	H	H	H	H	A	H	H	-	A	H	H	A	A	A	A	A	H	H	H
lg8-2	22	Tag_45398	27	all_483066	100	H	-	H	H	H	-	-	-	-	H	H	H	H	H	-	-	H	H	H	H	H	-	H	-	H	H	H	H	H	-	H	H	H	-	-	H	-	-	-	-	-	H	H	-
lg8-2	*22	Tag_45399	27	all_483066	166	H	-	H	H	H	-	-	-	-	H	H	H	H	H	-	-	H	H	H	H	H	-	H	-	H	H	H	H	H	-	H	H	H	-	-	H	-	-	-	-	-	H	H	-
lg8-2	*22	Tag_45401	27	all_483066	200	H	-	H	H	H	-	-	-	-	H	H	H	H	H	-	-	H	H	H	H	H	-	H	-	H	H	H	H	H	-	H	H	H	-	-	H	-	-	-	-	-	H	H	-
lg8-2	23	Tag_51453	27.5	all_1859842	188	H	A	-	-	H	A	A	A	A	H	H	H	-	H	A	A	H	H	H	H	H	A	H	A	H	H	H	H	-	A	H	H	H	A	H	H	A	A	A	A	A	H	H	A
lg8-2	24	Tag_35114	28.1	all_534118	38	H	A	-	H	H	A	A	A	A	H	H	H	-	H	A	A	-	H	H	H	H	A	-	A	-	H	H	H	H	A	-	H	H	A	H	H	A	A	A	A	A	H	H	A
lg8-2	25	Tag_2191	31.3	all_2220597	157	H	A	H	H	-	A	A	A	A	H	H	H	H	H	A	A	H	H	-	H	H	A	H	A	H	H	H	H	H	-	A	H	H	-	H	H	A	A	A	A	A	H	H	-
lg8-2	26	Tag_39662	34.6	all_1530060	58	-	-	-	H	H	A	A	A	A	H	H	-	-	-	A	A	H	H	-	H	H	A	-	A	-	H	H	H	-	H	H	H	H	A	-	H	H	A	A	A	A	A	-	A
lg8-2	27	Tag_39665	34.6	all_1530060	255	-	-	-	H	H	A	A	A	A	H	H	-	-	-	A	A	H	H	-	H	H	A	-	A	-	H	H	A	-	H	H	H	H	A	-	H	H	A	A	A	A	A	-	A
lg8-2	28	Tag_39640	37.4	all_1272482	163	H	A	H	H	H	A	A	A	-	H	H	H	H	H	A	A	-	H	H	H	H	A	H	A	H	H	-	H	H	A	H	H	H	A	-	-	H	-	A	A	A	H	-	H
lg8-2	29	Tag_13183	38.6	all_207940	80	H	A	H	-	-	A	A	A	A	-	H	A	H	H	A	A	H	H	H	H	H	A	H	A	H	H	H	H	-	H	H	H	H	A	H	H	H	A	A	A	A	H	H	-
lg8-2	30	Tag_24924	38.6	all_457961	168	H	A	-	H	H	A	A	A	A	H	H	A	H	H	A	A	H	H	H	H	-	A	H	A	H	H	H	H	H	H	H	H	H	A	H	H	H	A	A	A	A	H	H	-
lg8-2	*30	Tag_24925	38.6	all_457961	182	H	A	-	H	H	A	A	A	A	H	H	A	H	H	A	A	H	H	H	H	-	A	H	A	H	H	H	H	H	H	H	H	H	A	H	H	H	A	A	A	A	H	H	-
lg8-2	*30	Tag_24926	38.6	all_457961	183	H	A	-	H	H	A	A	A	A	H	H	A	H	H	A	A	H	H	H	H	-	A	H	A	H	H	H	H	H	H	H	H	H	A	H	H	H	A	A	A	A	H	H	-
lg8-2	31	Tag_4466	39.3	all_1650275	225	H	A	H	H	H	A	A	A	A	H	-	A	H	H	A	A	H	H	H	H	H	A	H	A	H	-	H	H	H	H	H	H	-	A	H	H	H	A	A	A	A	H	A	H
lg8-2	32	Tag_44719	39.3	all_191030	98	H	A	H	H	-	A	A	A	A	H	H	A	H	H	A	A	H	H	-	-	H	A	H	A	-	H	-	H	H	H	-	-	H	A	H	H	-	A	A	A	A	H	A	H
lg8-2	33	Tag_39542	39.3	all_702934	16	H	A	H	-	H	A	A	A	A	A	-	A	H	H	A	A	H	H	H	H	-	A	-	A	H	H	H	H	H	-	-	-	-	A	-	H	H	A	A	A	A	-	A	H
lg8-2	34	Tag_2936	39.9	all_1550155	146	-	A	H	H	H	A	A	A	A	H	H	A	H	-	A	A	H	H	H	H	H	A	-	A	-	H	H	H	H	H	-	-	H	A	A	-	-	A	A	A	A	H	A	H
lg8-2	35	Tag_39876	42.3	all_2183554	25	H	A	H	H	A	A	A	A	A	H	H	A	H	H	A	A	H	-	A	H	H	A	H	A	H	-	H	H	H	H	H	H	H	A	H	H	H	A	A	A	A	H	A	-
lg8-2	*35	Tag_39875	42.3	all_2183554	15	H	A	H	H	A	A	A	A	A	H	H	A	H	H	A	A	H	-	A	H	H	A	H	A	H	-	H	H	H	H	H	H	H	A	H	H	H	A	A	A	A	H	A	-
lg8-3	1	Tag_14741	0	all_2225527	122	A	A	A	H	A	A	H	A	H	H	-	A	A	H	A	H	A	H	A	H	H	-	A	A	H	-	A	A	H	H	H	-	H	-	H	A	-	A	-	-	A	A	H	-
lg8-3	2	Tag_28721	0.5	all_1166844	184	A	A	A	H	H	A	H	A	H	H	H	A	A	H	H	-	A	H	-	H	-	-	A	A	H	H	A	A	H	H	H	A	H	H	H	A	A	A	A	H	A	A	H	H
lg8-3	3	Tag_5247	2.1	all_503700	171	A	A	A	H	H	A	H	A	H	H	H	-	A	H	H	-	A	H	A	H	-	-	A	A	H	H	A	A	H	-	H	A	H	H	-	A	-	A	A	H	A	A	H	H
lg8-3	4	Tag_52052	2.1	all_1504866	79	A	A	A	-	H	A	-	A	-	H	H	A	A	H	-	H	-	-	A	-	H	A	A	A	H	-	A	A	-	-	H	A	H	H	H	A	A	A	A	-	A	A	H	H
lg8-3	5	Tag_48283	4.1	all_501680	193	A	A	A	H	H	A	H	A	H	-	H	A	A	H	H	-	A	H	A	H	-	A	A	A	H	H	A	A	-	H	-	A	-	H	H	-	-	A	A	H	A	A	A	H
lg8-3	6	Tag_48282	4.1	all_501680	23	A	A	A	H	H	A	H	A	H	H	H	A	A	H	H	H	A	H	A	H	H	A	A	A	H	H	A	A	H	H	H	A	H	H	H	-	H	A	A	H	A	A	H	H
lg8-3	7	Tag_36451	5.2	all_1666815	183	A	A	A	H	H	A	H	A	H	H	H	-	A	H	H	H	A	H	A	H	H	-	A	A	H	H	A	A	H	H	A	A	H	H	H	A	H	A	A	H	A	A	H	H
lg8-3	8	Tag_13988	8.7	all_2038979	191	A	A	A	H	H	A	H	A	H	H	H	A	A	H	-	H	A	A	A	H	H	A	A	A	H	H	A	A	H	H	A	A	H	H	H	A	H	A	A	H	A	A	H	H
lg8-3	9	Tag_36539	10.2	all_1801343	160	A	A	A	H	H	A	H	A	H	H	H	A	A	H	H	H	A	A	A	H	H	A	A	A	H	H	A	A	H	H	A	A	H	H	H	A	H	A	A	H	A	A	H	-
lg8-3	10	Tag_25264	12.2	all_216889	151	A	-	A	-	-	A	-	A	H	H	H	-	A	H	H	H	A	A	A	H	H	-	H	A	H	A	A	A	H	H	A	A	H	H	H	A	H	A	A	-	A	-	-	-
lg8-3	11	Tag_35623	12.2	all_1651464	35	A	A	A	H	H	A	H	A	H	-	H	A	A	H	H	-	A	A	A	-	H	A	H	A	H	H	A	A	H	H	A	A	H	H	H	A	H	A	A	-	A	A	-	H
lg8-3	12	Tag_37451	12.2	all_100723	162	-	-	-	H	H	-	H	-	H	H	H	-	-	H	H	H	-	-	-	H	H	-	H	-	H	H	-	-	H	H	-	-	H	H	H	-	H	-	-	H	-	-	H	H
lg8-3	13	Tag_16470	12.2	all_210652	173	A	A	A	-	H	A	H	A	H	H	H	A	A	H	H	H	A	A	A	H	H	A	H	A	H	H	A	A	H	H	A	A	H	H	H	A	H	A	A	H	A	A	H	H
lg8-3	*13	Tag_46596	12.2	all_2670093	172	A	A	A	H	H	A	H	A	H	H	H	A	A	-	H	-	A	A	A	-	H	A	H	A	H	H	A	A	H	H	A	A	H	H	H	A	H	A	A	H	A	A	H	H
lg8-3	*13	Tag_46597	12.2	all_2670093	225	A	A	A	H	H	A	H	A	H	H	H	A	A	-	H	-	A	A	A	-	H	A	H	A	H	H	A	A	H	H	A	A	H	H	H	A	H	A	A	H	A	A	H	H
lg8-3	14	Tag_18544	12.9	all_1702264	105	A	A	A	H	H	A	H	A	-	-	H	A	A	H	H	H	A	A	A	H	H	A	H	A	-	H	A	A	H	H	A	-	H	H	H	A	H	-	A	H	A	A	H	H
lg8-3	15	Tag_37146	15.2	all_1196428	243	A	A	A	H	H	A	-	A	H	H	H	A	A	H	H	H	A	A	A	H	H	A	H	H	H	H	A	A	H	H	A	A	H	H	H	A	H	A	A	H	A	A	H	H
lg8-3	*15	Tag_31013	15.2	all_481106	62	A	A	A	H	-	A	H	A	H	H	H	A	A	H	H	H	A	A	A	H	H	-	-	H	H	H	A	A	H	H	A	A	H	-	H	A	H	A	A	H	A	A	H	H
lg8-3	16	Tag_47984	15.2	all_1235663	96	A	A	A	H	H	A	H	A	H	H	H	A	A	-	H	H	A	A	A	H	H	A	H	H	H	-	A	A	H	-	A	A	H	-	-	A	-	A	A	H	A	A	-	-
lg8-3	17	Tag_25670	17.7	all_226085	239	A	A	A	H	H	A	H	A	H	H	H	H	A	H	-	H	A	H	H	H	H	A	H	H	H	-	A	-	H	H	A	A	-	-	-	H	H	A	-	H	A	A	-	H
lg8-3	18	Tag_25667	18.8	all_226085	192	A	A	A	H	H	A	-	A	-	H	H	A	A	H	-	H	A	A	A	H	H	A	H	H	H	A	A	A	H	H	A	A	A	A	-	A	H	A	A	H	A	A	H	H
lg8-3	19	Tag_34387	20	all_2711414	88	A	A	A	H	H	A	H	A	H	H	H	A	A	H	-	H	A	A	A	H	H	A	H	H	H	A	A	A	H	H	A	A	H	-	H	A	H	A	A	H	A	A	H	H
lg8-3	20	Tag_25661	20	all_226085	74	A	A	A	H	H	A	H	A	H	H	H	A	A	H	H	H	A	A	A	H	H	A	H	H	H	A	A	A	H	H	A	A	-	-	H	A	H	A	A	H	A	A	H	H
lg8-3	21	Tag_26913	20.1	all_1518902	96	A	A	A	H	H	A	H	A	H	H	-	-	A	H	H	-	A	A	-	H	H	A	H	H	H	A	A	A	H	-	A	A	H	H	H	A	-	A	A	H	A	A	H	H
lg8-3	22	Tag_21471	21.5	all_530460	92	A	A	A	H	-	A	H	A	A	H	A	A	A	H	H	A	A	A	A	H	H	A	H	H	H	A	A	A	H	A	A	A	H	H	H	A	A	A	A	H	A	A	H	H
lg8-3	23	Tag_19482	28.6	all_1353126	49	A	A	A	H	A	A	H	A	H	H	-	-	A	H	H	-	A	-	H	H	H	A	H	A	H	H	-	A	-	H	A	A	H	H	A	-	H	A	A	H	A	A	H	-
lg9	1	Tag_19961	0	all_1965274	12	A	A	A	A	A	-	A	A	A	A	A	-	A	A	A	A	H	A	H	H	-	A	-	A	A	A	A	A	H	H	A	A	H	A	H	H	A	A	H	A	A	A	A	H
lg9	2	Tag_19969	0	all_1965274	76	A	A	A	A	A	-	A	A	A	A	A	-	A	A	A	A	H	A	H	H	-	A	-	-	A	A	A	A	H	H	A	A	H	A	H	H	A	A	H	A	A	A	A	H
lg9	3	Tag_40732	5.9	all_1392306	63	A	A	A	A	A	A	A	A	A	-	A	H	A	H	H	A	-	A	A	H	A	A	H	-	A	A	-	A	H	H	A	A	H	A	H	H	A	A	A	A	A	A	A	-
lg9	4	Tag_34181	8.2	all_2041491	100	-	A	A	A	A	A	A	A	A	H	A	H	A	H	H	H	H	A	-	H	A	A	H	H	A	A	A	A	H	H	-	A	-	A	H	A	-	A	A	A	A	-	-	-
lg9	5	Tag_39139	8.6	all_2161199	59	A	A	-	A	A	A	A	A	A	H	A	H	A	H	H	-	-	A	A	H	A	A	H	-	A	A	A	A	H	H	A	A	-	A	-	-	A	A	H	A	A	A	A	H
lg9	*5	Tag_39140	8.6	all_2161199	60	A	A	-	A	A	A	A	A	A	H	A	H	A	H	H	-	-	A	A	H	A	A	H	-	A	A	A	A	H	H	A	A	-	A	-	-	A	A	H	A	A	A	A	H
lg9	*5	Tag_39142	8.6	all_2161199	74	A	A	-	-	A	A	A	A	A	H	A	H	A	H	H	-	-	A	A	H	A	A	H	-	A	A	A	A	H	-	-	A	-	A	-	-	A	A	H	A	A	A	A	H
lg9	*5	Tag_39143	8.6	all_2161199	79	A	A	-	A	A	A	A	A	A	H	A	H	A	H	H	-	-	A	A	H	A	A	H	-	A	A	A	A	H	-	A	A	-	A	-	-	A	A	H	A	A	A	A	H
lg9	6	Tag_41414	8.8	all_2696673	234	A	A	A	A	A	A	A	A	A	-	A	H	A	-	H	-	H	A	-	-	A	A	H	H	A	A	A	A	-	H	A	A	-	A	-	-	A	A	H	A	A	A	A	H
lg9	*6	Tag_43301	8.8	all_217299	61	A	-	A	A	A	A	A	A	A	H	A	H	A	H	H	H	-	A	H	H	A	A	H	H	A	-	A	A	H	H	A	A	H	A	H	H	A	A	H	-	A	A	A	H
lg9	7	Tag_34183	8.9	all_2041491	236	-	A	A	A	A	A	A	A	A	H	A	H	A	H	H	H	H	A	-	H	A	A	H	H	A	A	A	A	H	H	-	A	A	A	H	H	-	A	H	A	A	-	-	-
lg9	8	Tag_25861	9	all_2048768	179	A	A	A	A	A	A	A	A	A	H	A	H	A	H	H	H	H	A	H	H	A	A	H	H	A	A	A	A	H	H	A	A	H	A	H	H	A	A	H	A	A	A	A	H
lg9	9	Tag_7108	9.5	all_2244113	50	A	A	A	A	A	A	A	A	A	H	A	H	A	H	-	H	H	A	H	H	A	A	H	H	A	A	A	A	H	H	A	A	H	A	H	H	A	A	H	A	A	A	A	H
lg9	10	Tag_40740	9.5	all_1392306	236	A	A	A	A	A	A	A	A	A	H	A	H	A	H	H	H	H	A	H	H	A	A	H	H	A	A	-	A	H	H	A	A	H	A	H	-	A	A	H	A	A	A	A	-
lg9	11	Tag_38558	9.5	all_149274	193	A	A	A	A	A	A	A	A	A	H	A	H	A	H	-	H	A	A	-	H	A	A	H	H	A	A	A	A	H	A	A	A	-	A	H	H	A	A	H	A	A	A	A	H
lg9	12	Tag_17192	14.9	all_162350	84	A	H	A	A	A	A	A	A	A	H	A	H	A	H	H	H	H	A	H	H	A	A	H	H	A	A	A	A	H	H	A	A	H	A	H	H	A	A	H	A	A	-	A	H
lg9	13	Tag_38298	16	all_1911884	168	A	H	A	A	A	A	A	A	A	H	A	H	A	H	H	H	H	A	H	H	A	A	H	H	A	A	A	A	H	H	A	A	H	A	H	H	A	A	H	A	A	H	A	H
lg9	*13	Tag_38299	16	all_1911884	246	A	H	A	A	A	A	A	A	A	H	A	H	A	H	H	H	H	A	H	H	A	A	H	H	A	A	A	A	H	H	A	A	H	A	H	H	A	A	H	A	A	H	A	H
lg9	14	Tag_8474	16	all_1229094	200	A	H	A	-	A	A	A	A	A	H	A	H	A	-	H	H	H	A	-	A	A	-	H	H	A	A	A	A	-	H	A	A	H	A	H	H	A	A	H	A	A	H	A	H
lg9	15	Tag_16993	17.5	all_1903604	57	A	H	A	A	A	A	A	A	A	H	A	-	A	H	H	H	H	A	H	H	A	A	H	H	A	A	A	A	H	H	A	A	H	A	H	H	A	A	H	A	A	H	A	H
lg9	16	Tag_17281	18.5	all_2008560	241	A	H	A	A	A	A	A	A	A	A	A	H	A	H	H	H	H	A	H	H	A	A	H	H	A	A	A	A	H	H	A	A	H	A	H	A	A	A	H	A	A	H	A	H
lg9	17	Tag_9208	20.4	all_2370069	161	A	H	A	A	A	A	A	A	A	H	A	H	A	H	H	H	H	A	H	H	A	A	H	H	A	A	A	A	H	H	A	A	H	A	H	A	A	A	H	A	A	H	-	H
lg9	18	Tag_2778	21.6	all_2559251	235	A	H	A	A	A	A	A	H	A	H	A	H	A	H	H	H	H	A	H	H	A	A	H	H	A	A	A	A	H	H	A	A	H	A	H	A	A	A	H	A	A	H	H	H
lg9	19	Tag_1803	23.6	all_2568908	28	A	-	A	A	A	A	A	H	A	H	-	H	A	H	H	H	H	A	H	H	A	A	H	H	A	A	A	A	H	H	A	-	H	A	H	A	A	A	H	H	-	-	H	H
lg9	*19	Tag_1804	23.6	all_2568908	84	A	-	A	A	A	A	A	H	A	H	-	H	A	H	H	H	H	A	H	H	A	A	H	H	A	A	A	A	H	H	A	-	H	A	H	A	A	A	H	H	-	-	H	H
lg9	20	Tag_21540	23.6	all_514259	238	A	H	A	A	A	A	A	H	A	H	A	H	A	H	H	H	H	A	H	-	A	A	H	H	A	A	A	A	H	H	A	A	H	A	H	A	A	A	H	H	A	H	H	H
lg9	21	Tag_24508	24.1	all_478978	61	A	H	A	A	A	A	A	H	A	H	A	H	A	H	H	-	H	A	-	H	A	A	H	H	A	A	A	A	-	H	A	A	H	A	-	A	A	A	H	-	A	H	H	H
lg9	22	Tag_43318	24.6	all_255304	100	A	H	A	A	A	A	A	H	A	H	A	H	A	H	H	H	H	A	H	H	A	A	H	H	A	A	A	A	H	H	A	A	H	A	H	A	A	A	H	-	A	H	H	H
lg9	23	Tag_52390	26.1	all_2030570	180	A	H	A	A	A	A	A	H	A	H	A	A	A	H	H	H	H	A	H	H	A	A	H	-	A	A	A	A	H	H	A	A	-	A	H	A	A	A	H	A	A	H	H	H
lg9	24	Tag_12500	28.8	all_490108	53	A	H	A	A	A	A	A	H	A	H	A	H	A	H	H	H	H	A	-	H	A	A	H	H	A	A	A	A	-	A	A	A	H	A	H	A	A	A	H	H	A	H	H	H
lg9	*24	Tag_12501	28.8	all_490108	84	A	H	A	A	A	A	A	H	A	H	A	H	A	H	H	H	H	A	-	H	A	A	H	H	A	A	A	A	-	A	A	A	H	A	H	A	A	A	H	H	A	H	H	H
lg9	25	Tag_2095	31.7	all_2167290	143	A	H	A	A	A	A	A	H	A	H	-	H	A	H	H	H	H	A	H	A	A	A	H	H	A	A	A	A	H	A	A	A	H	A	H	A	A	A	H	H	A	A	H	H
lg9	26	Tag_24584	34.5	all_2696019	73	A	H	A	A	A	A	A	H	A	H	H	H	A	H	H	H	H	A	H	H	A	A	H	H	A	A	A	A	H	A	A	A	-	A	H	A	A	A	H	H	A	H	H	H
lg9	27	Tag_51378	35	all_544179	221	A	H	A	A	A	A	A	H	A	H	H	H	A	H	H	H	H	A	-	-	A	A	H	H	A	A	A	A	H	A	A	A	-	A	-	A	A	A	H	H	A	H	H	-
lg9	28	Tag_44882	35.5	all_1640658	61	A	H	A	A	A	A	A	H	A	H	H	-	A	H	H	H	H	A	H	H	A	A	H	H	A	A	A	A	H	A	A	-	H	A	-	A	A	A	H	-	A	-	H	-
lg9	*28	Tag_44884	35.5	all_1640658	75	A	H	A	A	A	A	A	H	A	H	H	-	A	H	H	H	H	A	H	H	A	A	H	H	A	A	A	A	H	A	A	-	H	A	-	A	A	A	H	-	A	-	H	-
lg9	29	Tag_23484	35.5	all_479514	165	A	H	A	A	A	A	A	H	A	H	H	H	A	H	H	H	H	A	H	H	A	A	H	H	A	A	A	A	H	A	A	A	H	A	H	A	A	A	H	-	A	H	H	H
lg9	30	Tag_9994	36	all_2137844	237	A	H	A	A	A	A	A	H	A	H	H	H	A	H	H	H	H	A	H	H	H	A	H	H	A	A	A	A	H	A	A	A	H	A	H	A	A	A	H	H	A	H	H	H
lg9	31	Tag_45082	37	all_1234914	51	A	H	A	A	A	A	A	H	A	H	H	A	A	H	H	H	H	A	H	H	H	H	H	H	A	A	A	A	H	A	A	A	H	A	H	A	A	A	-	H	A	H	H	H
lg9	*31	Tag_24102	37	all_1924696	222	A	H	A	A	A	A	A	H	A	H	-	A	A	-	-	H	H	A	H	H	H	H	H	H	A	A	A	A	H	A	A	A	H	A	H	A	A	A	H	H	A	H	H	H
lg9	32	Tag_13190	37	all_1677921	34	A	H	A	A	A	A	A	H	A	H	H	A	A	H	H	H	H	A	H	H	H	A	H	H	A	A	A	A	H	A	A	A	H	A	H	A	A	A	H	H	A	H	H	H
lg9	*32	Tag_13192	37	all_1677921	245	A	H	A	A	A	A	A	H	A	H	H	A	A	H	H	H	H	A	H	H	H	A	H	H	A	A	A	A	H	A	A	A	H	-	H	-	A	A	H	H	A	H	H	H
lg9	33	Tag_13253	37.2	all_505231	26	A	H	A	A	A	A	A	H	A	H	H	H	A	H	H	H	H	A	-	-	-	A	H	H	A	A	A	A	H	A	A	A	H	A	H	A	A	A	-	H	A	H	H	H
lg9	34	Tag_25893	39.2	all_1262516	113	A	-	A	A	A	A	A	H	A	-	H	A	A	-	H	H	H	A	H	H	H	A	-	H	A	A	A	A	H	A	A	A	H	A	H	A	A	A	H	H	A	-	-	-
lg9	35	Tag_38484	40.8	all_1950205	14	A	-	A	A	A	A	A	H	A	H	H	A	A	H	H	H	H	A	H	H	H	H	H	H	A	A	A	A	H	A	A	A	H	A	H	A	A	A	H	H	A	H	H	H
lg9	36	Tag_30059	40.9	all_2161775	198	A	H	A	A	A	A	A	H	A	-	H	A	A	H	H	H	-	A	H	H	-	-	H	H	A	A	A	A	-	A	A	A	H	A	H	A	A	A	H	-	A	A	H	H
lg9	37	Tag_29461	40.9	all_2139316	202	A	-	A	A	A	A	A	H	A	-	H	A	A	H	H	H	H	A	H	H	H	H	H	H	A	A	A	A	H	A	A	A	-	A	H	A	A	A	H	H	A	H	-	-
lg9	*37	Tag_29460	40.9	all_2139316	85	A	-	A	A	A	A	A	H	A	-	H	A	A	H	H	H	H	A	H	H	H	H	H	H	A	A	A	A	H	A	A	A	-	A	H	A	A	A	H	H	A	H	-	-
lg9	38	Tag_51444	40.9	all_2220551	88	A	H	A	A	A	A	A	H	A	H	H	A	A	H	H	H	H	A	H	H	H	H	H	H	A	A	A	A	H	A	A	A	H	A	H	A	A	A	H	H	A	H	H	H
lg9	*38	Tag_51445	40.9	all_2220551	89	A	H	A	A	A	A	A	H	A	H	H	A	A	H	H	H	H	A	H	H	H	H	H	H	A	A	A	A	H	A	A	A	H	A	H	A	A	A	H	H	A	H	H	H
lg9	39	Tag_50269	41.4	all_1830814	76	A	H	A	A	A	A	A	H	A	H	-	A	A	H	H	-	H	A	H	H	H	H	H	H	A	A	A	A	-	A	A	A	H	A	H	A	A	A	H	H	A	H	H	H
lg9	40	Tag_30461	41.9	all_2146802	118	A	-	A	A	A	A	A	H	A	H	H	A	A	H	H	H	H	A	H	H	-	H	H	H	A	A	A	A	H	A	A	A	H	A	-	A	A	A	A	H	A	H	H	H
lg9	41	Tag_15362	42	all_1150248	12	A	H	A	A	A	A	A	H	A	H	H	A	A	H	H	H	-	A	-	H	H	H	H	H	A	A	A	A	H	A	A	A	H	A	H	A	A	A	H	H	A	H	H	A
lg9	*41	Tag_15364	42	all_1150248	159	-	H	A	A	A	-	-	H	A	H	H	A	-	H	H	H	-	A	-	H	H	H	H	H	A	A	A	A	H	A	-	-	H	A	H	A	-	A	H	H	A	H	H	A
lg9	42	Tag_45378	42	all_1337814	209	A	H	A	A	A	A	A	H	A	H	H	A	A	-	H	-	H	A	-	H	H	H	H	H	A	A	A	A	-	A	A	A	H	A	H	A	A	A	H	H	A	H	H	H
lg9	43	Tag_1842	42.5	all_1769449	97	A	H	A	A	A	A	A	H	A	H	H	A	A	H	H	H	H	A	H	H	H	H	H	H	A	A	A	A	H	A	A	A	H	A	H	A	A	A	H	H	A	H	-	-
lg9	44	Tag_19959	42.6	all_2138552	194	A	H	A	A	-	A	A	H	A	H	H	-	A	-	H	H	H	A	H	H	H	H	H	H	A	A	A	A	H	A	A	A	H	A	H	A	A	A	H	H	A	H	-	H
lg9	*44	Tag_19960	42.6	all_2138552	195	A	H	A	A	-	A	A	H	A	H	H	-	A	-	H	H	H	A	H	H	H	H	H	H	A	A	A	A	H	A	A	A	H	A	H	A	A	A	H	H	A	H	-	H
lg9	45	Tag_10476	42.6	all_1248052	53	A	-	A	A	A	A	A	H	A	H	H	A	A	H	H	H	H	A	-	H	H	-	H	H	A	A	A	A	H	A	A	A	H	A	H	A	A	A	H	H	A	H	H	H
lg9	*45	Tag_20150	42.6	all_2383313	40	A	-	A	A	A	A	A	H	A	H	H	A	A	H	-	H	H	A	H	H	H	H	H	H	A	A	A	A	H	A	A	A	H	A	H	A	A	A	-	H	A	H	H	H
lg9	46	Tag_50758	42.6	all_1534344	92	A	H	A	A	A	A	A	H	A	H	-	A	A	-	H	H	H	A	A	-	H	-	H	H	A	A	A	A	H	A	A	A	-	A	A	A	A	A	-	H	A	H	H	H
lg9	47	Tag_24126	42.6	all_2343720	100	A	H	A	A	A	A	A	H	A	H	H	A	A	H	H	-	-	A	H	H	H	H	H	H	A	A	A	A	H	A	A	A	H	A	A	A	A	A	-	H	A	-	-	H
lg9	48	Tag_52665	43.7	all_2694250	182	A	H	A	A	A	A	A	H	A	H	-	A	A	H	-	H	-	A	H	H	-	-	H	H	A	A	A	A	H	A	A	A	-	A	H	A	A	A	H	-	A	A	-	H
lg9	49	Tag_39210	44.8	all_2166022	225	A	H	A	A	A	A	A	H	A	H	H	A	A	H	H	H	H	A	H	-	H	H	H	-	A	A	A	A	H	A	A	A	-	A	H	A	A	A	-	H	A	H	A	-
lg9	50	Tag_41692	44.8	all_495999	71	A	-	A	A	A	A	A	H	A	H	H	A	A	A	H	-	H	A	-	-	H	-	A	H	A	A	A	A	H	A	A	A	H	A	H	A	A	A	H	H	A	H	-	H
lg9	51	Tag_35913	46.8	all_508250	23	A	H	A	A	A	A	A	-	A	H	H	A	A	H	H	H	A	A	H	-	H	-	H	H	A	A	A	A	H	A	A	A	H	A	H	A	A	A	A	A	A	H	H	H
lg9	52	Tag_18338	47.4	all_485759	12	A	H	A	A	A	A	A	H	A	H	H	A	A	H	H	H	H	A	H	H	-	A	H	H	A	A	A	A	H	A	A	A	A	A	-	A	A	A	A	-	A	H	H	H
lg9	53	Tag_48644	48.3	all_2154299	33	A	-	A	A	A	A	A	H	A	H	-	A	A	H	-	H	-	A	H	H	-	H	H	H	A	A	A	A	H	A	A	A	-	A	H	A	A	A	H	H	A	H	H	H
lg9	*53	Tag_48649	48.3	all_2154299	224	A	-	A	A	A	A	A	H	A	H	-	A	A	H	-	H	-	A	H	H	-	H	H	-	A	A	A	A	H	A	A	A	-	A	H	A	A	A	H	-	A	H	H	H
lg9	54	Tag_13470	48.3	all_2234505	62	A	H	A	-	A	A	A	H	A	H	-	A	-	H	H	H	H	A	-	H	-	-	H	H	A	-	A	A	H	A	A	A	H	A	H	A	A	A	-	H	A	-	H	H
lg9	55	Tag_1537	48.3	all_1264039	173	A	-	A	A	A	A	A	H	A	H	H	A	A	H	H	H	H	A	H	H	H	H	H	H	A	A	A	A	H	A	A	A	H	A	H	A	A	A	H	H	A	H	H	H
lg9	*55	Tag_14284	48.3	all_2136639	206	A	H	A	A	A	A	A	H	A	H	H	A	A	H	-	-	H	A	-	H	H	-	H	H	A	A	A	A	H	A	A	A	H	A	H	A	A	A	H	H	A	H	H	H
lg9	56	Tag_18339	48.3	all_485759	227	A	H	A	A	A	A	A	H	A	H	H	A	A	H	H	H	H	A	H	H	-	H	H	H	A	A	A	A	H	A	A	A	H	A	-	A	A	A	H	-	A	H	H	H
lg9	57	Tag_48767	49.6	all_1676814	199	A	H	A	A	A	A	A	H	A	H	H	A	A	H	H	A	H	A	H	H	H	-	H	H	A	A	A	A	H	A	A	A	H	A	H	A	A	A	H	H	A	-	H	H
lg9	58	Tag_48768	49.6	all_1676814	259	A	H	A	A	A	A	A	H	A	H	H	A	A	H	H	A	H	A	H	A	H	-	H	H	A	A	A	A	A	A	A	A	H	A	A	A	A	A	H	H	A	-	H	H
lg9	59	Tag_7850	50.4	all_242067	45	A	H	A	A	A	A	A	H	A	H	H	A	A	H	H	A	H	A	H	H	H	H	H	H	A	A	A	A	H	-	A	A	-	A	A	A	A	A	H	-	A	H	H	H
lg9	*59	Tag_7851	50.4	all_242067	90	A	H	A	A	A	A	A	H	A	H	H	A	A	H	H	A	H	A	H	H	H	H	H	H	A	A	A	A	H	-	A	A	-	A	A	A	A	A	H	-	A	H	H	H
lg9	60	Tag_39806	50.4	all_2134983	117	A	H	A	A	A	A	A	H	A	H	H	A	A	H	H	A	-	A	H	-	-	-	H	H	A	A	A	A	A	A	A	A	H	A	H	A	A	A	H	H	A	H	H	A
lg9	61	Tag_34555	51.4	all_1994363	140	A	H	A	A	A	A	A	H	A	-	-	A	A	H	H	A	-	A	H	H	H	-	-	-	A	A	A	A	A	A	A	A	H	A	H	A	A	A	H	-	A	A	H	-
lg9	*61	Tag_34556	51.4	all_1994363	146	A	H	A	A	A	A	A	H	A	-	-	A	A	H	H	A	-	A	H	H	H	-	-	-	A	A	A	A	A	A	A	A	H	A	H	A	A	A	H	-	A	A	H	-
lg9	62	Tag_18679	51.4	all_2509798	251	A	H	A	A	A	A	A	H	A	-	H	A	A	A	A	A	A	A	H	H	H	H	H	H	A	A	A	A	H	A	A	A	H	A	H	A	A	A	H	-	A	A	-	H
lg9	63	Tag_19209	51.4	all_2378231	229	A	-	A	A	A	A	A	H	A	-	H	A	A	H	H	A	-	A	H	H	H	H	-	H	A	A	A	A	H	A	A	A	H	A	H	A	A	A	-	H	A	-	-	H
lg9	*63	Tag_19210	51.4	all_2378231	247	A	-	A	A	A	A	A	H	A	-	H	A	A	H	H	A	-	A	-	H	H	H	-	H	A	A	A	A	H	A	A	A	H	A	H	A	A	A	-	H	A	-	-	H
lg9	64	Tag_24945	51.4	all_515057	191	A	H	A	A	A	A	A	H	A	H	H	A	A	H	H	A	H	A	H	H	H	H	H	H	A	A	A	A	H	A	A	A	H	A	H	A	A	A	H	H	A	H	-	H
lg9	65	Tag_4916	51.4	all_73949	56	A	H	A	A	A	A	A	H	A	-	H	A	A	-	H	A	H	A	H	H	-	H	H	H	A	A	A	A	-	A	A	A	-	A	H	A	A	A	H	H	A	-	H	H
lg9	66	Tag_34969	51.9	all_1177719	68	A	H	A	A	A	A	A	H	A	H	H	A	A	H	H	A	H	A	H	H	H	H	H	H	A	A	A	A	H	A	A	A	H	A	H	A	A	A	-	H	A	H	H	H
lg9	67	Tag_52161	52.9	all_313390	43	A	H	A	A	A	A	A	H	A	H	H	A	A	H	-	A	H	A	H	H	H	A	H	H	A	A	A	A	H	A	A	A	H	A	H	A	A	A	H	H	A	H	H	H
lg9	68	Tag_31170	53.4	all_2031987	199	A	H	A	A	A	A	A	H	A	H	H	A	A	H	H	A	H	A	H	H	H	A	H	H	A	A	A	A	H	A	A	A	H	A	H	A	A	A	H	H	A	H	H	H
lg9	69	Tag_15417	56	all_1719032	49	A	-	A	A	A	A	A	H	A	H	H	A	A	H	H	A	H	A	-	A	H	-	H	-	A	A	A	A	H	A	A	A	H	A	H	A	A	A	H	H	A	H	-	H
lg9	70	Tag_46401	57.3	all_1294347	40	A	H	A	A	A	A	A	H	A	H	H	A	A	H	H	A	H	A	H	A	H	A	H	H	A	A	A	A	A	A	A	A	A	A	H	A	A	A	A	H	A	-	A	H
lg9	*70	Tag_46403	57.3	all_1294347	101	A	H	A	A	A	A	A	H	A	H	H	A	A	H	H	A	H	A	H	A	H	A	H	H	A	A	A	A	A	A	A	A	A	A	H	A	A	A	-	-	A	-	A	H
lg9	*70	Tag_46404	57.3	all_1294347	183	A	H	A	A	A	A	A	H	A	H	H	A	A	H	H	A	H	A	H	A	H	A	H	H	A	A	A	A	A	A	A	A	A	A	H	A	A	A	-	H	A	-	A	H
lg9	71	Tag_49394	58.8	all_354595	222	A	H	A	A	A	A	A	-	A	H	H	A	A	H	H	A	-	A	H	A	H	A	H	H	A	A	A	A	A	A	A	A	-	A	H	A	A	A	H	H	A	H	H	H
lg9	72	Tag_23041	59.6	all_2024332	195	A	H	A	A	A	A	A	H	A	H	H	A	A	H	H	A	H	A	H	A	H	A	H	H	A	A	A	A	A	A	A	A	H	A	H	A	A	A	H	H	A	-	H	H
lg9	*72	Tag_10439	59.6	all_1271491	31	A	H	A	A	A	A	A	-	A	-	H	A	A	-	H	A	H	A	H	A	H	A	H	H	A	A	A	A	A	A	A	A	-	A	H	A	A	A	H	-	A	H	H	H
lg9	*72	Tag_10441	59.6	all_1271491	61	A	H	A	A	A	A	A	-	A	-	H	A	A	-	H	A	H	A	H	A	H	A	H	H	A	A	A	A	A	A	A	A	-	A	H	A	A	A	H	H	A	H	H	H
lg9	*72	Tag_10442	59.6	all_1271491	173	A	H	A	A	A	A	A	-	A	-	H	A	A	-	H	A	-	A	H	A	H	A	H	H	A	A	A	A	A	A	A	A	-	A	H	A	A	A	H	H	A	-	H	H
lg9	*72	Tag_10443	59.6	all_1271491	191	A	H	A	A	A	A	A	-	A	-	H	A	A	-	H	A	-	A	H	A	H	A	H	H	A	A	A	A	A	A	A	A	-	A	H	A	A	A	H	H	A	-	H	H
lg9	*72	Tag_10444	59.6	all_1271491	235	A	H	A	A	A	A	A	-	A	-	H	A	A	-	H	A	-	A	H	A	H	A	H	H	A	A	A	A	A	A	A	A	-	A	H	A	A	A	H	-	A	-	H	H
lg9	73	Tag_18659	60.7	all_2143773	36	A	H	A	A	A	A	A	H	A	H	H	A	A	H	H	A	H	A	H	A	H	A	H	H	A	A	A	A	A	A	A	A	H	-	H	A	A	-	H	H	A	-	H	H
lg9	*73	Tag_18660	60.7	all_2143773	43	A	H	A	A	A	A	A	H	A	H	H	A	A	H	H	A	H	A	H	A	H	A	H	H	A	A	A	A	A	A	A	A	H	-	H	A	A	-	H	H	A	-	H	H
lg9	74	Tag_29895	60.7	all_2717012	12	A	H	A	A	A	A	A	H	A	H	H	A	A	H	H	A	H	A	H	A	A	A	H	-	A	A	A	A	A	A	A	A	H	A	H	A	A	A	H	H	A	-	H	H
lg9	75	Tag_47571	64.5	all_1309172	230	A	-	A	A	A	A	A	H	A	H	-	A	A	-	-	A	H	A	-	A	-	A	H	H	A	A	A	A	A	A	A	A	-	A	H	A	A	A	H	H	A	H	H	A
lg9	*75	Tag_47569	64.5	all_1309172	170	A	-	A	A	A	A	A	H	A	H	-	A	A	-	-	A	H	A	-	A	-	A	H	H	A	A	A	A	A	A	A	A	-	A	H	A	A	A	H	H	A	H	H	A
lg9	*75	Tag_47570	64.5	all_1309172	191	A	-	A	A	A	A	A	H	A	H	-	A	A	-	-	A	H	A	-	A	-	A	H	H	A	A	A	A	A	A	A	A	-	A	H	A	A	A	H	H	A	H	H	A
lg9	76	Tag_47350	67.1	all_68769	15	A	H	A	A	A	A	A	H	A	A	H	A	A	-	-	A	H	A	H	A	-	A	-	A	A	A	A	A	A	A	H	A	H	A	-	A	A	A	H	H	A	-	H	-
lg9	77	Tag_45638	67.1	all_2396790	228	A	-	A	A	A	A	A	H	A	A	H	A	A	H	H	A	H	A	H	A	H	A	H	H	A	A	A	A	A	A	H	A	H	A	H	A	A	A	H	H	A	H	-	H
lg9	*77	Tag_45637	67.1	all_2396790	200	A	-	A	A	A	A	A	H	A	A	H	A	A	H	H	A	H	A	H	A	H	A	H	H	A	A	A	A	A	A	H	A	H	A	H	A	A	A	H	H	A	H	-	H
lg9	78	Tag_29033	69.8	all_1983776	219	A	H	A	A	A	A	A	H	A	A	H	A	H	H	H	A	-	A	H	A	H	A	-	-	A	A	A	A	A	A	H	A	H	A	H	A	A	A	H	-	A	H	-	H
lg9	79	Tag_5473	71.3	all_2556334	234	A	H	A	A	A	A	A	H	A	A	-	A	H	-	H	A	H	A	H	A	H	A	H	H	A	A	A	A	A	A	H	A	H	A	H	A	A	A	H	H	A	H	H	H
lg9	80	Tag_14141	71.3	all_1167219	167	A	H	A	A	A	A	A	H	A	A	H	A	H	H	H	A	H	A	-	A	H	A	H	H	A	A	A	A	A	A	H	A	H	A	H	A	A	A	H	H	A	H	H	H
lg9	81	Tag_15937	74.1	all_250233	241	A	H	A	A	A	H	A	H	A	A	H	A	H	H	H	A	H	A	H	A	H	A	A	H	A	A	A	A	A	A	H	A	H	A	H	A	H	A	H	H	H	H	H	H
lg9	82	Tag_934	75.2	all_187094	245	A	H	A	A	A	H	A	H	A	A	H	A	H	H	H	A	H	A	H	A	H	A	A	H	A	A	A	A	A	A	H	A	H	A	H	A	H	A	H	A	H	H	H	H
lg9	83	Tag_51745	77.1	all_493553	185	A	H	A	A	-	H	A	H	A	A	-	A	H	H	H	A	-	A	H	A	H	A	A	-	A	A	A	A	A	A	H	A	-	A	-	A	A	A	H	A	H	H	H	H
lg9	*83	Tag_51740	77.1	all_493553	43	A	H	A	A	-	H	A	H	A	A	-	A	H	H	H	A	-	A	H	A	-	A	A	-	A	A	A	A	A	A	H	A	H	A	-	A	A	A	H	A	H	H	H	H
lg9	*83	Tag_51741	77.1	all_493553	76	A	H	A	A	-	H	A	H	A	A	-	A	H	H	H	A	-	A	H	A	-	A	A	-	A	A	A	A	A	A	H	A	H	A	-	A	A	A	H	A	H	H	H	H
lg9	84	Tag_26155	78.3	all_1294951	88	A	H	A	A	H	H	A	H	A	A	H	A	H	H	H	A	H	A	H	A	H	A	A	H	A	A	A	A	A	A	H	A	H	A	H	A	H	A	H	A	H	H	H	H
lg9	85	Tag_43683	79.3	all_2124252	205	A	H	A	A	H	H	A	-	A	A	H	A	H	H	H	A	H	A	H	A	H	A	A	H	A	A	A	A	A	A	-	A	-	A	H	A	H	A	-	A	H	-	H	H
lg9	86	Tag_7466	79.8	all_2142651	51	A	H	A	A	H	H	A	H	A	A	H	A	-	H	H	A	H	A	H	A	H	A	A	H	A	A	A	A	A	A	H	A	H	A	H	A	H	A	H	A	H	H	H	H
lg9	87	Tag_29863	79.8	all_1258474	33	A	H	A	A	H	H	A	-	A	A	H	A	H	H	H	A	H	A	H	A	H	A	A	H	A	A	A	A	A	A	H	A	H	A	-	A	-	A	H	A	H	H	-	H
lg9	88	Tag_44170	79.8	all_1510956	221	A	-	A	A	H	H	A	H	A	A	H	A	H	H	H	A	H	A	H	A	H	A	A	H	A	A	A	A	A	A	H	A	H	A	H	A	-	A	H	A	H	H	H	H
lg9	89	Tag_2677	80.8	all_1990576	232	A	H	A	A	H	H	A	H	A	A	H	A	H	H	H	A	H	A	H	A	H	A	A	H	A	A	A	A	A	A	H	A	H	A	-	A	H	A	H	A	-	H	H	H
lg9	90	Tag_2232	82.3	all_709831	105	A	H	A	A	H	H	A	H	A	A	H	A	H	H	H	A	H	A	H	A	H	A	A	H	A	A	A	A	A	A	H	A	H	A	H	A	-	A	-	A	H	H	H	H
lg9	*90	Tag_2230	82.3	all_709831	69	A	H	A	A	H	H	A	H	A	A	H	A	H	H	-	A	H	A	H	A	H	A	A	H	A	A	A	A	A	A	H	A	H	A	H	A	-	A	-	A	H	H	H	H
lg9	*90	Tag_2231	82.3	all_709831	84	A	H	A	A	H	H	A	H	A	A	H	A	H	H	-	A	H	A	H	A	H	A	A	H	A	A	A	A	A	A	H	A	H	A	H	A	-	A	-	A	H	H	H	H
lg9	91	Tag_32938	82.3	all_2170145	205	A	H	A	A	H	A	A	H	A	A	H	A	-	H	H	A	H	A	H	A	H	A	A	H	A	A	A	A	A	A	H	A	H	A	H	A	H	A	H	A	H	-	H	H
lg9	92	Tag_13410	83.8	all_1118866	158	A	H	A	H	H	H	A	H	A	A	-	A	-	H	H	A	H	A	H	A	H	A	A	H	A	A	A	A	A	A	H	A	H	A	H	A	-	A	H	A	H	-	A	-
lg9	93	Tag_33923	83.8	all_2452358	31	A	H	A	H	H	H	A	H	A	A	H	A	H	-	H	A	H	A	H	A	H	A	A	H	A	A	A	A	A	A	-	A	-	A	H	A	H	A	-	A	H	H	H	-
lg9	94	Tag_43861	84.8	all_2158030	165	A	H	A	H	H	H	A	A	A	A	H	A	H	H	H	A	H	A	H	A	H	A	A	H	A	A	A	A	A	A	H	A	H	A	H	A	H	A	H	A	H	H	H	H
lg9	95	Tag_15121	86.2	all_1453866	35	A	H	A	H	H	H	-	-	H	A	H	A	H	H	H	A	H	-	H	-	H	A	A	-	A	A	A	A	A	A	H	A	H	A	H	A	H	-	H	A	H	-	-	H
lg9	96	Tag_1655	86.9	all_929866	55	A	H	A	H	H	H	A	A	H	A	H	A	-	H	H	A	H	A	H	A	H	A	A	H	A	A	A	A	A	A	H	A	H	A	H	A	H	A	H	A	H	H	A	H
[truncated: 2,616 more rows]
[truncated: 157 more columns]
