# Supplementary material for: QTL detection and candidate gene identification for prostrate growth habit in interspecific crosses of wild chrysanthemum (Chrysanthemum yantaiense × C. indicum)
Source: Hortic Res. 2025 May 21;12(8):uhaf129. doi: 10.1093/hr/uhaf129 (PMC12265470; doi:10.1093/hr/uhaf129)
Supplement: Web_Material_uhaf129 [file web_material_uhaf129.zip › Supplemental Table S4.xlsx]

## Sheet: Sheet1
Table S4. Markers genotyping and their position in the paternal linkage map.
linkage_group	order	SNP_name	genotypic_score(cM)	Chro	POS	108	109	110	112	113	114	118	12	121	123	128	129	131	134	135	136	137	138	141	143	144	151	152	153	157	163	166	167	172	175	178	181	182	185	188	189	190	194	195	196	197	199	200	202
lg1-1	1	Tag_29785	0	all_488953	154	H	H	H	A	H	H	A	H	A	A	H	A	A	A	A	H	A	H	A	A	H	H	H	H	H	H	A	H	H	H	H	A	-	A	-	-	H	H	-	A	A	-	-	H
lg1-1	2	Tag_24073	4.8	all_473623	195	H	H	H	H	H	H	-	H	-	-	H	-	A	A	H	H	-	H	A	-	-	H	A	H	H	H	-	-	H	A	H	-	H	-	H	A	H	H	H	-	-	-	H	-
lg1-1	*2	Tag_24075	4.8	all_473623	220	H	H	H	H	H	H	-	H	-	-	H	-	A	A	H	H	-	H	A	-	-	H	A	H	H	H	-	-	H	A	H	-	H	-	H	A	H	H	H	-	-	-	H	-
lg1-1	3	Tag_13832	7.3	all_88995	118	H	H	H	H	H	H	A	H	A	-	H	A	-	-	H	H	A	H	-	A	H	H	A	H	H	H	-	H	-	-	H	A	H	-	H	-	H	H	H	A	A	A	H	H
lg1-1	4	Tag_13831	7.6	all_88995	112	H	A	H	H	H	H	A	H	A	-	H	A	-	-	H	H	A	H	-	A	H	H	H	H	H	H	-	H	H	A	H	A	H	-	H	-	H	H	H	A	A	A	H	H
lg1-1	5	Tag_32876	11.4	all_1795788	103	H	H	-	-	H	H	A	H	A	A	A	A	A	A	H	H	A	H	A	A	-	H	-	H	-	A	A	H	A	-	H	A	A	A	-	A	-	-	H	A	A	-	-	-
lg1-1	6	Tag_2585	14.3	all_1233982	84	-	-	H	H	H	H	A	H	A	A	-	A	-	A	-	A	-	-	A	A	A	-	H	-	-	A	-	-	-	A	-	A	-	-	H	A	H	H	H	A	A	-	-	-
lg1-1	7	Tag_25698	15.7	all_1520750	47	H	H	H	H	H	H	A	-	A	-	H	A	A	A	H	H	A	H	A	A	A	H	H	H	A	H	A	A	H	H	-	-	A	A	H	A	H	H	-	A	A	-	H	-
lg1-1	8	Tag_3665	18	all_1199825	199	H	H	H	H	-	H	A	H	A	A	H	A	A	A	H	H	A	H	A	A	H	H	-	H	H	H	A	H	-	H	H	A	H	A	H	A	A	H	H	A	A	A	H	H
lg1-1	9	Tag_46526	18	all_2045146	42	-	H	H	H	-	H	A	H	A	A	H	A	A	A	H	H	A	H	A	A	H	H	H	H	-	-	A	-	-	H	H	A	-	A	-	-	-	-	H	A	A	A	-	-
lg1-1	10	Tag_20266	18.7	all_1477203	62	H	H	H	H	H	H	A	H	A	A	H	A	A	A	H	H	A	H	A	A	H	H	H	H	-	H	A	H	H	-	H	A	H	A	-	A	H	H	H	A	A	A	H	H
lg1-1	11	Tag_10661	20.3	all_1652223	56	H	H	H	H	H	H	A	H	A	A	H	A	A	-	H	H	A	H	A	A	H	H	H	H	H	H	A	H	H	H	A	-	-	A	-	-	H	H	H	A	A	A	H	H
lg1-1	12	Tag_4027	20.3	all_404017	101	H	-	H	H	H	A	A	H	A	A	-	A	A	A	-	H	A	H	A	A	H	-	-	H	H	H	A	H	H	H	-	A	A	A	-	A	-	-	-	A	A	A	H	H
lg1-1	13	Tag_50770	25	all_2224809	256	-	H	H	-	H	H	A	A	A	-	H	A	A	A	H	H	A	-	A	A	A	H	A	H	-	H	A	-	A	H	H	A	H	A	-	A	H	H	H	A	A	A	H	-
lg1-1	14	Tag_50768	25	all_2224809	103	-	H	H	-	H	H	A	A	A	-	H	A	A	A	H	H	A	H	A	A	H	H	-	H	-	H	A	-	-	H	H	A	H	A	-	A	H	H	H	A	A	A	H	-
lg1-1	15	Tag_46050	31.3	all_1190154	269	H	H	H	H	H	H	-	A	A	A	H	A	A	A	-	H	A	H	A	A	H	-	-	A	A	H	A	H	-	H	H	A	H	A	H	A	H	A	A	A	A	A	H	-
lg1-1	16	Tag_46048	33.9	all_1190154	219	H	H	H	H	H	H	-	H	A	A	H	A	A	A	-	H	A	H	A	A	H	-	-	H	-	H	A	H	-	H	H	A	H	A	H	A	H	A	H	A	A	A	H	-
lg1-1	17	Tag_10094	33.9	all_1589993	94	-	-	H	-	H	H	-	H	-	-	H	-	-	-	-	-	-	H	-	-	H	-	H	H	-	H	-	H	-	-	H	-	H	-	-	-	-	-	H	-	-	-	-	H
lg1-1	*17	Tag_10095	33.9	all_1589993	171	-	-	H	-	H	H	-	H	-	-	-	-	-	-	-	-	-	-	-	-	H	-	H	H	-	H	-	H	-	-	H	-	H	-	-	-	-	-	H	-	-	-	-	H
lg1-1	*17	Tag_10098	33.9	all_1589993	222	-	-	H	-	H	H	-	H	-	-	H	-	-	-	-	-	-	-	-	-	H	-	H	H	-	H	-	H	-	-	H	-	H	-	-	-	-	-	H	-	-	-	-	H
lg1-1	18	Tag_23269	36.4	all_2023309	77	H	H	H	H	H	H	-	H	-	A	H	A	A	A	H	H	A	H	A	A	H	H	H	H	H	-	A	H	H	H	H	A	H	A	A	A	H	H	H	A	A	-	H	H
lg1-1	19	Tag_46969	36.4	all_2560350	70	H	H	H	H	H	H	A	H	A	A	H	A	A	A	H	-	A	H	-	A	H	H	H	H	H	-	A	H	H	H	H	A	H	A	H	A	H	H	H	A	A	-	H	H
lg1-1	20	Tag_38757	36.4	all_2573401	53	H	H	H	H	H	H	A	H	A	A	H	A	A	A	H	-	A	H	A	A	H	H	H	H	H	-	A	H	-	H	H	A	H	A	H	A	-	H	H	A	A	A	H	H
lg1-1	21	Tag_50643	36.4	all_1565710	262	H	H	H	H	H	H	A	H	A	A	H	A	A	A	H	H	A	-	A	A	H	H	H	-	H	-	A	-	H	H	H	A	H	A	H	-	H	-	H	A	A	A	-	H
lg1-1	22	Tag_29083	36.4	all_1296154	75	-	H	H	-	H	H	-	H	-	-	H	-	-	-	H	H	-	H	-	-	-	H	H	H	H	-	-	H	H	H	H	-	H	-	H	-	H	-	H	-	-	-	H	H
lg1-1	*22	Tag_29084	36.4	all_1296154	82	-	H	H	-	H	H	-	-	-	-	H	-	-	-	H	H	-	H	-	-	-	H	H	H	H	-	-	H	H	H	H	-	H	-	H	-	H	-	H	-	-	-	H	H
lg1-1	*22	Tag_29086	36.4	all_1296154	144	-	H	H	-	H	H	-	H	-	-	H	-	-	-	H	H	-	H	-	-	-	H	H	H	H	-	-	H	H	H	H	-	H	-	H	-	H	-	H	-	-	-	H	H
lg1-1	23	Tag_33159	36.4	all_506513	208	H	H	H	H	-	H	-	H	-	-	H	-	-	-	H	H	-	H	-	-	H	H	H	H	H	-	-	H	H	H	H	-	H	-	H	-	H	H	H	-	-	-	H	H
lg1-1	24	Tag_5719	36.4	all_1944038	217	H	H	H	H	H	H	A	H	A	A	H	A	A	A	H	H	A	H	A	A	H	-	H	H	H	H	A	H	H	H	H	A	H	A	H	A	H	H	H	A	A	A	H	H
lg1-1	*24	Tag_2607	36.4	all_2705931	49	H	H	H	H	H	H	A	H	A	A	H	-	A	-	H	H	A	H	A	A	H	-	H	H	H	H	-	H	H	H	H	A	H	A	H	A	H	H	H	A	A	A	H	H
lg1-1	*24	Tag_5717	36.4	all_1944038	85	-	H	-	H	H	H	A	-	A	A	H	A	A	A	H	H	A	H	A	A	H	H	H	H	H	-	A	H	H	H	H	A	H	A	-	A	-	-	H	A	A	A	H	H
lg1-1	*24	Tag_5718	36.4	all_1944038	176	-	-	H	H	H	H	A	H	A	A	-	A	A	A	H	H	A	H	A	A	H	-	H	H	H	H	A	H	-	H	H	A	H	A	H	A	-	H	H	A	A	A	H	H
lg1-1	*24	Tag_31708	36.4	all_1610619	215	H	H	H	H	H	H	-	H	-	-	H	-	A	A	H	H	-	H	A	-	H	H	H	H	H	H	-	H	H	H	H	-	H	-	H	A	H	H	H	-	-	-	H	H
lg1-1	25	Tag_21147	36.4	all_1695972	75	H	H	H	H	H	-	A	H	A	A	H	A	A	A	H	H	A	H	A	A	H	H	H	H	H	H	A	H	H	H	H	A	H	A	H	A	H	H	H	A	A	A	H	H
lg1-1	26	Tag_17209	36.4	all_1288820	75	A	H	H	H	H	H	-	H	-	-	-	-	-	-	H	H	-	H	-	-	H	H	H	A	H	H	-	H	A	H	H	-	H	-	H	-	H	H	A	-	-	-	H	H
lg1-1	27	Tag_17506	36.4	all_1420758	247	H	H	H	H	H	H	-	H	-	-	-	-	-	-	H	H	-	H	-	-	H	H	H	H	H	H	-	H	-	H	H	-	H	-	A	-	H	H	H	-	-	-	-	H
lg1-1	28	Tag_38693	36.4	all_2175227	178	H	H	H	H	-	H	A	H	A	A	-	A	A	A	-	H	A	H	A	-	H	-	H	H	H	H	A	H	H	H	H	A	-	A	-	A	-	H	-	A	A	-	-	H
lg1-1	29	Tag_1850	36.9	all_1203292	203	H	H	H	H	H	H	A	H	A	A	H	A	A	A	H	H	A	H	A	A	H	-	H	H	H	H	A	-	H	H	H	A	H	A	H	A	H	H	H	A	A	A	H	H
lg1-1	30	Tag_44597	37.4	all_1906165	66	H	-	-	H	H	H	A	H	A	A	H	A	A	A	-	H	A	H	A	A	H	H	H	H	H	H	A	H	-	H	H	A	H	A	-	A	H	H	H	A	A	A	H	H
lg1-1	31	Tag_49583	37.4	all_1848067	209	H	H	H	H	-	H	A	H	A	A	H	A	A	A	-	H	A	H	A	-	H	-	H	H	H	H	A	H	H	H	H	A	-	A	H	A	H	H	H	A	A	A	-	H
lg1-1	32	Tag_27702	37.9	all_254208	164	H	H	H	H	-	H	A	-	A	A	-	A	A	A	H	-	A	-	A	A	A	H	H	H	H	H	A	H	H	H	H	A	H	A	-	A	H	H	-	A	A	A	H	H
lg1-1	*32	Tag_25699	37.9	all_1520750	82	H	H	H	H	H	H	A	-	A	-	H	A	A	A	H	H	A	H	A	A	A	H	H	H	-	H	A	-	H	H	-	-	-	A	H	A	H	H	-	A	A	-	H	H
lg1-1	*32	Tag_25700	37.9	all_1520750	160	H	H	H	H	H	H	A	-	A	-	H	A	A	A	-	H	A	H	A	A	A	H	H	H	-	H	A	-	H	H	-	-	H	A	H	A	H	H	-	A	A	-	H	H
lg1-1	33	Tag_702	37.9	all_168681	41	H	H	H	H	H	H	A	H	A	A	-	A	A	A	H	H	A	H	A	A	A	H	H	-	H	H	A	-	H	H	H	A	H	A	H	A	H	H	H	A	A	A	H	H
lg1-1	34	Tag_40764	38.4	all_248528	53	H	H	H	H	H	H	-	H	-	-	H	-	-	-	H	-	-	H	-	-	-	H	H	H	H	A	-	H	H	H	H	-	H	-	H	-	H	H	H	-	-	-	H	H
lg1-1	35	Tag_29332	38.9	all_1152398	82	H	H	H	H	H	H	A	H	-	A	H	A	A	A	H	H	A	H	A	A	-	H	H	H	H	H	A	-	H	H	H	A	H	A	H	A	H	H	H	A	A	A	H	H
lg1-1	36	Tag_5577	38.9	all_228960	35	H	H	H	H	H	-	-	H	-	-	H	-	-	-	H	H	-	H	-	-	-	H	H	H	-	H	-	H	H	-	H	-	H	-	H	-	-	H	H	-	-	-	H	-
lg1-1	37	Tag_18606	38.9	all_542514	89	H	H	H	H	H	H	A	H	A	A	H	A	A	A	-	-	A	H	A	A	A	A	H	H	H	H	A	H	-	H	H	A	-	A	H	A	H	H	H	A	A	A	H	A
lg1-1	38	Tag_24921	40.4	all_2351488	35	H	H	H	-	H	H	-	H	-	-	H	-	-	-	H	H	-	H	-	-	-	H	-	H	H	H	-	H	H	H	H	-	H	-	A	-	H	A	H	-	-	-	H	A
lg1-1	39	Tag_40932	40.4	all_1519106	65	H	-	-	A	H	H	A	H	-	A	-	A	-	A	H	H	A	A	A	A	-	H	A	H	-	H	A	-	-	-	-	A	H	-	-	-	H	H	-	A	-	-	H	-
lg1-1	*39	Tag_40928	40.4	all_1519106	37	H	-	-	A	H	H	A	H	-	A	-	A	-	A	H	H	A	A	A	A	-	H	A	H	-	H	A	-	-	-	-	A	H	-	-	-	H	H	-	A	-	-	H	-
lg1-1	*39	Tag_40930	40.4	all_1519106	55	H	-	-	A	H	H	A	H	-	A	-	A	-	A	H	H	A	A	A	A	-	H	A	H	-	H	A	-	-	-	-	A	H	-	-	-	H	H	-	A	-	-	H	-
lg1-1	40	Tag_7189	42.8	all_2530562	96	H	-	H	A	H	H	A	H	A	A	H	A	A	A	-	H	A	A	A	A	A	H	A	H	H	H	A	H	H	H	-	A	H	A	H	A	A	-	H	A	A	A	H	H
lg1-1	41	Tag_7182	42.8	all_2530562	34	H	-	H	A	H	H	A	H	A	A	H	A	A	A	-	H	A	H	A	A	A	H	A	H	H	H	A	H	H	H	-	A	H	A	H	A	A	-	H	A	A	A	H	H
lg1-1	*41	Tag_7184	42.8	all_2530562	58	H	-	H	A	H	H	A	H	A	A	H	A	A	A	H	H	A	H	A	A	A	H	A	H	H	H	A	H	H	H	-	A	H	A	H	A	A	-	H	A	A	A	H	H
lg1-1	42	Tag_24780	45.9	all_648545	80	H	H	H	-	H	H	A	H	A	A	H	A	A	A	H	H	-	-	A	A	A	H	A	H	H	H	A	H	H	-	H	A	-	-	H	A	A	H	H	A	A	A	H	H
lg1-1	*42	Tag_24783	45.9	all_648545	221	H	H	H	-	-	H	A	H	A	A	H	A	A	A	H	H	-	-	A	A	A	H	A	H	H	H	A	H	H	-	H	A	-	-	H	A	A	H	H	A	A	A	H	H
lg1-1	43	Tag_16734	49.9	all_2167657	175	H	H	H	H	H	H	-	H	A	A	H	H	A	A	H	-	A	H	A	-	A	H	A	H	H	H	A	H	H	-	H	A	H	A	H	A	H	H	H	A	A	-	H	H
lg1-1	44	Tag_16731	50.1	all_2167657	71	H	H	H	A	H	H	A	H	A	-	H	H	A	A	H	-	A	H	A	-	A	H	A	H	H	H	A	H	H	-	H	A	H	A	H	A	H	H	H	A	A	-	H	H
lg1-1	*44	Tag_16730	50.1	all_2167657	59	H	H	H	A	H	H	A	H	A	-	H	H	A	A	H	-	A	H	A	-	A	H	A	H	H	H	A	H	H	-	H	A	H	A	H	A	H	H	H	A	A	-	H	H
lg1-1	45	Tag_38728	54.1	all_2353718	166	H	H	-	A	H	-	A	H	A	A	H	A	A	A	H	-	A	H	A	A	A	H	H	H	H	H	A	H	H	H	-	A	H	A	H	-	A	H	H	A	A	A	A	H
lg1-1	*45	Tag_38729	54.1	all_2353718	217	H	H	-	A	H	-	A	H	A	A	H	A	A	A	H	-	A	-	A	A	A	H	H	H	H	H	A	H	H	H	-	A	H	A	H	-	A	H	H	A	A	A	A	H
lg1-1	46	Tag_9386	55.3	all_1544400	200	H	H	H	-	H	H	-	H	-	-	H	-	-	-	H	H	-	H	-	-	-	H	-	H	H	H	-	H	H	H	H	-	H	-	H	-	-	H	H	-	-	-	-	H
lg1-1	*46	Tag_9384	55.3	all_1544400	71	H	H	H	-	H	H	-	H	-	-	H	-	-	-	H	H	-	H	-	-	-	H	-	H	H	H	-	H	H	H	H	-	H	-	H	-	-	H	H	-	-	-	-	H
lg1-1	*46	Tag_9387	55.3	all_1544400	203	H	H	H	-	H	H	-	H	-	-	H	-	-	-	H	H	-	H	-	-	-	H	-	H	H	H	-	H	H	H	H	-	H	-	H	-	-	H	H	-	-	-	-	H
lg1-1	47	Tag_32002	55.3	all_1179844	230	H	H	H	A	H	H	A	H	A	A	H	A	A	A	H	H	A	H	A	A	A	H	A	H	H	H	A	H	H	-	H	A	H	A	H	A	A	H	H	A	A	A	A	H
lg1-1	*47	Tag_28757	55.3	all_457483	236	H	H	H	A	H	H	A	-	A	-	H	A	A	A	H	H	A	H	A	A	A	-	A	H	H	-	A	H	H	H	H	A	H	A	H	A	A	H	H	A	A	A	A	H
lg1-1	48	Tag_24781	55.6	all_648545	83	H	H	H	A	H	H	A	H	A	A	H	A	A	A	H	H	-	-	A	A	A	H	A	H	H	H	A	H	H	-	H	A	-	A	H	A	A	H	H	A	A	A	H	H
lg1-1	*48	Tag_24782	55.6	all_648545	188	H	H	H	A	-	H	A	H	A	A	H	A	A	A	H	H	-	-	A	A	A	H	A	H	H	H	A	H	H	-	H	A	-	A	H	A	A	H	H	A	A	A	H	H
lg1-1	49	Tag_24784	55.8	all_648545	252	H	H	H	A	-	H	A	H	A	A	H	A	A	A	H	H	-	-	A	A	A	H	A	H	H	H	A	H	H	-	H	A	-	A	H	A	A	H	H	A	A	A	H	H
lg1-1	50	Tag_24779	55.8	all_648545	18	H	H	H	A	H	H	A	H	A	A	H	A	A	A	H	H	-	-	A	A	A	H	A	H	H	H	A	H	H	-	H	A	-	A	H	A	A	H	H	A	A	A	H	H
lg1-1	51	Tag_41569	58.3	all_2211218	160	H	H	H	A	H	H	A	H	A	-	H	A	A	A	H	H	A	-	A	A	A	H	A	H	H	H	A	H	H	H	H	A	H	A	H	A	A	H	H	A	A	A	A	H
lg1-1	52	Tag_48905	58.3	all_1193293	38	H	H	-	A	-	H	A	H	A	H	H	A	A	A	H	H	A	H	A	A	A	H	A	-	H	H	A	H	H	H	H	A	H	A	H	A	A	H	H	A	A	A	A	H
lg1-1	53	Tag_27467	58.9	all_969093	243	-	-	H	A	-	H	A	H	A	H	H	A	A	A	H	H	A	H	A	A	A	H	A	H	H	H	A	-	-	H	H	A	H	A	H	A	A	-	H	A	A	A	A	H
lg1-1	54	Tag_35775	59.9	all_1316962	63	H	H	H	A	H	H	A	H	A	H	H	A	A	A	H	H	A	H	A	A	A	H	A	H	H	H	A	H	H	H	H	A	H	A	H	A	A	H	H	A	A	A	A	H
lg1-1	55	Tag_35004	60.4	all_244743	99	H	H	H	-	H	H	-	H	-	H	H	-	-	-	H	H	-	H	-	-	-	H	-	H	H	H	-	H	H	H	H	-	H	-	H	-	-	H	H	-	-	-	-	H
lg1-1	56	Tag_35005	60.4	all_244743	105	H	H	H	A	H	H	A	H	A	H	H	A	A	A	H	H	A	H	A	A	A	H	A	H	H	H	A	H	H	H	H	A	H	A	H	A	A	H	H	A	A	A	A	H
lg1-1	57	Tag_35214	60.9	all_512304	209	H	-	H	A	H	H	A	-	A	H	H	A	A	A	-	H	A	H	A	A	A	H	A	H	H	H	A	H	-	-	-	A	H	A	H	A	A	-	H	A	A	A	A	H
lg1-1	58	Tag_5387	61.4	all_1248274	227	H	H	-	A	H	-	A	H	A	-	H	A	A	A	H	-	A	H	A	A	A	-	A	H	A	H	A	H	H	H	H	A	H	A	H	A	A	H	H	A	A	A	A	H
lg1-1	59	Tag_26826	62.6	all_2007406	262	H	H	H	A	-	H	A	H	A	H	H	A	A	A	H	-	A	-	A	A	A	-	A	H	H	-	A	H	H	H	H	A	H	A	-	A	A	A	H	A	A	A	A	-
lg1-1	60	Tag_26822	62.6	all_2007406	92	H	H	H	A	-	H	A	H	A	H	H	A	A	A	H	-	A	H	A	A	A	-	A	H	H	-	A	H	H	H	H	A	H	A	-	A	A	H	H	A	A	A	A	H
lg1-1	61	Tag_31241	63.7	all_487312	194	H	H	H	A	H	H	A	H	A	H	H	A	A	-	-	H	A	H	A	A	A	-	A	H	H	H	A	H	H	H	H	A	H	A	H	A	A	H	H	A	A	A	A	H
lg1-1	*61	Tag_31242	63.7	all_487312	245	H	H	H	A	H	H	A	H	A	H	H	A	A	-	-	H	A	H	A	A	A	-	A	H	H	H	A	H	H	H	H	A	H	A	H	A	A	H	H	A	A	A	A	H
lg1-1	62	Tag_18336	63.7	all_895232	80	H	-	H	A	H	H	A	H	A	H	H	A	A	H	-	H	A	-	A	A	A	H	A	H	H	H	A	H	H	H	H	A	-	A	H	A	A	H	-	A	A	A	A	A
lg1-1	63	Tag_34131	65.3	all_498554	160	-	H	H	A	H	H	A	-	A	H	H	A	A	H	H	H	A	H	A	A	A	H	A	H	H	H	A	H	H	H	H	A	H	A	-	A	A	H	H	A	A	A	-	H
lg1-1	*63	Tag_34132	65.3	all_498554	175	-	H	H	A	H	H	A	-	A	H	H	A	A	H	H	H	A	H	A	A	A	H	A	H	H	H	A	H	H	H	H	A	H	A	-	A	A	H	H	A	A	A	-	H
lg1-1	*63	Tag_34133	65.3	all_498554	214	-	H	H	A	H	H	A	-	A	H	H	A	A	H	H	H	A	H	A	A	A	H	A	H	H	H	A	H	H	H	H	A	H	A	-	A	A	H	H	A	A	A	-	H
lg1-1	64	Tag_3362	65.3	all_1905495	22	H	H	H	A	H	-	A	H	A	H	H	A	A	-	H	H	A	H	A	A	A	H	A	H	H	H	A	H	H	H	H	A	H	A	H	A	A	H	H	A	A	A	A	H
lg1-1	*64	Tag_3363	65.3	all_1905495	233	H	H	H	A	H	-	A	H	A	H	H	A	A	-	H	H	A	H	A	A	A	H	A	H	H	H	A	H	H	H	H	A	H	A	H	A	A	H	H	A	A	A	A	H
lg1-1	*64	Tag_3732	65.3	all_1641752	29	H	-	H	A	-	H	A	H	A	-	H	A	A	-	H	H	A	H	A	A	A	H	A	H	H	H	A	H	-	H	H	A	H	A	H	A	A	H	H	A	A	A	A	H
lg1-1	65	Tag_17497	69.1	all_1947846	110	H	H	A	A	A	H	A	-	A	H	H	A	A	H	H	H	A	H	A	A	A	H	A	H	H	H	A	-	A	H	H	A	H	A	A	A	A	-	A	A	A	A	A	-
lg1-1	66	Tag_17496	69.1	all_1947846	16	H	H	H	A	A	H	A	H	A	H	H	A	A	H	H	H	A	A	A	A	A	H	A	H	H	H	A	H	-	H	H	A	H	A	H	A	A	-	A	A	A	A	A	-
lg1-1	67	Tag_50236	72.4	all_1688959	230	H	H	H	A	H	H	A	H	A	H	H	A	A	H	H	H	A	H	A	A	A	H	A	-	H	H	A	H	H	H	H	A	H	A	H	A	A	H	H	A	A	A	A	H
lg1-1	68	Tag_840	73	all_271993	51	H	H	H	A	H	H	A	H	A	H	H	A	A	H	H	H	A	H	A	A	A	H	A	H	H	H	A	H	-	H	H	A	H	A	H	A	A	H	-	A	A	A	A	H
lg1-1	69	Tag_1811	74.2	all_1699226	57	H	H	H	A	H	H	A	H	A	H	H	A	A	H	H	-	A	H	A	A	A	H	A	H	H	H	A	H	H	-	H	A	H	A	H	A	A	H	H	A	A	A	A	H
lg1-1	*69	Tag_1813	74.2	all_1699226	156	H	H	H	A	H	H	A	H	A	H	-	A	A	H	H	-	A	H	A	A	A	H	A	H	H	H	A	H	H	-	H	A	H	A	H	A	A	H	H	A	A	A	A	H
lg1-1	70	Tag_8435	75.8	all_1179719	75	H	H	H	A	H	H	A	H	A	H	H	A	A	H	H	H	A	H	A	A	A	H	A	-	H	-	A	-	H	-	A	A	H	A	H	A	A	H	H	A	A	A	A	A
lg1-1	71	Tag_31321	77.8	all_2517917	203	-	H	H	A	H	H	A	H	A	H	H	A	A	H	H	H	A	H	A	A	A	H	A	H	H	-	A	H	H	H	A	A	H	A	H	-	-	-	H	A	A	-	A	H
lg1-1	72	Tag_21187	83.6	all_1688679	47	H	H	H	H	H	H	A	H	A	H	H	A	H	H	H	H	A	H	H	A	A	H	A	H	H	H	A	H	H	H	A	A	H	A	H	A	A	H	H	A	A	A	A	H
lg1-1	73	Tag_19489	84.6	all_1990019	100	H	H	H	H	H	H	A	H	A	H	H	A	H	H	H	H	A	H	H	A	A	H	A	H	H	H	A	H	H	H	A	A	H	A	-	A	A	H	H	A	A	A	-	H
lg1-1	74	Tag_35464	84.6	all_2722689	160	H	H	-	H	-	H	A	-	A	H	H	A	H	H	H	H	A	H	H	A	A	H	A	H	H	-	A	H	H	-	A	A	-	A	A	A	A	-	H	A	A	A	A	H
lg1-1	75	Tag_40770	85.7	all_1258641	15	H	H	H	H	H	H	A	H	A	H	H	A	H	H	-	H	A	H	H	A	A	H	A	H	H	H	A	H	-	H	A	A	H	A	H	A	A	H	H	A	A	A	A	H
lg1-1	76	Tag_49061	88.1	all_1651584	33	H	H	H	H	H	H	A	H	A	H	H	A	H	H	A	H	A	H	H	A	A	-	A	H	A	H	A	H	H	H	A	A	H	A	H	A	A	H	H	A	A	A	A	H
lg1-1	77	Tag_16353	88.6	all_225849	194	H	H	-	H	H	H	A	H	A	-	H	A	H	H	A	H	A	H	H	A	A	H	A	H	A	H	A	H	H	H	A	A	H	A	H	A	A	H	H	A	A	A	A	H
lg1-1	78	Tag_24892	89.1	all_2031467	235	H	H	H	H	H	H	A	H	A	H	H	A	H	H	A	H	A	H	H	A	A	H	A	H	A	H	A	H	H	H	A	A	-	A	H	A	A	H	H	A	A	A	A	H
lg1-1	79	Tag_48270	91.3	all_1244027	47	H	H	H	H	H	A	A	A	A	H	H	A	H	H	A	H	A	H	H	A	A	H	A	A	A	H	A	H	H	H	A	A	H	A	H	A	A	H	H	A	A	A	A	H
lg1-1	80	Tag_48273	91.3	all_1244027	110	H	H	H	H	H	A	A	A	A	H	H	A	H	H	A	H	A	H	H	A	A	H	A	A	A	H	A	H	H	H	A	A	H	A	H	A	A	H	H	A	A	A	A	H
lg1-1	81	Tag_23900	93.9	all_491412	32	H	H	H	H	-	H	A	H	A	H	H	A	-	-	A	-	A	-	H	A	A	H	A	-	A	H	A	-	-	H	A	A	H	A	H	A	A	-	-	A	A	A	A	H
lg1-1	82	Tag_20386	93.9	all_1988802	51	H	H	H	H	H	H	A	H	A	-	H	A	H	H	A	-	A	-	H	A	A	H	A	H	A	H	A	H	-	H	A	A	-	A	-	A	A	H	H	A	A	A	A	H
lg1-1	*82	Tag_20385	93.9	all_1988802	44	H	-	H	H	H	H	A	H	A	-	H	A	H	H	A	-	A	-	H	A	A	H	A	H	A	H	A	H	-	H	A	A	-	A	-	A	A	H	H	A	A	A	A	H
lg1-1	83	Tag_1518	95.9	all_266053	79	H	H	H	H	H	H	A	H	A	H	H	A	H	H	A	H	A	H	H	A	A	H	A	H	A	H	A	H	H	H	A	A	H	A	H	A	A	H	H	A	A	A	A	H
lg1-1	84	Tag_17148	95.9	all_168741	113	H	H	H	H	-	H	-	H	A	-	H	A	H	H	A	-	A	H	H	A	-	-	A	H	A	-	A	H	H	H	A	A	H	-	H	A	A	-	-	A	A	A	A	H
lg1-1	85	Tag_52800	99.8	all_1726862	127	H	H	H	H	H	H	A	H	A	H	-	A	H	H	A	H	-	H	-	A	-	-	A	H	A	H	A	H	H	H	A	H	H	H	A	A	A	-	H	-	-	-	-	H
lg1-1	86	Tag_46159	99.8	all_1912322	172	H	H	H	H	H	H	A	H	A	H	H	-	H	H	A	H	-	H	H	-	-	H	A	H	A	H	A	H	H	H	A	H	H	H	-	A	A	H	H	-	-	-	-	H
lg1-1	87	Tag_11692	100.3	all_2221982	174	H	H	H	H	H	H	-	H	-	H	H	-	H	H	A	H	A	H	-	A	A	H	-	H	A	H	A	H	H	H	-	H	H	H	A	A	A	H	H	A	A	A	A	H
lg1-1	*87	Tag_11691	100.3	all_2221982	173	H	H	-	H	H	H	-	H	-	H	H	-	H	H	A	H	A	H	-	A	A	H	-	H	A	H	A	H	H	H	-	H	H	H	A	A	A	H	H	A	A	A	A	H
lg1-1	88	Tag_11690	100.3	all_2221982	120	H	H	H	H	H	H	-	H	-	H	H	-	H	H	A	H	A	H	H	A	A	H	-	H	A	H	A	H	H	A	-	H	H	H	A	A	A	H	H	A	A	A	A	H
lg1-1	89	Tag_19257	102.5	all_1197126	97	H	H	H	H	H	H	A	H	A	H	H	A	-	H	A	-	A	H	H	-	A	H	A	H	A	-	A	H	H	H	A	H	H	H	-	A	A	H	H	A	A	A	A	H
lg1-1	90	Tag_15055	102.5	all_421692	165	H	H	H	H	H	H	-	H	-	H	A	-	H	H	-	H	-	H	H	-	-	H	-	H	-	H	-	H	H	H	-	H	H	H	-	-	-	A	H	-	-	-	-	H
lg1-1	91	Tag_5095	104.5	all_1205246	33	H	H	H	-	H	H	-	H	-	H	H	-	-	A	-	H	-	H	-	-	-	A	-	H	-	H	-	-	H	-	-	H	H	H	-	H	-	H	H	-	-	-	-	-
lg1-1	92	Tag_25226	105	all_81873	176	H	-	-	H	-	H	A	H	A	-	H	A	-	H	A	H	A	H	-	A	A	H	-	-	A	H	A	A	-	H	A	H	H	A	A	H	A	-	-	A	A	A	A	H
lg1-1	93	Tag_8902	105.5	all_2248959	196	-	H	H	-	H	H	-	-	-	H	H	-	H	H	-	H	-	H	H	-	H	-	-	H	-	A	-	-	H	H	-	A	H	H	-	H	-	H	H	-	-	-	-	H
lg1-1	*93	Tag_8903	105.5	all_2248959	246	-	H	H	-	H	H	-	-	-	H	H	-	H	H	-	H	-	H	H	-	H	-	-	H	-	A	-	-	H	H	-	A	H	H	-	H	-	H	H	-	-	-	-	H
lg1-1	94	Tag_8895	105.5	all_2248959	61	-	H	H	-	H	H	-	H	-	H	H	-	H	H	-	H	-	H	H	-	H	-	-	H	-	A	-	-	H	H	-	A	H	H	-	H	-	H	H	-	-	-	-	H
lg1-1	95	Tag_41546	105.5	all_2485936	225	H	H	H	H	H	H	-	-	-	H	H	-	H	H	-	H	-	H	H	-	H	H	-	-	-	H	-	-	H	-	-	H	H	H	-	H	-	H	H	-	-	-	-	H
lg1-1	96	Tag_27424	105.5	all_1947055	88	-	H	H	H	H	H	A	H	-	H	H	A	H	H	-	H	A	H	H	A	H	H	-	H	A	H	A	A	H	H	-	H	H	H	A	H	A	H	H	A	A	A	-	H
lg1-1	97	Tag_10890	106.5	all_1228554	99	H	H	H	H	H	H	A	H	A	H	H	A	-	H	A	H	A	H	H	A	-	H	A	H	-	-	-	-	H	H	A	H	H	H	A	H	-	H	H	-	A	A	A	H
lg1-1	*97	Tag_10891	106.5	all_1228554	219	H	H	H	H	H	H	A	H	A	H	H	A	-	H	A	H	A	H	H	A	-	H	A	H	-	-	-	-	H	H	A	H	H	H	A	H	-	H	H	-	A	A	A	H
lg1-1	98	Tag_3084	106.5	all_838379	223	H	H	H	H	H	H	-	H	-	H	H	-	H	-	-	H	-	-	H	-	H	A	-	H	-	-	-	-	H	H	-	H	H	-	-	H	-	H	H	-	-	-	-	H
lg1-1	99	Tag_45360	106.5	all_1948334	73	H	H	H	H	H	H	-	H	A	H	H	-	H	H	A	H	-	H	H	-	H	H	A	H	A	H	A	A	H	H	A	-	H	H	-	H	A	H	H	-	-	-	-	H
lg1-1	100	Tag_22611	106.9	all_764	80	H	-	H	H	H	H	A	-	-	H	A	A	-	H	A	H	A	H	H	A	H	H	A	H	A	H	A	A	H	H	A	H	H	H	A	H	A	-	H	A	A	A	A	H
lg1-1	101	Tag_27425	107	all_1947055	116	H	H	H	H	H	H	A	H	-	H	-	A	H	H	-	H	A	H	H	A	H	H	-	H	A	H	A	A	H	H	-	H	H	H	A	H	A	-	H	A	A	A	A	A
lg1-1	102	Tag_41244	113.8	all_2218337	226	H	-	H	H	-	H	A	H	A	-	-	A	-	H	A	A	A	H	-	A	H	-	-	H	A	-	A	A	H	H	A	A	H	H	A	-	A	-	H	A	A	A	-	-
lg1-2	1	Tag_39397	0	all_1976680	125	-	-	-	A	H	H	H	A	H	-	-	H	H	A	H	-	H	H	H	H	-	H	H	A	A	H	A	A	-	H	H	A	-	H	H	A	A	-	H	H	H	H	H	-
lg1-2	2	Tag_34976	4.8	all_1997073	40	A	A	A	-	H	-	H	-	H	A	-	H	-	A	H	A	H	H	-	-	-	-	-	A	A	H	A	A	A	H	H	A	-	H	-	A	A	-	H	H	H	H	H	A
lg1-2	3	Tag_5820	6.3	all_1162532	127	-	-	A	A	-	-	H	A	H	A	A	H	H	A	H	-	H	H	H	H	-	H	H	A	A	A	-	-	-	H	H	A	-	-	H	A	-	A	-	H	H	-	H	-
lg1-2	*3	Tag_5815	6.3	all_1162532	55	-	-	-	A	-	-	H	A	H	A	A	H	H	A	H	-	H	H	-	H	-	H	H	A	A	A	-	-	-	H	H	A	-	-	H	A	-	-	-	-	H	-	-	-
lg1-2	4	Tag_33432	7.4	all_1996502	169	A	A	A	A	H	H	H	A	H	A	A	H	H	A	H	A	H	H	H	-	A	H	H	A	A	H	A	A	A	H	H	A	A	H	H	H	A	A	H	H	H	H	H	A
lg1-2	5	Tag_12773	7.5	all_831750	54	A	A	A	A	H	H	H	A	H	A	A	H	H	A	H	A	H	H	H	H	A	H	H	A	A	H	A	A	A	H	H	A	A	H	A	H	A	A	H	H	H	H	H	A
lg1-2	*5	Tag_17777	7.5	all_487754	173	A	-	A	A	H	H	H	A	H	A	A	-	H	A	H	-	H	H	H	H	-	H	H	A	-	H	-	-	-	H	H	-	-	H	-	H	-	A	H	H	H	-	-	-
lg1-2	6	Tag_46067	7.9	all_522276	182	A	A	-	A	H	H	H	A	H	A	A	-	H	A	H	A	H	H	H	H	A	H	H	-	A	H	A	A	A	H	H	A	A	H	H	A	A	A	H	H	H	H	H	A
lg1-2	7	Tag_39400	7.9	all_1976680	215	-	-	-	-	H	H	H	-	H	-	-	H	H	-	H	-	H	H	H	H	-	H	H	-	-	H	-	-	-	H	H	-	-	H	H	A	-	-	H	H	H	H	H	-
lg1-2	*7	Tag_39401	7.9	all_1976680	229	-	-	-	-	H	H	H	-	H	-	-	H	H	-	H	-	H	H	H	H	-	H	H	-	-	H	-	-	-	H	H	-	-	H	H	A	-	-	H	H	H	H	H	-
lg1-2	8	Tag_34223	8.9	all_2714773	260	A	A	A	A	H	H	H	A	H	A	A	H	H	A	H	A	H	H	H	H	H	H	H	A	A	H	A	A	A	H	H	A	A	H	H	A	A	A	H	H	H	H	H	A
lg1-2	9	Tag_36365	8.9	all_1908876	206	A	A	A	A	H	H	H	-	H	A	A	H	H	A	H	A	H	H	H	H	H	H	-	A	A	H	A	A	A	H	-	A	A	H	H	A	A	A	H	H	H	-	H	A
lg1-2	10	Tag_51171	9.9	all_115799	47	A	A	A	A	H	H	H	A	H	A	A	H	-	A	A	-	-	H	-	-	H	-	-	A	A	-	A	A	A	H	H	-	A	H	H	A	A	A	H	H	H	H	H	A
lg1-2	11	Tag_4671	9.9	all_2408172	202	A	A	A	A	H	H	H	A	H	A	A	-	H	A	A	A	H	H	H	H	H	H	H	A	A	H	A	A	A	H	H	A	A	H	H	A	A	A	H	H	H	H	H	A
lg1-2	12	Tag_52257	9.9	all_2142117	209	A	A	A	A	H	H	-	A	H	A	A	H	H	A	A	A	H	H	H	H	-	H	-	A	A	H	A	A	A	H	H	A	A	H	-	A	A	A	H	-	H	H	-	A
lg1-2	13	Tag_50502	9.9	all_1968243	198	-	-	-	-	H	H	H	-	H	-	-	H	H	-	-	-	H	H	H	H	-	H	H	-	-	H	-	-	-	H	H	-	-	H	H	-	-	-	H	H	H	-	H	-
lg1-2	*13	Tag_50501	9.9	all_1968243	182	-	-	-	-	H	H	H	-	H	-	-	H	H	-	-	-	H	H	H	H	-	H	H	-	-	H	-	-	-	H	H	-	-	H	H	-	-	-	H	H	H	-	H	-
lg1-2	14	Tag_37467	9.9	all_2000557	67	A	A	A	-	H	H	H	-	H	A	A	H	H	A	A	A	H	H	H	H	H	H	-	A	A	H	A	A	A	H	H	A	-	H	H	A	-	A	-	H	H	-	-	A
lg1-2	*14	Tag_37468	9.9	all_2000557	85	A	A	A	-	H	H	H	-	H	A	A	H	H	A	A	A	H	H	H	H	H	H	-	A	A	H	A	A	A	H	H	A	-	H	H	A	-	A	-	H	H	-	-	A
lg1-2	15	Tag_17141	9.9	all_2191207	170	A	-	A	A	H	H	H	A	A	-	-	-	-	A	A	A	H	H	H	H	H	H	H	A	A	H	A	A	A	H	-	A	A	H	H	-	-	-	H	H	-	-	H	A
lg1-2	16	Tag_15051	11.2	all_421692	35	A	A	A	A	H	A	H	A	-	A	A	H	H	A	A	A	H	H	H	H	H	H	-	A	A	A	A	A	A	H	H	A	A	H	H	A	A	A	A	H	H	H	H	A
lg1-2	17	Tag_49201	15	all_1256817	59	A	A	A	A	H	H	H	A	H	A	A	-	A	A	A	A	H	H	H	H	H	H	H	A	A	H	A	A	A	H	-	A	A	A	H	A	A	A	A	H	H	A	H	A
lg1-2	18	Tag_15299	17.1	all_1240223	43	A	A	A	A	H	H	H	A	-	A	A	H	A	A	A	A	H	H	A	H	H	H	H	H	A	H	A	A	A	H	H	-	A	-	H	A	A	A	-	H	H	-	-	A
lg1-2	19	Tag_37544	23.9	all_2313467	70	A	A	A	A	H	H	H	A	A	A	A	H	A	A	A	A	H	H	A	H	H	H	H	H	A	H	A	A	A	H	H	A	A	A	A	A	A	A	H	A	H	H	H	A
lg1-2	20	Tag_23901	25.9	all_491412	233	A	A	A	H	A	H	H	A	A	A	A	H	A	A	A	A	H	H	A	H	-	A	H	H	A	H	A	A	A	H	-	A	A	A	A	A	A	A	-	A	A	H	H	A
lg1-2	21	Tag_45443	26.9	all_478591	180	A	A	A	-	A	H	H	A	A	A	A	H	A	A	A	A	H	H	A	H	H	A	H	H	A	H	A	A	A	H	H	A	A	A	A	A	A	A	H	A	A	H	H	A
lg1-2	22	Tag_287	26.9	all_187260	235	-	A	A	H	A	H	H	A	A	A	A	-	A	A	A	A	H	H	A	H	H	A	-	H	A	H	A	A	-	H	-	A	A	A	A	A	A	A	A	-	A	-	H	-
lg1-2	*22	Tag_283	26.9	all_187260	48	-	A	A	H	A	H	H	A	A	A	A	-	A	A	A	A	H	H	A	H	H	A	-	H	A	H	A	A	-	H	-	A	A	A	A	A	A	A	-	-	A	-	H	-
lg1-2	*22	Tag_284	26.9	all_187260	77	-	A	A	H	A	H	H	A	A	A	A	-	A	A	A	A	H	H	A	H	H	A	-	H	A	H	A	A	-	H	-	A	A	A	A	A	A	A	-	-	A	-	H	-
lg1-2	23	Tag_48277	28.2	all_1244027	152	A	A	A	H	A	H	H	A	A	A	A	-	A	A	A	A	-	H	A	A	H	A	H	H	A	A	A	A	A	H	H	A	A	A	A	A	A	A	H	A	A	H	H	A
lg1-2	*23	Tag_48278	28.2	all_1244027	154	A	A	A	H	A	H	H	A	A	A	A	-	A	A	A	A	-	H	A	A	H	A	-	H	A	A	A	A	A	H	H	A	A	A	A	A	A	A	H	A	A	H	H	A
lg1-2	24	Tag_10492	31.1	all_1272575	198	A	A	A	-	A	A	H	A	A	A	A	H	A	A	A	A	H	H	A	H	-	A	H	H	A	-	-	A	A	-	H	A	A	A	A	A	A	A	H	A	A	-	H	A
lg1-2	25	Tag_35461	39.9	all_2722689	34	A	A	A	H	A	A	H	A	A	A	A	H	A	A	A	A	A	H	A	H	H	A	A	H	A	-	H	A	A	H	H	A	A	A	A	A	A	A	A	A	A	H	-	A
lg1-2	26	Tag_23782	39.9	all_2375735	60	A	A	A	H	A	A	H	A	A	A	A	H	A	A	A	A	A	H	A	H	H	A	A	H	A	H	H	A	A	H	H	A	A	A	A	A	A	A	A	A	A	H	H	A
lg1-2	*26	Tag_23783	39.9	all_2375735	61	A	A	A	H	A	A	H	A	A	A	A	H	A	A	A	A	A	H	A	H	H	A	A	H	A	H	H	A	A	H	H	A	A	A	A	A	A	A	A	A	A	H	H	A
lg1-2	*26	Tag_23788	39.9	all_2375735	188	A	A	A	H	A	A	H	A	A	A	A	H	A	A	A	A	A	H	A	H	H	A	A	H	A	H	H	A	A	H	H	A	A	A	A	A	A	A	A	A	A	H	H	A
lg1-2	27	Tag_1048	39.9	all_193986	227	A	A	A	-	A	A	H	A	A	A	A	H	A	A	-	A	A	H	-	H	H	-	A	-	A	H	H	-	A	H	H	A	A	A	A	-	A	A	A	-	A	H	H	A
lg1-2	28	Tag_38747	46	all_1763967	224	A	A	A	H	A	A	H	A	A	A	H	H	A	A	A	A	A	H	A	H	H	A	A	H	A	A	H	H	A	A	A	A	A	A	A	A	A	A	A	A	A	H	H	A
lg1-2	29	Tag_3265	49.2	all_2654999	94	A	A	A	H	A	A	H	A	A	A	H	H	A	A	A	A	A	H	A	H	-	A	A	-	A	A	-	H	A	A	A	A	A	A	A	A	A	A	A	A	A	-	-	A
lg1-2	30	Tag_49121	51.8	all_240215	44	A	A	A	H	A	A	H	A	A	A	H	-	A	A	A	A	A	H	A	H	H	A	A	H	A	A	H	H	A	A	A	A	H	A	A	A	A	A	A	A	A	H	H	H
lg1-2	31	Tag_41519	52.3	all_1536759	49	A	A	A	H	A	A	-	A	A	A	H	-	A	A	A	A	A	H	A	H	H	A	A	H	A	A	H	H	A	A	A	A	H	A	A	A	A	A	A	A	A	H	H	H
lg1-2	32	Tag_841	52.3	all_271993	57	A	A	A	H	A	A	H	A	A	A	H	H	A	A	A	A	A	H	A	H	H	A	A	H	A	A	H	H	A	A	A	A	-	A	A	A	A	A	A	A	A	H	H	H
lg1-2	33	Tag_24225	52.3	all_1652939	83	A	A	A	H	A	A	H	A	A	A	-	H	A	A	A	A	A	H	A	-	-	A	A	H	A	A	H	-	A	A	A	A	H	A	A	A	A	A	A	A	A	H	H	H
lg1-2	34	Tag_38292	53.8	all_2239741	228	A	A	A	H	A	A	H	A	A	A	H	H	A	A	A	A	A	H	A	H	H	A	A	-	A	A	H	H	A	A	A	A	H	A	A	A	A	A	A	A	A	H	H	H
lg1-2	35	Tag_43130	54.8	all_1942380	163	A	A	A	H	A	A	A	A	A	A	-	H	A	A	A	A	A	H	A	H	H	-	A	H	A	A	H	H	A	A	A	A	-	A	A	A	A	A	A	A	A	H	H	H
lg1-2	*35	Tag_43129	54.8	all_1942380	152	A	A	-	H	A	A	A	A	A	A	-	H	A	A	A	A	A	H	A	H	H	-	A	H	A	A	H	H	A	A	A	A	-	A	A	A	A	A	A	A	A	H	H	H
lg1-2	36	Tag_3734	54.8	all_1641752	56	A	A	A	H	A	A	H	A	A	A	H	H	A	A	A	A	A	H	A	H	H	A	A	-	A	A	H	H	A	A	A	A	-	A	A	A	A	A	A	A	A	-	H	H
lg1-2	37	Tag_1892	54.8	all_94468	98	A	A	A	H	A	A	H	A	A	A	H	H	A	A	A	A	A	H	A	H	H	A	A	H	A	A	H	-	A	A	A	A	H	A	A	A	A	A	A	A	A	H	H	H
lg1-2	38	Tag_5283	55.3	all_2330151	205	A	A	A	H	A	A	H	A	A	A	H	H	A	A	A	A	A	H	-	H	H	A	A	H	A	A	H	H	A	A	A	A	H	A	A	A	A	A	A	A	A	H	H	H
lg1-2	39	Tag_27387	56.3	all_1976700	174	A	A	A	-	A	A	H	A	A	A	H	H	A	A	A	A	A	H	A	H	H	A	A	H	A	A	H	H	A	A	A	A	H	A	A	A	A	A	A	A	A	H	H	A
lg1-2	*39	Tag_27388	56.3	all_1976700	178	A	A	A	-	A	A	H	A	A	A	H	H	A	A	A	A	A	H	A	H	H	A	A	H	A	A	H	H	A	A	A	A	H	A	A	A	A	A	A	A	A	H	H	A
lg1-2	*39	Tag_27389	56.3	all_1976700	203	A	A	A	-	A	A	H	A	A	A	H	H	A	A	A	A	A	H	A	H	H	A	A	H	A	A	H	H	A	A	A	A	H	A	A	A	A	A	A	A	A	H	H	A
lg1-2	*39	Tag_27390	56.3	all_1976700	206	A	A	A	-	A	A	H	A	A	A	H	H	A	A	A	A	A	H	A	H	H	A	A	H	A	A	H	H	A	A	A	A	H	A	A	A	A	A	A	A	A	H	H	A
lg1-2	40	Tag_43643	56.3	all_2195452	170	A	A	A	H	A	A	H	A	A	A	H	A	A	A	A	A	A	-	A	H	H	A	A	H	A	A	H	H	A	A	A	A	H	A	A	A	A	A	A	A	A	H	H	A
lg1-2	41	Tag_15397	57.3	all_108199	239	A	A	A	H	A	A	H	A	A	A	-	H	A	H	A	A	A	H	A	-	H	A	A	H	A	A	-	-	A	A	A	A	H	A	A	A	A	A	A	A	A	H	H	A
lg1-2	42	Tag_1594	57.3	all_2329026	201	A	A	A	H	A	A	H	A	A	A	H	H	A	H	A	A	A	H	A	H	H	A	A	H	A	A	H	H	A	A	A	A	H	A	A	A	A	A	A	A	A	H	H	A
lg1-2	*42	Tag_15498	57.3	all_1692982	26	A	A	A	H	A	A	H	A	A	A	H	H	A	H	A	A	A	H	A	H	H	A	A	-	A	A	H	H	A	A	A	A	H	A	A	A	A	A	A	A	A	H	H	A
lg1-2	*42	Tag_15499	57.3	all_1692982	44	A	A	A	H	A	A	H	A	A	A	H	H	A	H	A	A	A	H	A	H	H	A	A	-	A	A	H	H	A	A	A	A	H	A	A	A	A	A	A	A	A	H	H	A
lg1-2	*42	Tag_15500	57.3	all_1692982	50	A	A	A	H	A	A	H	A	A	A	H	H	A	H	A	A	A	H	A	H	H	A	A	-	A	A	H	H	A	A	A	A	H	A	A	A	A	A	A	A	A	H	H	A
lg1-2	*42	Tag_15501	57.3	all_1692982	79	A	A	A	H	A	A	H	A	A	A	H	H	A	H	A	A	A	H	A	H	H	A	A	-	A	A	H	H	A	A	A	A	H	A	A	A	A	A	A	A	A	H	H	A
lg1-2	*42	Tag_15502	57.3	all_1692982	98	A	A	A	H	A	A	H	A	A	A	H	H	A	H	A	A	A	H	A	H	H	A	A	-	A	A	H	H	A	A	A	A	H	A	A	A	A	A	A	A	A	H	H	A
lg1-2	*42	Tag_35715	57.3	all_1512162	95	A	A	A	H	A	A	-	A	A	A	H	H	A	-	A	A	A	H	A	H	H	A	A	H	A	A	H	H	A	A	A	A	H	A	A	A	A	A	A	A	A	H	H	A
lg1-2	*42	Tag_50655	57.3	all_2123319	79	A	A	A	H	A	A	H	A	A	A	H	H	A	H	A	A	A	-	A	H	H	A	A	H	A	A	H	H	A	A	A	A	-	A	A	A	A	A	A	A	A	H	H	A
lg1-2	43	Tag_48765	57.8	all_1231433	83	A	A	A	H	A	A	H	A	A	A	H	H	A	H	A	A	A	H	A	H	H	A	A	H	A	A	H	H	A	A	A	A	H	A	A	A	A	A	A	A	A	H	H	A
lg1-2	44	Tag_23125	57.8	all_1244897	49	A	A	A	H	A	A	H	A	A	A	-	-	A	H	A	A	A	H	A	H	H	A	A	H	A	A	H	H	A	A	A	A	H	A	A	A	A	A	A	A	A	H	H	A
lg1-2	*44	Tag_23124	57.8	all_1244897	44	A	A	A	-	A	A	H	A	A	A	-	-	A	H	A	A	A	H	A	H	H	A	A	H	A	A	H	H	A	A	A	A	H	A	A	A	A	A	A	A	A	H	H	A
lg1-2	*44	Tag_23126	57.8	all_1244897	52	A	A	A	H	A	A	H	A	A	A	-	-	A	H	A	A	A	H	A	H	H	A	A	H	A	A	H	H	A	A	A	A	H	A	A	A	A	A	A	A	A	H	H	A
lg1-2	45	Tag_33205	58.3	all_22937	223	A	A	A	H	A	A	H	A	A	A	H	-	A	H	A	A	A	H	A	H	H	A	A	H	A	A	H	-	A	A	A	A	H	A	A	A	A	A	A	A	A	H	-	A
lg1-2	*45	Tag_33202	58.3	all_22937	91	A	A	A	H	A	A	H	A	A	A	H	-	A	-	A	A	A	-	A	H	H	A	A	H	A	A	H	-	A	A	A	A	H	A	A	A	A	A	A	A	A	H	-	A
lg1-2	*45	Tag_33203	58.3	all_22937	207	A	A	A	H	A	A	H	A	A	A	H	-	A	-	A	A	A	H	A	H	H	A	A	H	A	A	H	-	A	A	A	A	H	A	A	A	A	A	A	A	A	H	-	A
lg1-2	46	Tag_714	58.8	all_1252006	18	A	A	A	H	A	A	H	A	A	A	H	H	A	H	A	A	A	H	A	H	H	A	A	H	A	A	H	H	A	A	A	A	H	A	A	A	A	A	A	A	A	H	H	A
lg1-2	*46	Tag_716	58.8	all_1252006	43	A	A	A	H	A	A	H	A	A	A	H	H	A	H	A	A	A	H	A	H	H	A	A	H	A	A	H	H	A	A	A	A	H	A	A	A	A	A	A	A	A	H	H	A
lg1-2	47	Tag_719	58.8	all_1252006	246	A	A	A	H	A	A	H	A	A	A	H	H	A	H	A	A	A	H	A	H	H	A	A	H	A	A	H	H	A	A	A	A	H	A	A	A	A	A	A	A	A	H	H	A
lg1-2	48	Tag_25741	58.8	all_1050450	167	A	A	A	-	A	A	H	A	A	A	-	H	A	H	A	A	A	H	A	H	H	A	A	-	A	A	-	-	A	A	A	A	H	A	A	A	A	A	A	A	A	H	H	A
lg1-2	*48	Tag_25745	58.8	all_1050450	215	A	A	A	-	A	A	H	A	A	A	-	H	A	H	A	A	A	H	A	H	H	A	A	-	A	A	-	-	A	A	A	A	H	A	A	A	A	A	A	A	A	H	H	A
lg1-2	49	Tag_4274	59.8	all_493992	176	A	A	A	H	A	A	H	-	A	A	-	H	A	H	A	A	A	H	A	H	H	-	A	H	A	A	H	H	A	A	A	A	-	A	A	A	A	A	A	-	A	H	H	A
lg1-2	50	Tag_12738	60.3	all_748909	100	A	A	A	H	A	A	H	A	A	A	H	H	A	H	A	A	A	H	A	H	H	A	A	H	A	A	H	H	A	A	A	A	H	A	A	A	A	A	A	A	A	H	H	A
lg1-2	*50	Tag_12739	60.3	all_748909	185	A	A	A	H	A	A	H	A	A	A	H	H	A	H	A	A	A	H	A	H	H	A	A	H	A	A	H	H	A	A	A	A	H	A	A	A	A	A	A	A	A	H	H	A
lg1-2	51	Tag_37268	60.3	all_724611	78	A	A	A	H	A	A	H	A	A	A	H	-	A	H	A	A	A	H	A	H	H	A	A	H	A	A	H	H	A	A	A	A	H	A	A	A	A	A	A	A	A	-	H	A
lg1-2	*51	Tag_4022	60.3	all_241170	81	A	A	A	H	A	A	H	A	A	A	H	H	A	H	A	A	A	H	A	H	H	A	A	-	A	A	-	H	A	A	A	A	H	A	A	A	A	A	A	A	A	H	-	A
lg1-2	*51	Tag_49445	60.3	all_2041575	192	A	A	A	H	A	A	H	A	A	A	H	H	A	H	A	A	A	H	A	H	H	A	A	H	A	A	H	H	A	A	A	A	H	A	A	A	A	A	A	A	A	A	H	A
lg1-2	52	Tag_2635	60.3	all_2688130	204	A	A	A	-	A	A	H	A	A	A	H	H	A	H	A	A	A	H	A	H	-	A	A	-	A	A	H	H	A	A	A	A	H	A	A	A	A	A	A	A	A	H	H	A
lg1-2	*52	Tag_2636	60.3	all_2688130	234	A	A	A	-	A	A	H	A	A	A	H	H	A	H	A	A	A	H	A	H	-	A	A	-	A	A	H	H	A	A	A	A	H	A	A	A	A	A	A	A	A	H	H	A
lg1-2	53	Tag_23413	60.3	all_215073	87	A	A	A	H	A	A	H	A	A	A	H	H	A	H	A	A	A	A	A	H	H	A	A	H	A	A	H	H	A	A	A	A	H	A	A	A	A	A	A	A	A	H	H	A
lg1-2	54	Tag_40931	61.3	all_1519106	57	A	-	-	H	A	A	H	A	-	H	-	H	-	H	A	A	A	H	A	-	-	A	A	H	-	A	H	-	-	A	-	A	A	-	-	-	A	A	A	A	-	-	H	-
lg1-2	55	Tag_23674	61.3	all_2583659	69	A	A	A	H	A	A	H	A	A	H	H	H	A	H	A	A	A	H	A	H	H	A	A	H	A	A	H	H	A	A	A	A	H	A	A	A	-	A	-	A	A	H	H	A
lg1-2	56	Tag_32838	61.3	all_456632	164	A	A	A	H	A	A	H	A	A	H	H	-	A	-	A	A	A	H	A	H	H	A	A	-	A	A	H	H	A	-	A	A	H	A	A	A	A	A	A	A	A	H	H	A
lg1-2	57	Tag_6554	62.5	all_694282	177	A	A	A	H	A	A	H	A	A	H	H	H	A	H	A	A	A	H	A	H	A	A	A	H	A	A	H	H	A	A	A	A	H	A	A	A	A	A	A	A	A	H	H	A
lg1-2	58	Tag_39409	63.1	all_163975	83	A	A	A	H	A	A	H	A	A	H	H	H	A	H	A	A	A	H	A	H	A	A	A	H	A	A	-	H	A	A	A	A	H	A	A	A	A	A	A	A	A	H	H	A
lg1-2	59	Tag_39415	63.1	all_163975	211	A	A	A	H	A	A	H	A	A	H	H	-	A	H	A	A	A	H	A	-	-	A	A	H	A	A	-	H	A	A	A	A	H	A	A	A	A	A	A	A	A	H	H	A
lg1-2	60	Tag_33968	69.5	all_1640791	182	A	A	A	H	-	A	H	-	A	A	H	H	A	-	A	A	A	H	A	H	H	A	A	H	A	A	H	H	A	A	A	A	H	A	A	H	A	A	A	H	H	H	A	A
lg1-2	61	Tag_35661	80	all_1728880	252	A	-	A	H	A	A	H	A	A	A	H	A	A	A	A	-	A	A	A	H	H	A	A	H	A	A	-	H	A	A	A	A	-	A	-	A	-	-	A	A	A	-	-	A
lg1-2	62	Tag_6083	88.5	all_1460625	230	A	-	-	H	A	A	H	A	A	A	-	-	A	A	A	-	A	-	-	-	A	-	A	H	A	-	A	-	A	A	A	-	H	A	-	A	-	A	A	A	A	-	-	-
lg1-3	1	Tag_50867r	0	all_2021259	39	H	A	A	H	A	A	H	H	A	-	H	A	A	H	A	H	A	-	A	-	H	A	A	H	-	H	-	-	A	H	-	A	H	A	H	-	H	-	H	A	A	-	-	A
lg1-3	2	Tag_30156r	1.1	all_537682	158	H	A	A	H	-	-	H	H	A	A	H	H	-	H	A	H	-	H	-	-	H	A	-	H	-	H	H	H	A	H	A	-	H	A	H	-	H	-	H	H	-	A	H	-
lg1-3	3	Tag_9042r	2.7	all_522803	210	H	A	A	H	A	A	A	H	A	A	H	A	A	-	A	-	A	-	-	A	-	-	-	A	-	H	-	H	A	H	A	A	H	A	H	H	-	A	-	-	A	A	H	A
lg1-3	4	Tag_51352r	2.7	all_2155397	253	H	A	A	H	A	A	A	H	A	A	H	A	-	H	H	H	A	H	A	A	H	H	A	H	A	H	H	H	A	H	A	A	H	A	H	A	H	A	H	-	H	A	H	A
lg1-3	5	Tag_47843r	2.9	all_1666183	43	H	A	A	H	A	A	A	H	-	A	-	A	A	H	A	H	A	H	A	A	H	H	A	H	A	H	H	H	A	H	A	A	H	A	H	A	H	A	H	-	H	A	H	A
lg1-3	6	Tag_14115r	2.9	all_2386728	52	-	A	A	-	A	A	A	-	A	A	-	-	A	-	A	-	A	-	A	A	-	-	A	-	A	-	-	-	-	-	A	A	-	A	-	A	-	A	-	A	A	A	-	A
lg1-3	*6	Tag_14118r	2.9	all_2386728	75	-	A	A	-	A	A	A	-	A	A	-	-	A	-	A	-	A	-	A	A	-	-	A	-	A	-	-	-	-	-	A	A	-	A	-	A	-	A	-	A	A	A	-	A
lg1-3	*6	Tag_14120r	2.9	all_2386728	78	-	A	A	-	A	A	A	-	A	A	-	-	A	-	A	-	A	-	A	A	-	-	A	-	A	-	-	-	-	-	A	A	-	A	-	A	-	A	-	A	A	A	-	A
lg1-3	7	Tag_10670r	2.9	all_489304	60	H	A	A	H	A	A	A	H	A	A	H	-	A	H	A	H	A	H	A	A	H	H	A	H	A	H	H	H	A	H	A	A	H	A	H	A	H	A	H	A	A	A	H	A
lg1-3	*7	Tag_10672r	2.9	all_489304	184	H	A	A	H	A	A	A	H	A	A	H	A	A	H	A	H	A	H	A	A	H	H	A	H	A	H	H	H	A	H	A	A	H	A	H	A	H	A	-	A	A	A	H	A
lg1-3	*7	Tag_14116r	2.9	all_2386728	57	H	A	A	-	A	A	A	-	A	A	H	A	A	-	A	-	A	H	A	A	-	-	A	H	A	H	H	H	A	-	A	A	-	A	H	A	H	A	H	A	A	A	-	A
lg1-3	*7	Tag_14117r	2.9	all_2386728	63	H	A	A	-	A	A	A	-	A	A	H	A	A	-	A	-	A	H	A	A	-	-	A	H	A	H	H	H	A	-	A	A	-	A	H	A	H	A	H	A	A	A	-	A
lg1-3	8	Tag_10835r	2.9	all_2214787	75	H	A	A	H	A	A	A	H	A	-	H	A	A	H	A	H	A	H	A	A	H	H	A	H	A	H	H	H	A	H	A	-	H	A	H	A	H	A	H	A	A	A	H	A
lg1-3	9	Tag_9041r	2.9	all_522803	204	H	A	A	H	A	-	A	H	A	A	H	A	A	-	A	-	A	-	-	A	-	-	A	H	A	H	-	H	A	H	A	A	H	A	H	-	H	A	H	-	A	A	H	A
lg1-3	10	Tag_4025r	2.9	all_404017	53	H	A	A	H	A	A	A	H	-	A	H	-	A	H	A	H	A	H	A	H	H	H	A	H	A	H	H	H	A	H	A	A	H	-	H	A	H	A	H	A	A	A	H	A
lg1-3	*10	Tag_4026r	2.9	all_404017	71	H	A	A	H	A	A	A	H	-	A	H	-	A	H	A	H	A	H	A	H	H	H	A	H	A	H	H	H	A	H	A	A	H	-	H	A	H	A	H	A	A	A	H	A
lg1-3	11	Tag_46047r	3.2	all_1190154	218	H	A	A	H	-	-	-	H	A	A	H	A	A	H	-	H	A	H	A	A	H	-	-	H	-	H	H	H	-	H	-	A	H	A	H	A	H	A	H	A	A	A	H	A
lg1-3	12	Tag_20309r	3.4	all_1893204	222	H	A	A	H	A	A	A	H	A	A	H	A	A	H	A	-	A	H	A	A	H	H	-	H	A	H	H	H	A	H	-	A	H	A	H	A	-	A	H	A	A	A	-	A
lg1-3	13	Tag_29372r	3.4	all_2666685	48	-	A	A	-	H	A	A	-	A	A	-	A	A	-	H	-	A	-	A	A	-	-	A	-	A	-	-	-	H	-	A	-	-	A	-	-	-	A	-	A	A	A	-	A
lg1-3	14	Tag_18942r	3.4	all_259358	235	H	A	A	H	A	A	A	H	H	-	H	A	A	H	A	H	A	H	A	A	H	H	A	H	-	H	H	H	A	H	-	A	H	-	H	-	H	A	H	A	A	A	H	A
lg1-3	15	Tag_32875r	3.4	all_1795788	96	H	A	-	H	-	A	A	H	A	A	H	H	-	H	A	H	A	H	A	A	H	H	-	H	A	H	H	H	A	H	H	-	H	-	H	A	H	A	H	A	A	-	-	A
lg1-3	16	Tag_52243r	4.7	all_445568	67	-	A	A	-	A	A	-	-	A	A	-	-	A	-	A	-	-	-	A	A	-	A	-	-	A	-	-	-	A	-	-	A	-	A	-	-	-	A	-	A	A	A	-	A
lg1-3	*16	Tag_52245r	4.7	all_445568	82	-	A	A	-	A	A	-	-	A	A	-	-	A	-	A	-	-	-	A	A	-	A	-	-	A	-	-	-	A	-	-	A	-	A	-	-	-	A	-	A	A	A	-	A
lg1-3	*16	Tag_52247r	4.7	all_445568	94	-	A	A	-	A	A	-	-	A	A	-	-	A	-	A	-	-	-	A	A	-	A	-	-	A	-	-	-	A	-	-	A	-	A	-	-	-	A	-	A	A	A	-	A
lg1-3	*16	Tag_52250r	4.7	all_445568	244	-	-	A	-	A	A	-	-	A	A	-	-	A	-	A	-	-	-	A	A	-	A	-	-	A	-	-	-	A	-	-	A	-	A	-	-	-	A	-	A	A	A	-	A
lg1-3	17	Tag_32300r	5.7	all_1253040	90	H	A	A	H	A	A	H	H	A	A	H	-	A	H	-	H	A	H	A	A	H	A	A	H	-	H	H	H	A	H	A	A	H	A	H	A	H	A	H	-	A	A	H	A
lg1-3	*17	Tag_20439r	5.7	all_1254883	205	H	A	-	H	A	A	H	H	A	A	H	A	A	H	A	H	-	H	A	A	H	A	A	H	-	H	H	H	A	H	A	A	H	A	H	-	H	A	H	A	A	-	H	A
lg1-3	*17	Tag_28775r	5.7	all_841681	51	-	A	A	H	-	-	-	H	-	-	-	A	A	H	A	H	A	H	A	-	H	-	A	H	-	-	H	-	A	H	-	A	H	-	-	-	-	A	H	-	-	A	H	A
lg1-3	18	Tag_29584r	6.4	all_2175571	48	H	A	A	H	A	A	H	H	A	A	H	A	A	H	A	H	A	H	A	A	H	A	A	-	A	H	H	-	-	H	H	-	H	-	H	A	H	A	H	A	A	A	H	A
lg1-3	*18	Tag_29587r	6.4	all_2175571	98	H	A	A	H	A	A	H	H	A	A	H	A	A	H	A	H	A	H	A	A	H	A	A	-	A	H	H	-	-	H	H	-	H	-	H	A	H	A	H	A	A	A	H	A
lg1-3	19	Tag_1642r	6.4	all_2154158	241	H	A	A	H	A	A	H	H	-	A	H	A	A	H	-	H	A	H	A	A	H	A	A	H	A	H	H	H	A	H	A	A	H	-	H	H	H	-	H	A	A	A	H	A
lg1-3	*19	Tag_1643r	6.4	all_2154158	243	H	A	A	H	A	A	H	H	-	A	H	A	A	H	-	H	A	H	A	A	H	A	A	H	A	H	H	H	A	H	A	A	H	-	H	H	H	-	H	A	A	A	H	A
lg1-3	20	Tag_23047r	6.4	all_2015735	209	H	-	A	H	A	-	H	H	H	-	H	A	-	H	A	H	-	H	A	A	-	A	-	H	A	H	H	H	A	H	A	-	H	-	H	-	H	A	H	A	A	A	-	A
lg1-3	21	Tag_45608r	6.4	all_1211027	151	H	-	A	H	-	A	H	H	A	A	H	A	A	H	A	H	A	H	A	A	H	H	A	H	A	H	H	H	A	H	A	H	H	A	H	A	H	A	H	A	A	A	H	-
lg1-3	22	Tag_46970r	6.4	all_2560350	74	H	A	-	H	A	A	H	H	A	A	H	A	A	H	-	H	A	H	-	A	H	A	A	H	A	H	H	H	A	H	A	A	H	A	H	A	H	A	H	A	A	-	H	A
lg1-3	23	Tag_10645r	6.4	all_1166349	44	H	A	A	H	A	A	H	H	A	A	H	A	A	H	A	H	A	H	A	A	H	A	-	H	A	H	H	H	A	H	A	A	-	A	H	A	H	A	H	A	A	A	H	A
lg1-3	*23	Tag_23065r	6.4	all_1509989	69	H	A	A	H	A	A	H	H	A	A	H	A	A	H	A	H	A	H	A	A	H	A	-	H	A	H	H	H	A	H	A	A	H	-	H	A	H	A	H	A	A	A	-	A
lg1-3	*23	Tag_23067r	6.4	all_1509989	174	H	A	A	H	A	A	H	H	A	A	H	A	A	H	A	H	A	H	A	A	H	A	-	H	A	H	H	H	A	H	A	A	H	-	H	A	H	A	H	A	A	A	-	A
lg1-3	*23	Tag_23068r	6.4	all_1509989	202	H	A	A	H	A	A	H	H	A	A	H	A	A	H	A	H	A	H	A	A	H	A	-	H	A	H	H	H	A	H	A	A	H	-	H	A	H	A	H	A	A	A	-	A
lg1-3	*23	Tag_23069r	6.4	all_1509989	212	H	A	A	H	A	A	H	H	A	A	H	A	A	H	A	H	A	H	A	A	H	A	-	H	A	H	H	H	A	H	A	A	H	-	H	A	H	A	H	A	A	A	-	A
lg1-3	24	Tag_19858r	6.4	all_1218016	33	H	A	A	H	A	A	H	H	A	A	H	A	A	H	A	H	A	H	A	A	H	A	A	H	A	H	H	H	A	H	A	A	H	A	H	A	H	A	H	A	-	A	H	A
lg1-3	25	Tag_1637r	6.4	all_2154158	74	H	A	A	H	A	A	H	H	A	A	H	A	A	H	A	H	A	H	A	A	H	A	A	H	A	H	H	H	A	H	A	A	H	A	H	A	H	A	H	A	A	A	H	A
lg1-3	26	Tag_43686r	7.9	all_1111884	164	H	A	-	H	A	A	H	H	A	A	H	A	A	H	A	H	A	H	A	A	A	A	A	H	A	H	H	H	A	H	A	A	H	A	A	-	H	A	H	A	A	A	H	A
lg1-3	*26	Tag_43684r	7.9	all_1111884	69	H	A	-	H	A	A	H	H	A	A	H	A	A	H	A	H	A	H	A	A	A	A	A	H	A	H	H	H	A	H	A	A	H	A	A	-	H	A	H	A	A	A	H	A
lg1-3	27	Tag_46231r	7.9	all_267691	189	H	A	A	H	A	A	H	H	A	A	H	A	A	H	A	H	A	H	A	A	A	A	A	H	A	H	H	H	A	H	A	A	H	A	A	A	H	A	H	A	A	A	H	A
lg1-3	*27	Tag_279r	7.9	all_155799	166	H	-	-	H	A	A	H	H	A	A	H	A	-	H	A	H	A	H	A	A	A	A	A	H	A	H	H	H	-	H	-	-	H	-	A	A	H	A	H	A	-	A	H	-
lg1-3	*27	Tag_21964r	7.9	all_489131	39	H	A	A	H	A	A	H	H	A	A	H	-	A	H	A	H	A	H	A	A	A	A	A	H	-	H	H	H	A	H	-	A	H	A	A	A	H	A	H	A	A	A	H	A
lg1-3	*27	Tag_21965r	7.9	all_489131	78	H	A	A	H	A	A	H	H	A	A	H	-	A	H	A	H	A	H	A	A	A	A	A	H	-	H	H	H	A	H	-	A	H	A	A	A	H	A	H	A	A	A	H	A
lg1-3	*27	Tag_21968r	7.9	all_489131	163	H	A	A	H	A	A	H	H	A	A	H	A	A	H	A	H	A	H	A	A	A	A	A	H	-	H	H	H	-	H	-	A	H	A	A	A	H	A	H	A	A	A	H	A
lg1-3	*27	Tag_21969r	7.9	all_489131	236	H	A	A	H	A	A	H	H	A	A	H	A	A	H	A	H	A	H	A	A	A	A	A	H	-	H	H	H	-	H	-	A	H	A	A	A	H	A	H	A	A	A	H	A
lg1-3	28	Tag_22109r	8.4	all_2387071	223	-	A	A	-	A	A	-	-	A	A	-	-	A	-	A	-	A	-	A	A	A	A	A	-	A	-	-	-	A	-	A	A	-	A	A	-	-	A	-	A	A	A	-	-
lg1-3	29	Tag_22104r	8.4	all_2387071	59	-	A	A	-	A	A	-	-	A	A	-	-	A	-	A	-	A	-	A	A	A	A	A	-	A	-	-	-	A	-	A	A	-	A	A	A	-	A	-	A	A	A	-	A
lg1-3	30	Tag_45842r	9.4	all_1864914	65	H	-	-	H	-	A	H	H	-	A	H	-	A	H	-	A	-	H	A	A	A	A	A	H	-	H	H	H	A	H	A	A	H	A	A	-	H	-	H	-	-	A	H	A
lg1-3	31	Tag_36612r	9.4	all_1183667	17	-	-	A	H	A	A	H	H	A	A	H	A	A	H	A	A	A	H	A	-	A	A	-	-	-	-	H	-	-	H	A	A	H	A	A	A	H	A	H	A	A	-	H	-
lg1-3	32	Tag_5576r	9.4	all_228960	22	H	A	A	H	H	-	H	H	A	A	H	A	A	H	A	A	A	H	A	A	A	-	A	H	-	H	H	H	A	H	A	A	H	-	A	-	H	A	H	A	A	A	H	A
lg1-3	33	Tag_6555r	10.9	all_694282	208	H	A	A	H	-	A	H	H	A	A	H	A	A	H	A	A	A	H	A	A	A	A	A	H	A	H	H	H	A	H	A	A	H	-	A	A	A	A	H	-	A	A	H	A
lg1-3	34	Tag_7191r	10.9	all_2530562	222	H	A	A	H	A	A	H	H	-	A	H	-	A	H	A	A	A	H	-	A	A	A	A	H	-	H	H	H	-	H	A	-	H	A	A	A	A	A	H	A	A	A	H	A
lg1-3	*34	Tag_7190r	10.9	all_2530562	211	H	A	A	H	A	A	H	H	-	A	H	-	A	H	A	A	A	H	-	A	A	A	A	H	-	H	H	H	-	H	A	-	H	A	A	A	A	A	H	A	A	A	H	A
lg1-3	*34	Tag_7192r	10.9	all_2530562	225	H	A	A	H	A	A	H	H	-	A	H	-	A	H	A	A	A	H	-	A	A	A	A	H	-	H	H	H	-	H	A	-	H	A	A	A	A	A	H	A	A	A	H	A
lg1-3	*34	Tag_7193r	10.9	all_2530562	235	H	A	A	H	A	A	H	H	-	A	H	-	A	H	A	-	A	H	-	A	A	A	A	H	-	H	H	H	-	H	A	H	H	A	A	A	A	A	H	A	A	A	H	A
lg1-3	*34	Tag_7194r	10.9	all_2530562	236	H	A	A	H	A	A	H	H	A	A	H	-	A	H	A	A	A	H	-	A	A	A	A	H	-	H	H	H	-	H	A	H	H	A	A	A	A	A	H	A	A	A	H	A
lg1-3	35	Tag_28356r	11.9	all_1958898	148	H	A	A	H	-	A	H	H	A	H	H	A	-	H	A	-	A	H	H	A	A	-	A	H	A	H	H	H	A	H	H	A	H	A	A	A	H	H	H	A	-	A	H	A
lg1-3	36	Tag_12025r	14.3	all_2150215	155	H	A	A	H	-	A	H	H	A	A	H	-	A	H	A	A	A	H	A	A	H	A	-	H	A	H	H	H	A	H	A	A	H	A	A	A	A	A	H	A	A	A	H	-
lg1-3	37	Tag_17054r	17.8	all_2678792	199	-	H	A	H	A	A	H	H	A	A	H	-	A	H	A	A	A	H	-	A	A	A	A	H	A	H	H	H	A	H	A	H	H	A	A	-	-	A	-	A	A	-	-	A
lg1-3	38	Tag_2637r	20.6	all_2688130	268	H	A	A	H	A	A	H	H	A	A	H	A	A	H	A	A	H	H	A	-	A	A	A	H	-	H	H	H	A	H	A	A	H	H	A	A	A	A	H	A	A	A	A	A
lg1-3	39	Tag_11877r	20.6	all_1523013	167	H	A	A	H	-	-	H	H	A	A	H	A	A	H	A	-	A	H	A	A	A	A	A	H	A	H	H	H	A	H	A	A	H	A	A	A	-	A	H	-	A	H	A	-
lg1-3	40	Tag_2633r	20.6	all_2688130	167	H	A	A	H	A	A	H	H	A	A	H	A	A	H	A	A	A	H	A	-	A	A	A	H	-	H	H	H	A	H	A	-	H	A	A	A	A	A	H	A	A	A	A	A
lg1-3	41	Tag_13504r	21.2	all_2137292	65	H	A	A	H	A	-	H	H	A	A	H	A	A	H	A	A	A	H	A	A	A	H	A	H	A	H	H	H	A	H	A	A	H	A	A	A	A	A	H	-	A	A	A	-
lg1-3	*41	Tag_13505r	21.2	all_2137292	70	H	A	A	H	A	-	H	H	A	A	H	A	A	H	A	A	A	H	A	A	A	H	A	H	A	H	H	H	A	H	A	A	H	A	A	A	A	A	H	-	A	A	-	-
lg1-3	*41	Tag_13506r	21.2	all_2137292	76	H	A	A	H	-	-	H	H	A	A	H	A	A	H	A	A	A	H	A	A	A	H	A	H	A	H	H	H	A	H	A	A	H	-	A	A	A	A	H	H	A	A	-	-
lg1-3	*41	Tag_13507r	21.2	all_2137292	92	H	A	A	H	A	-	H	H	A	A	H	A	A	H	A	A	A	H	A	A	A	H	A	H	A	H	H	H	A	H	A	A	H	A	A	A	A	A	H	-	A	A	A	-
lg1-3	42	Tag_38730r	21.9	all_2353718	229	H	A	A	H	A	A	H	H	A	H	H	-	A	H	A	A	A	H	A	A	A	A	A	H	A	H	H	H	A	H	A	A	H	A	A	A	-	A	H	A	-	A	A	A
lg1-3	43	Tag_28063r	21.9	all_1645686	75	H	A	A	-	A	A	H	H	A	A	H	A	A	H	A	A	A	H	A	A	A	-	A	H	A	H	H	H	A	H	A	A	H	A	A	A	A	A	H	A	A	A	A	A
lg1-3	*43	Tag_28065r	21.9	all_1645686	190	-	A	A	-	A	A	H	-	A	A	H	A	A	H	A	A	A	H	A	A	A	-	A	H	A	H	H	H	A	H	A	A	-	A	A	A	A	A	H	A	A	A	A	A
lg1-3	44	Tag_22537r	22.4	all_524553	117	H	A	A	H	A	A	H	H	A	A	H	A	A	H	A	A	A	H	A	-	A	A	A	H	A	H	H	H	A	H	A	-	H	A	A	A	A	A	H	A	A	A	A	A
lg1-3	45	Tag_32949r	23.4	all_1561718	60	H	A	-	H	A	A	H	H	A	A	H	A	A	H	-	A	A	H	A	A	A	A	A	H	A	H	H	H	A	H	-	A	H	A	A	A	A	A	H	A	A	A	A	A
lg1-3	46	Tag_9618r	24.4	all_536578	34	H	A	A	H	A	A	H	H	A	A	H	-	A	H	A	A	A	H	-	A	A	A	A	H	A	H	H	H	A	H	A	A	H	A	A	A	A	-	H	A	A	A	A	A
lg1-3	47	Tag_715r	24.9	all_1252006	19	H	A	A	H	A	A	H	H	A	A	H	-	A	H	A	A	A	H	A	A	A	A	A	H	A	H	H	H	A	H	A	A	H	A	A	A	-	A	H	A	A	-	A	A
lg1-3	48	Tag_15794r	24.9	all_1762022	82	H	A	A	H	A	A	H	H	A	A	H	A	A	H	A	A	A	H	-	A	A	H	A	H	A	H	H	H	-	H	-	A	H	A	A	A	A	A	H	A	A	A	A	A
lg1-3	49	Tag_27928r	26.6	all_182367	230	H	A	A	H	A	A	H	H	A	A	H	A	A	H	A	A	-	H	A	A	A	A	A	H	-	H	H	H	A	H	A	A	H	A	A	A	A	A	H	A	A	A	-	A
lg1-3	*49	Tag_39298r	26.6	all_478492	61	H	A	-	H	A	A	H	H	A	A	H	-	A	H	-	A	A	H	A	A	A	A	-	H	A	H	H	H	A	H	A	A	H	A	A	A	A	A	H	A	A	-	A	A
lg1-3	*49	Tag_39299r	26.6	all_478492	75	H	A	-	H	A	A	H	H	A	A	H	-	A	H	-	A	A	H	A	A	A	A	-	H	A	H	H	H	A	H	A	A	H	A	A	A	A	A	H	A	A	-	A	A
lg1-3	*49	Tag_39301r	26.6	all_478492	220	H	-	-	H	A	A	H	H	A	A	H	-	A	H	A	-	A	H	A	A	A	A	-	H	A	H	H	H	A	H	-	A	H	A	A	A	A	A	H	A	A	-	A	A
lg1-3	50	Tag_15643r	27.8	all_1795909	85	H	A	-	H	A	A	H	H	A	A	H	-	A	H	A	A	A	H	A	A	A	A	A	H	A	H	H	H	A	H	A	-	H	A	A	-	A	A	H	A	A	A	-	A
lg1-3	51	Tag_23128r	29	all_1244897	181	H	A	A	H	A	A	H	H	A	-	H	A	A	H	-	A	A	H	A	A	A	A	A	H	A	H	H	H	A	H	A	H	H	A	-	A	A	A	H	A	A	A	A	A
lg1-3	52	Tag_3440r	29	all_2253804	29	H	A	A	H	A	A	H	H	A	A	H	-	-	H	A	-	A	H	A	A	A	A	A	H	A	H	H	H	A	H	-	-	H	A	-	H	H	A	H	-	A	-	-	A
lg1-3	53	Tag_15396r	30	all_108199	232	H	A	A	H	-	A	H	H	A	A	H	-	A	H	A	A	A	H	-	A	A	-	A	H	A	H	H	H	-	H	A	-	H	A	-	A	H	A	H	A	A	-	A	-
lg1-3	54	Tag_50662r	30	all_2123319	180	-	A	A	-	A	A	-	-	A	A	-	A	A	-	A	A	A	-	A	A	A	A	A	-	A	-	-	-	A	-	A	A	-	A	A	-	-	A	-	A	A	-	A	A
lg1-3	55	Tag_34961r	30	all_1933443	91	H	A	A	H	A	A	H	H	A	A	H	A	A	H	A	A	A	H	A	A	A	A	A	H	A	H	H	H	A	H	A	A	H	A	A	A	A	-	H	A	A	A	A	A
lg1-3	*55	Tag_34962r	30	all_1933443	100	H	A	A	H	A	A	H	H	A	A	H	A	A	H	A	A	A	H	A	A	A	A	A	H	A	H	H	H	A	H	A	A	H	A	A	A	A	-	H	A	A	A	A	A
lg1-3	*55	Tag_34964r	30	all_1933443	211	H	A	A	H	A	A	H	H	A	A	H	A	A	H	-	A	A	H	A	A	A	A	A	H	A	H	H	H	-	H	A	A	H	A	A	A	A	-	H	A	A	A	A	A
lg1-3	56	Tag_45974r	32.7	all_1663070	94	H	A	A	H	A	A	H	H	A	A	H	A	A	H	-	A	A	H	A	A	A	A	A	H	-	H	H	H	A	H	A	A	H	A	-	-	A	A	H	A	-	A	A	H
lg1-3	*56	Tag_3733r	32.7	all_1641752	30	H	A	A	H	A	A	H	H	A	A	H	-	A	H	-	A	A	H	A	A	A	A	-	H	A	H	H	H	A	H	A	-	H	A	-	A	A	-	H	A	-	A	A	H
lg1-3	*56	Tag_43218r	32.7	all_2163714	86	H	-	-	H	-	A	H	H	A	A	H	-	A	H	A	A	-	H	-	A	A	A	A	H	A	H	H	H	-	H	A	A	H	-	-	A	A	-	H	-	A	-	A	H
lg1-3	57	Tag_5281r	32.7	all_2330151	43	H	A	A	H	A	A	H	H	A	A	H	A	A	H	A	A	A	H	-	A	A	A	A	H	A	H	H	H	A	H	A	A	H	A	A	A	A	A	H	A	A	A	A	H
lg1-3	58	Tag_38293r	33.2	all_2239741	233	H	A	A	H	-	A	H	H	A	A	H	A	A	H	A	A	A	H	A	A	-	-	A	H	A	H	H	H	-	H	A	A	H	A	A	A	A	A	H	A	A	A	A	H
lg1-3	59	Tag_45534r	33.7	all_1666781	215	H	A	A	H	A	A	H	H	A	A	H	A	A	H	A	A	A	H	A	A	A	A	A	H	A	H	H	H	A	H	A	A	H	-	A	A	A	A	H	A	A	A	A	H
lg1-3	60	Tag_27664r	33.7	all_546	155	H	A	A	H	A	A	H	H	A	A	H	A	-	H	A	-	A	H	-	A	A	A	-	H	A	H	H	H	A	H	A	A	H	A	A	A	A	A	H	A	A	A	A	H
lg1-3	61	Tag_8437r	36.4	all_1179719	158	H	A	-	H	-	A	H	H	A	-	H	A	A	H	-	H	A	H	A	A	A	A	A	H	A	H	H	H	-	H	A	A	H	A	A	-	A	-	H	A	-	A	A	H
lg1-3	62	Tag_5119r	40.5	all_2175325	51	-	-	A	-	-	-	-	-	A	A	-	A	A	-	A	A	-	-	-	A	A	A	A	-	A	-	-	-	A	-	A	A	-	A	A	A	A	-	-	A	A	A	-	-
lg1-3	*62	Tag_5121r	40.5	all_2175325	182	-	-	A	-	-	-	-	-	A	A	-	A	A	-	A	A	A	-	A	A	A	A	A	-	A	-	-	-	A	-	A	A	-	A	A	A	A	-	-	A	A	A	-	-
lg1-3	*62	Tag_5122r	40.5	all_2175325	217	-	-	A	-	-	-	-	-	A	-	-	A	A	-	A	A	A	-	A	A	A	A	A	-	A	-	-	-	A	-	A	A	-	A	A	A	A	-	-	A	A	A	-	-
lg1-3	63	Tag_48199r	41	all_1974808	31	-	A	A	-	A	A	-	-	A	A	-	A	-	-	A	A	A	-	A	A	A	H	A	-	A	-	-	-	A	-	A	A	H	A	A	A	A	H	-	A	A	A	A	A
lg1-3	*63	Tag_48200r	41	all_1974808	55	-	A	A	-	A	A	-	-	A	A	-	A	-	-	A	A	A	-	A	A	A	H	A	-	A	-	-	-	A	-	A	A	H	A	A	A	A	H	-	A	A	A	A	A
lg1-3	*63	Tag_48201r	41	all_1974808	71	-	A	A	-	A	A	-	-	A	A	-	A	-	-	A	A	A	-	A	A	A	H	A	-	A	-	-	-	A	-	A	A	H	A	A	A	A	H	-	A	A	A	A	A
lg1-3	64	Tag_33224r	41	all_484159	93	-	A	A	H	A	A	H	H	A	A	H	A	H	H	A	A	A	H	A	A	A	-	A	H	A	H	H	H	A	H	A	A	A	A	A	A	A	A	H	A	A	A	A	A
lg1-3	*64	Tag_33221r	41	all_484159	27	-	A	A	H	A	-	-	H	A	A	H	A	H	H	A	A	A	H	A	A	A	A	-	H	A	H	-	H	A	H	A	A	-	A	A	A	A	A	H	A	A	A	A	A
lg1-3	*64	Tag_33223r	41	all_484159	90	-	A	A	H	A	-	H	H	A	A	H	A	H	H	A	A	A	H	A	A	A	A	-	H	A	H	H	H	A	H	A	A	-	A	A	A	A	A	H	A	A	A	-	A
lg1-3	65	Tag_26877r	44.9	all_1862861	160	H	A	A	-	-	A	H	-	A	A	H	A	H	H	A	-	-	H	A	A	-	A	A	H	A	H	-	A	H	H	A	-	A	A	A	A	A	-	H	A	A	-	-	A
lg1-3	*65	Tag_26878r	44.9	all_1862861	176	H	A	A	-	-	A	H	-	A	A	H	A	H	H	A	-	-	H	A	A	-	A	A	H	A	H	-	A	H	H	A	-	A	A	A	A	A	-	H	A	A	-	-	A
lg1-3	66	Tag_4118r	46.7	all_1174454	23	H	A	A	H	A	A	H	H	A	A	A	A	H	H	A	A	A	H	A	A	-	A	A	H	A	H	H	A	A	H	H	A	A	A	A	A	-	A	H	A	A	-	-	A
lg1-3	67	Tag_40771r	47.8	all_1258641	151	H	H	-	H	-	A	H	H	A	A	A	A	H	H	H	H	A	H	A	A	-	A	-	H	A	H	H	A	A	H	H	A	A	A	-	A	A	H	H	A	A	A	A	-
lg1-3	68	Tag_52719r	47.8	all_2402652	38	H	A	A	H	A	A	H	H	A	A	A	A	H	H	A	A	A	H	A	-	A	A	A	H	A	H	H	A	A	H	H	A	A	A	A	A	A	-	H	A	A	-	-	A
lg1-3	69	Tag_14483r	57	all_2704291	67	H	H	A	-	A	-	-	-	A	A	A	A	-	-	A	A	A	-	A	A	-	A	-	-	A	-	A	A	A	-	-	A	A	A	A	A	A	A	-	A	A	H	A	A
lg1-3	70	Tag_40160r	61.9	all_2040077	38	-	-	-	H	H	H	H	H	-	-	-	A	-	H	A	-	A	H	A	-	-	H	H	-	-	H	-	-	-	H	H	H	A	-	-	A	-	-	H	A	A	A	-	A
lg1-3	71	Tag_52701r	63.4	all_502320	164	-	A	A	-	H	-	H	H	H	A	A	A	H	H	A	A	A	H	A	A	A	H	H	H	A	H	A	A	A	H	H	H	A	A	A	A	A	-	H	A	A	-	A	A
lg1-3	72	Tag_11008r	66.3	all_2439857	63	-	A	-	H	H	H	H	H	H	A	A	A	H	H	-	A	A	H	H	A	A	H	-	H	A	H	A	A	A	H	H	H	A	H	A	-	-	A	H	A	A	-	-	A
lg1-3	73	Tag_24830r	68.7	all_1235197	162	A	A	A	H	H	H	A	H	H	A	A	A	H	H	A	A	A	H	H	A	A	H	H	H	A	H	A	A	A	H	H	H	A	H	A	A	A	H	H	A	A	A	A	A
lg1-4	1	Tag_20985	0	all_1902233	104	A	A	A	-	A	A	A	H	H	A	A	A	A	H	-	A	A	A	A	A	A	A	H	H	-	A	-	A	A	A	H	H	A	A	A	-	H	A	A	A	A	A	A	A
lg1-4	2	Tag_35881	3.9	all_1908839	78	A	A	A	H	A	A	A	H	H	A	A	A	A	H	H	A	A	A	A	A	A	A	H	H	H	A	H	H	A	A	H	H	A	A	A	A	-	A	A	A	A	A	A	A
lg1-4	3	Tag_33433	3.9	all_1996502	232	A	A	A	H	A	A	A	H	H	A	A	A	A	H	H	A	A	A	A	A	A	A	H	H	H	A	H	H	A	A	H	-	A	A	A	A	H	A	A	A	A	A	A	A
lg1-4	4	Tag_41548	3.9	all_2485936	233	A	A	A	H	A	A	A	H	H	A	A	A	A	H	H	A	A	A	A	A	A	A	H	H	H	A	H	H	A	A	-	H	A	A	A	A	H	A	A	A	A	A	A	A
lg1-4	5	Tag_27558	3.9	all_2714338	99	A	A	A	H	A	A	A	H	H	A	A	A	A	H	H	A	A	A	A	A	A	A	H	H	H	A	H	H	A	A	H	H	A	A	A	A	H	A	A	A	A	A	A	A
lg1-4	6	Tag_8372	4.4	all_1224445	62	A	A	A	H	A	A	A	H	H	A	A	A	A	H	H	A	A	A	A	A	A	A	H	H	H	A	-	H	A	A	H	H	A	A	A	A	H	A	A	A	A	A	A	A
lg1-4	7	Tag_25592	4.6	all_1987696	67	A	A	A	H	A	A	A	H	-	A	-	-	A	H	H	A	-	A	A	A	A	A	H	H	-	A	H	-	A	A	H	H	A	A	A	A	H	A	A	-	-	A	A	A
lg1-4	*7	Tag_25594	4.6	all_1987696	196	A	A	A	H	A	A	A	H	-	A	-	-	A	H	H	A	-	A	A	A	A	A	H	H	-	A	H	-	A	A	H	H	A	A	A	A	H	A	A	-	-	A	A	A
lg1-4	8	Tag_45126	4.9	all_2699279	230	A	A	A	H	A	A	A	H	-	A	A	A	A	H	H	A	-	A	A	A	A	A	-	H	H	A	H	A	A	A	H	H	A	A	A	A	H	A	A	A	A	A	A	A
lg1-4	9	Tag_24141	5.9	all_2125581	102	A	A	A	H	A	A	A	-	H	A	A	A	A	-	H	A	A	A	A	A	-	A	H	H	H	A	H	A	A	A	H	H	A	A	-	H	H	A	A	A	A	A	A	A
lg1-4	10	Tag_25929	5.9	all_1565401	193	A	A	A	H	A	A	A	H	H	A	A	A	A	H	H	A	A	A	A	A	A	A	-	H	H	A	H	A	A	A	H	H	A	A	A	H	H	A	A	A	A	A	A	A
lg1-4	11	Tag_3744	7.1	all_1274732	14	A	A	A	-	A	A	A	H	H	A	-	A	A	H	H	A	A	A	-	A	A	-	-	H	H	A	H	-	A	A	H	H	A	A	A	H	H	-	A	A	A	A	A	A
lg1-4	*11	Tag_3745	7.1	all_1274732	181	A	A	A	-	A	A	A	H	H	A	-	A	A	H	H	A	A	A	-	A	A	-	-	H	H	A	H	A	A	A	H	H	A	A	A	H	H	-	A	A	A	A	A	A
lg1-4	12	Tag_14187	7.1	all_479083	184	A	A	A	H	A	-	A	H	H	A	-	A	A	H	H	A	-	A	-	A	A	-	-	H	H	A	H	A	A	A	-	H	A	-	A	H	H	-	-	A	A	A	A	A
lg1-4	*12	Tag_14188	7.1	all_479083	220	A	A	A	H	A	-	A	H	H	A	-	A	A	H	H	A	-	A	-	A	A	-	-	H	H	A	H	A	A	A	-	H	A	-	A	H	H	-	-	A	A	-	A	A
lg1-4	13	Tag_52801	11.7	all_1726862	155	A	A	A	H	A	A	H	H	H	A	A	-	H	H	H	A	-	A	-	-	-	-	-	A	H	A	-	A	A	A	H	H	-	H	A	H	H	A	A	-	-	-	-	A
lg1-4	14	Tag_19273	19.2	all_2416729	26	A	A	A	H	A	A	H	H	-	A	A	A	H	H	A	A	A	A	A	A	A	A	H	A	-	A	H	A	A	A	H	H	A	H	A	H	H	A	A	A	A	A	A	A
lg1-4	15	Tag_31316	21.2	all_2248537	69	A	A	A	A	A	A	H	H	H	-	-	A	H	H	H	A	A	A	A	A	A	A	H	A	H	A	H	A	A	-	H	-	A	H	A	H	A	A	-	H	H	A	A	A
lg1-4	*15	Tag_31314	21.2	all_2248537	27	A	A	A	A	A	A	H	H	H	-	-	A	H	H	H	A	A	A	A	A	A	A	H	A	H	A	H	A	A	-	H	H	A	H	A	H	-	A	-	H	H	A	A	A
lg1-4	*15	Tag_31315	21.2	all_2248537	43	A	A	A	A	A	A	H	H	H	-	-	A	H	H	H	A	A	A	A	A	A	A	H	A	H	A	H	A	A	-	H	H	A	H	A	H	-	A	-	H	H	A	A	A
lg1-4	16	Tag_24893	21.7	all_2031467	244	A	A	A	A	A	A	H	H	H	A	A	A	H	H	H	A	A	A	A	A	A	A	H	A	H	A	H	A	A	A	H	H	A	H	A	H	H	A	A	H	H	A	A	A
lg1-4	17	Tag_14485	21.7	all_2704291	88	A	A	A	A	A	A	-	H	H	A	A	A	H	H	H	A	A	A	A	A	A	A	H	A	H	A	H	A	A	A	H	H	A	H	A	H	H	A	A	H	H	A	A	A
lg1-4	18	Tag_14489	21.7	all_2704291	225	A	A	A	A	A	A	H	H	H	A	A	A	H	H	H	A	A	A	A	A	A	A	H	A	H	A	H	A	A	A	H	H	A	H	A	H	H	A	A	H	H	A	A	A
lg1-4	*18	Tag_14486	21.7	all_2704291	162	A	A	A	A	A	A	H	H	H	A	A	A	H	H	H	A	A	A	A	A	A	A	-	A	H	A	H	A	A	A	H	H	A	H	A	H	H	A	A	H	H	A	A	A
lg1-4	*18	Tag_14487	21.7	all_2704291	163	A	A	A	A	A	A	H	H	H	A	A	A	H	H	H	A	A	A	A	A	A	A	-	A	H	A	H	A	A	A	H	H	A	H	A	H	H	A	A	H	H	A	A	A
lg1-4	*18	Tag_14488	21.7	all_2704291	172	A	A	A	A	A	A	H	H	H	A	A	A	H	H	H	A	A	A	A	A	A	A	-	A	H	A	H	A	A	A	H	H	A	H	A	H	H	A	A	H	H	A	A	A
lg1-4	19	Tag_23864	25.7	all_1253724	148	-	A	A	-	A	A	H	-	H	A	A	A	H	-	H	A	A	-	-	A	A	A	H	A	A	A	H	A	-	A	H	H	A	-	-	H	H	A	A	-	-	A	-	-
lg1-4	20	Tag_37825	28.9	all_2485484	118	H	A	A	A	A	A	H	H	H	A	A	-	H	H	-	A	A	A	A	-	-	-	H	A	A	A	-	A	A	-	H	H	A	H	A	-	H	A	H	H	-	A	A	-
lg1-4	21	Tag_26788	32.4	all_2047396	190	H	A	A	A	A	A	H	H	H	A	A	A	H	H	A	A	H	A	A	A	A	A	H	A	A	A	H	A	A	A	H	H	A	H	A	H	H	A	H	H	H	A	A	A
lg1-4	*21	Tag_26789	32.4	all_2047396	200	H	A	A	A	A	A	H	H	H	A	A	A	H	H	A	A	H	A	A	A	A	A	H	A	A	A	H	A	A	A	H	H	A	H	A	H	H	A	H	H	H	A	A	A
lg1-4	22	Tag_9357	35.2	all_69407	167	-	A	A	A	A	A	H	H	H	A	A	A	H	-	A	A	H	A	A	A	A	A	H	A	A	A	H	A	A	H	A	H	-	H	-	-	A	A	H	H	H	A	-	A
lg1-4	23	Tag_5917	46.1	all_1276574	133	A	-	A	H	-	-	H	H	H	A	-	A	H	H	A	A	H	-	H	-	-	-	H	-	-	H	H	-	-	H	A	H	-	H	A	H	H	A	H	H	H	-	A	-
lg1-4	24	Tag_47702	54.3	all_1239246	102	H	-	A	H	A	A	H	A	H	A	-	A	H	-	A	A	H	A	H	A	A	-	H	A	A	H	H	A	A	H	A	H	A	A	A	H	H	A	H	H	H	A	A	A
lg1-4	25	Tag_27862	59.1	all_2214803	51	H	-	A	H	A	A	-	H	-	A	A	A	H	-	A	-	H	A	H	-	-	-	H	A	A	H	-	A	A	H	A	H	-	-	A	H	A	A	H	-	H	A	-	-
lg1-4	*25	Tag_27864	59.1	all_2214803	102	H	-	A	H	A	A	-	H	-	A	A	-	H	-	A	-	-	A	H	-	-	-	H	A	A	H	-	A	A	H	A	H	-	-	-	H	A	A	H	-	H	A	-	-
lg1-4	26	Tag_38271	63.1	all_1305324	18	-	A	A	-	A	A	H	H	H	A	A	A	A	A	A	A	H	A	A	A	-	A	H	A	A	-	A	A	-	H	A	H	A	-	A	H	-	A	H	-	-	-	A	A
lg1-4	27	Tag_4024	67.7	all_241170	269	H	A	A	H	A	A	H	A	H	A	A	A	H	H	A	A	H	A	H	A	A	A	H	A	A	A	H	A	A	H	A	H	A	H	A	A	H	A	A	H	H	A	A	A
lg1-4	28	Tag_41566	68.3	all_2211218	62	H	A	A	-	A	A	H	H	H	A	A	A	H	H	A	A	H	A	H	A	A	A	H	A	A	H	H	A	A	H	A	H	A	H	A	H	H	A	H	H	H	A	A	A
lg1-4	29	Tag_38727	68.3	all_2353718	156	H	A	A	A	A	A	H	H	H	A	A	A	H	H	A	A	H	A	H	A	A	A	H	A	A	-	-	A	A	H	A	-	A	-	A	-	H	A	-	H	H	A	A	A
lg1-4	30	Tag_18229	68.3	all_1952149	78	H	A	A	H	-	A	-	H	H	A	A	A	H	H	A	A	H	A	H	-	A	A	H	A	A	H	H	A	-	H	A	-	A	H	A	H	H	A	H	H	H	A	A	A
lg1-4	*30	Tag_18232	68.3	all_1952149	244	H	A	A	H	-	A	-	H	H	A	A	A	H	H	A	A	H	A	H	-	A	A	H	A	A	H	H	A	-	H	A	-	A	H	A	H	H	A	H	H	H	A	A	A
lg1-4	31	Tag_29201	68.3	all_265135	191	H	A	A	H	A	A	H	H	H	A	A	A	H	H	A	A	-	A	-	A	A	A	H	A	A	H	H	A	A	-	A	H	A	H	A	-	H	A	H	H	H	A	A	A
lg1-4	*31	Tag_7568	68.3	all_271975	203	H	A	A	H	A	A	H	H	-	A	A	A	H	H	A	A	H	A	-	A	A	A	H	A	A	H	H	A	A	H	A	H	A	H	A	H	H	A	H	H	H	A	A	A
lg1-4	*31	Tag_7571	68.3	all_271975	238	H	A	A	H	A	A	H	H	-	A	A	A	H	H	A	A	H	A	-	A	A	A	H	A	A	H	H	A	A	H	A	H	A	H	A	H	H	A	H	H	H	A	A	A
lg1-4	*31	Tag_38721	68.3	all_2353718	36	H	A	A	-	A	A	H	-	H	A	A	A	H	H	A	A	H	A	H	A	A	A	H	A	A	-	-	A	A	H	A	-	A	-	A	H	H	A	H	H	H	A	A	A
lg1-4	32	Tag_50121	68.3	all_494250	188	H	A	A	H	A	A	H	H	-	A	A	A	H	H	A	A	H	A	H	A	A	A	H	A	A	H	H	A	A	H	A	H	A	H	A	H	H	A	H	H	H	A	A	A
lg1-4	33	Tag_42443	68.3	all_226343	64	H	A	A	H	A	A	H	H	H	A	A	A	H	H	A	A	H	A	H	A	A	A	H	A	A	H	H	A	A	-	A	H	A	H	A	H	H	A	H	H	H	A	A	A
lg1-4	34	Tag_37736	69.3	all_1281984	114	H	A	A	H	A	A	H	H	H	A	A	A	H	H	A	A	H	A	H	A	A	A	H	A	A	-	H	A	A	H	A	H	A	H	A	H	H	A	H	H	H	A	-	A
lg1-4	35	Tag_37737	69.3	all_1281984	192	H	A	A	H	A	A	H	H	H	A	A	A	H	H	A	A	H	A	H	A	A	A	H	A	A	-	H	A	A	H	A	H	A	H	A	H	H	A	H	H	H	A	-	A
lg1-4	36	Tag_1807	69.3	all_237927	105	H	A	A	H	A	A	H	H	H	A	A	A	H	H	A	A	H	A	H	A	A	A	H	A	A	H	H	A	A	H	A	H	A	H	A	H	H	A	H	H	H	A	A	A
lg1-4	*36	Tag_27466	69.3	all_969093	237	H	A	A	H	A	A	H	H	H	A	A	A	H	-	A	A	-	A	-	A	A	A	-	A	A	H	H	A	A	H	A	H	A	H	A	H	H	A	-	H	-	A	A	A
lg1-4	37	Tag_16640	69.3	all_2166948	41	H	A	A	H	A	A	H	H	H	A	A	A	H	H	A	A	H	A	-	A	A	A	H	A	A	H	H	A	A	H	A	H	A	H	A	H	H	A	H	H	H	A	A	A
lg1-4	38	Tag_16642	69.3	all_2166948	202	H	A	A	H	A	A	H	H	H	A	H	A	H	H	A	A	H	A	-	A	A	A	H	A	A	H	H	A	A	H	A	H	A	H	A	H	H	A	H	H	H	A	A	A
lg1-4	39	Tag_25743	69.3	all_1050450	189	H	A	A	H	A	A	H	-	-	A	-	A	H	H	A	A	H	A	H	A	A	A	H	-	A	H	H	-	A	H	A	H	A	H	A	H	H	A	-	H	H	A	A	A
lg1-4	40	Tag_39703	70.3	all_1749305	129	A	A	A	H	A	A	H	H	H	A	A	A	H	-	A	A	H	A	H	A	A	A	H	A	A	H	H	A	A	H	A	H	A	H	A	H	-	A	H	A	H	A	A	A
lg1-4	41	Tag_4689	70.3	all_2460884	206	H	A	A	H	A	A	H	H	H	A	A	A	H	H	A	A	H	A	H	A	A	A	H	A	A	H	H	A	A	H	A	H	A	H	A	H	H	A	H	H	H	A	A	A
lg1-4	42	Tag_1201	70.8	all_160884	65	-	A	A	-	A	A	H	H	H	A	A	A	H	H	A	A	H	A	H	A	A	A	H	A	A	H	H	A	A	H	A	H	A	H	A	H	H	A	H	H	H	A	A	A
lg1-4	*42	Tag_27927	70.8	all_182367	201	H	A	A	H	A	A	H	H	-	A	A	A	H	H	A	A	-	A	H	A	A	A	H	A	A	H	H	A	A	H	A	H	A	H	A	-	H	A	H	H	H	A	A	A
lg1-4	43	Tag_47705	70.8	all_1239246	165	H	-	A	H	A	A	H	H	H	A	-	A	H	-	A	A	H	A	H	A	A	-	H	A	A	H	H	A	A	H	A	H	A	H	A	H	H	A	H	H	H	A	A	A
lg1-4	*43	Tag_47707	70.8	all_1239246	203	H	-	A	H	A	A	H	H	H	A	-	A	H	-	A	A	H	A	H	A	A	-	H	A	A	H	H	A	A	H	A	H	A	H	A	H	H	A	H	H	H	A	A	A
lg1-4	*43	Tag_47708	70.8	all_1239246	208	H	-	A	H	A	A	H	H	H	A	-	A	H	-	A	A	H	A	H	A	A	-	H	A	A	H	H	A	A	H	A	H	A	H	A	H	H	A	H	H	H	A	A	A
lg1-4	*43	Tag_47710	70.8	all_1239246	221	H	-	A	H	A	A	H	H	H	A	-	A	H	-	A	A	H	A	H	A	A	-	H	A	A	H	H	A	A	H	A	H	A	H	A	H	H	A	H	H	H	A	A	A
lg1-4	44	Tag_29183	70.8	all_1353834	69	H	A	A	H	A	A	H	H	H	-	A	A	-	H	A	A	H	A	-	A	-	A	H	A	A	H	H	-	A	-	A	H	A	H	A	H	H	A	H	H	H	A	A	A
lg1-4	*44	Tag_29186	70.8	all_1353834	239	H	A	A	H	A	A	H	H	H	-	A	A	-	H	A	A	H	A	-	A	-	A	H	A	A	H	H	-	A	-	A	H	A	H	A	H	H	A	H	H	H	A	A	A
lg1-4	45	Tag_11231	72.6	all_247283	89	H	A	A	H	A	A	H	H	-	A	A	A	-	H	A	A	-	A	H	A	A	A	-	A	A	H	H	A	A	-	A	H	A	H	A	H	H	A	H	H	H	A	A	A
lg1-4	46	Tag_21893	73.5	all_1254388	86	-	A	A	H	A	A	H	H	H	A	A	A	H	-	A	A	-	A	H	A	A	A	-	A	A	H	H	A	A	H	A	H	A	H	A	H	-	A	H	H	H	A	A	A
lg1-4	*46	Tag_21889	73.5	all_1254388	26	-	A	A	-	A	A	H	H	H	A	A	A	H	-	A	A	-	A	H	A	A	A	-	A	A	H	H	A	A	H	A	H	A	H	A	H	-	A	H	H	H	A	A	A
lg1-4	*46	Tag_21890	73.5	all_1254388	32	-	A	A	-	A	A	H	H	H	A	A	A	H	-	A	A	-	A	H	A	A	A	-	A	A	H	H	A	A	H	A	H	A	H	A	H	-	A	H	H	H	A	A	A
lg1-4	*46	Tag_21891	73.5	all_1254388	35	-	A	A	-	A	A	H	H	H	A	A	A	H	-	A	A	-	A	H	A	A	A	-	A	A	H	H	A	A	H	A	H	A	H	A	H	-	A	H	H	H	A	A	A
lg1-4	*46	Tag_21894	73.5	all_1254388	240	-	A	A	-	A	A	H	H	H	A	A	A	H	-	A	A	-	A	H	A	A	A	-	A	A	H	H	A	A	H	A	H	A	H	A	H	-	A	H	H	H	A	A	A
lg1-4	47	Tag_35717	74.1	all_1512162	214	H	A	A	H	A	A	H	H	H	A	A	A	-	-	A	A	H	A	H	A	A	A	-	A	A	H	H	A	A	H	A	H	A	H	A	H	H	A	H	H	H	A	A	A
lg1-4	*47	Tag_34963	74.1	all_1933443	156	-	A	A	-	A	A	H	H	H	A	A	A	H	H	A	A	H	A	H	A	A	A	H	A	A	H	H	A	A	H	A	H	A	H	A	H	H	A	H	H	H	A	A	A
lg1-4	*47	Tag_48766	74.1	all_1231433	187	H	A	A	H	A	A	H	H	H	A	A	A	H	H	A	A	H	A	H	A	A	A	-	A	A	H	H	A	A	H	A	H	A	H	A	H	H	A	H	H	H	A	A	A
lg1-4	48	Tag_15393	74.1	all_108199	83	H	A	A	-	A	A	H	H	H	A	A	A	H	-	A	A	H	A	-	A	A	A	-	A	A	H	H	A	A	H	A	H	A	-	A	H	H	A	A	H	H	A	A	A
lg1-4	49	Tag_45977	75.1	all_1663070	158	H	A	A	-	A	A	H	H	H	A	A	A	-	-	A	A	H	A	H	A	A	A	H	A	A	H	H	A	A	H	A	-	A	H	A	H	H	A	-	H	H	A	A	A
lg1-4	50	Tag_5282	75.1	all_2330151	73	H	A	A	H	A	A	H	H	H	A	A	A	H	H	A	A	H	A	-	A	A	A	H	A	A	H	H	A	A	H	A	H	A	H	A	H	H	A	H	H	H	A	A	A
lg1-4	51	Tag_41520	75.6	all_1536759	90	H	A	A	H	A	A	H	-	H	A	A	A	H	H	A	A	H	A	H	A	A	A	H	A	A	H	H	A	A	H	A	H	A	H	A	H	H	A	H	H	H	A	A	A
lg1-4	*51	Tag_27662	75.6	all_546	104	H	A	A	H	A	A	H	H	H	A	A	A	H	H	A	A	H	A	H	A	A	A	H	A	A	H	H	A	A	H	A	H	A	H	A	H	H	A	H	H	H	A	A	A
lg1-4	*51	Tag_27666	75.6	all_546	178	H	A	A	H	A	A	H	H	H	A	A	A	H	H	A	A	H	A	H	A	A	A	H	A	A	H	H	A	A	H	A	H	A	H	A	H	H	A	H	H	H	A	A	A
lg1-4	52	Tag_15331	75.6	all_2187502	165	H	A	A	H	-	A	H	H	H	A	A	A	H	H	A	A	H	A	H	A	A	A	H	-	A	H	H	A	A	H	A	H	A	H	A	H	H	A	H	H	H	A	A	A
lg1-4	53	Tag_6079	75.6	all_1460625	164	H	-	-	-	A	A	H	H	H	A	A	-	H	H	A	-	H	A	-	-	A	-	H	A	A	-	H	A	A	H	A	-	A	H	-	H	-	A	-	H	-	-	-	-
lg1-4	54	Tag_50234	75.6	all_1688959	167	-	A	A	H	A	A	H	H	-	A	A	A	H	H	A	A	H	A	-	A	A	A	-	A	A	H	-	A	A	H	A	H	A	H	A	H	H	A	H	H	H	A	A	A
lg1-4	*54	Tag_50235	75.6	all_1688959	189	-	A	A	H	A	A	H	H	-	A	A	A	H	H	A	A	H	A	-	A	A	A	-	A	A	H	-	A	A	H	A	H	A	H	A	H	H	A	H	H	H	A	A	A
lg1-4	55	Tag_8438	77	all_1179719	240	H	A	A	H	A	A	-	H	H	A	A	A	-	H	A	A	H	A	H	A	A	A	H	A	A	H	H	A	A	H	H	H	A	H	A	H	H	A	-	H	H	A	A	A
lg1-4	56	Tag_49123	77.4	all_240215	239	-	A	A	H	A	A	H	H	H	A	A	A	-	H	A	A	H	A	H	A	A	A	H	A	A	H	H	A	A	H	H	-	A	-	A	H	H	A	H	H	-	A	A	A
lg1-4	57	Tag_20724	79.1	all_2670102	50	H	A	A	H	A	A	H	H	H	A	A	A	H	H	A	A	H	A	H	A	A	A	H	A	A	-	H	A	A	H	A	H	A	H	A	H	A	A	-	H	H	A	A	A
lg1-4	58	Tag_20723	79.8	all_2670102	17	H	A	A	H	A	A	H	H	H	A	A	A	H	H	A	A	H	A	H	A	A	A	H	A	A	A	H	A	A	H	A	H	A	H	A	H	A	A	-	H	H	A	A	A
lg1-4	59	Tag_41964	83.4	all_1913023	185	-	A	A	H	A	A	H	-	H	A	A	A	H	H	A	A	A	A	H	A	A	A	H	A	A	A	H	A	A	H	A	-	A	-	A	H	H	A	H	H	H	A	A	A
lg1-4	*59	Tag_41965	83.4	all_1913023	238	-	A	A	H	A	A	H	-	H	A	A	A	H	H	A	A	A	A	H	A	A	A	H	A	A	A	H	A	A	H	A	-	A	-	A	H	H	A	H	H	H	A	A	A
lg1-4	60	Tag_15398	91.4	all_108199	262	H	A	A	-	A	A	A	A	H	A	A	A	A	-	A	A	H	A	-	A	A	A	-	A	A	H	H	A	A	H	A	H	A	A	A	A	H	A	A	H	A	A	A	A
lg1-4	61	Tag_15399	91.4	all_108199	264	H	A	A	-	A	A	A	A	H	A	A	A	A	-	A	A	H	A	-	A	A	A	-	A	A	H	H	A	A	H	A	H	A	A	A	A	H	A	A	H	A	A	A	A
lg1-4	62	Tag_50809	98.3	all_2031558	177	H	A	A	H	A	A	H	H	H	A	A	A	H	H	A	A	H	A	A	A	A	A	-	A	A	-	H	A	A	H	A	-	A	A	A	A	-	A	H	-	H	A	A	A
lg1-4	63	Tag_43176	100.9	all_1508998	178	-	A	A	-	A	A	H	H	-	A	A	A	H	H	A	A	-	A	H	A	A	A	H	A	A	A	H	A	A	H	A	H	A	H	A	H	H	A	H	H	-	A	A	A
lg1-4	64	Tag_43173	100.9	all_1508998	91	-	A	A	-	A	A	H	H	-	A	A	A	H	H	A	A	H	A	H	A	A	A	H	A	A	H	-	A	A	H	A	H	A	H	A	H	H	A	H	H	A	A	A	A
lg1-4	65	Tag_31	103	all_897140	221	-	A	A	H	A	A	-	-	H	A	A	A	H	H	A	A	-	A	H	A	A	A	A	A	A	-	H	A	A	H	A	A	A	H	A	-	H	A	H	H	-	-	A	A
lg1-4	66	Tag_11098	104.5	all_1546423	85	H	-	-	H	-	-	H	H	-	-	-	-	H	H	-	-	H	-	-	-	-	-	H	-	-	H	-	-	-	H	-	H	-	-	-	H	H	-	H	H	H	-	-	-
lg1-4	67	Tag_11873	111.1	all_1523013	12	H	A	A	-	A	A	H	H	-	A	A	A	H	-	A	A	H	A	H	A	A	A	H	A	A	-	H	A	A	H	A	-	A	A	A	H	H	A	H	H	-	A	A	A
lg1-4	68	Tag_5528	117.2	all_2574628	172	-	A	A	-	A	A	-	H	H	A	A	-	H	-	A	A	H	A	-	A	A	A	-	A	A	H	H	A	A	H	A	H	A	H	A	-	-	A	H	H	H	A	A	A
lg1-4	*68	Tag_5527	117.2	all_2574628	147	-	A	A	-	A	A	-	H	H	A	A	-	H	-	A	A	H	A	-	A	A	A	-	A	A	H	H	A	A	H	A	-	A	H	A	-	-	A	H	H	H	A	A	A
lg1-4	*68	Tag_5529	117.2	all_2574628	173	-	A	A	-	A	A	-	H	H	A	A	-	H	-	A	A	H	A	-	A	A	A	-	A	A	H	H	A	A	H	A	-	A	H	A	-	-	A	H	H	H	A	A	A
lg1-4	*68	Tag_5530	117.2	all_2574628	177	-	A	A	-	A	A	-	H	-	A	A	-	H	-	A	A	H	A	-	A	A	A	-	A	A	H	H	A	A	H	A	-	A	H	A	-	-	A	H	H	H	A	A	A
lg1-4	*68	Tag_5531	117.2	all_2574628	197	-	A	A	-	A	A	-	H	H	A	A	-	H	-	A	A	H	A	-	A	A	A	-	A	A	H	H	A	A	H	A	-	A	H	A	-	-	A	H	H	H	A	A	A
lg1-4	69	Tag_5523	117.2	all_2574628	41	-	A	A	-	A	A	-	H	H	A	A	-	H	-	A	A	H	A	-	A	A	A	-	A	A	H	H	A	A	H	A	-	A	H	A	-	-	A	H	H	H	A	A	A
lg1-4	70	Tag_30588	122.9	all_2583913	150	H	A	A	H	A	A	H	H	H	A	A	A	-	H	A	A	A	A	H	A	H	A	-	A	A	H	-	A	A	-	A	H	A	H	A	-	H	A	-	-	H	A	A	A
lg1-4	71	Tag_48910	124.5	all_1978003	110	H	A	A	H	A	A	H	H	H	A	A	A	-	H	A	A	H	A	H	A	H	A	H	A	A	-	H	A	A	H	A	H	A	H	A	H	-	A	-	H	H	A	A	A
lg1-4	72	Tag_51447	125.1	all_1334566	198	H	A	A	H	A	A	H	H	H	A	-	A	-	H	A	A	-	-	H	A	H	A	H	-	A	H	H	-	A	H	A	-	-	H	A	H	H	A	H	-	-	A	-	A
lg1-4	73	Tag_13315	125.6	all_429858	184	H	A	A	H	A	A	H	H	-	A	A	A	H	H	A	A	H	A	H	A	H	A	A	A	A	H	H	A	A	H	A	H	A	H	A	H	H	A	H	H	A	A	A	A
lg1-4	74	Tag_13309	125.6	all_429858	76	H	A	A	H	A	A	H	H	H	A	A	A	H	H	A	A	H	A	H	A	H	A	A	A	A	H	H	A	A	H	A	H	A	H	A	H	H	A	H	H	H	A	A	A
lg1-4	*74	Tag_13310	125.6	all_429858	105	H	A	A	H	A	A	H	H	H	A	A	A	H	H	A	A	H	A	H	A	H	A	A	A	A	H	H	A	A	H	A	H	A	H	A	H	H	A	H	H	H	A	A	A
lg1-4	75	Tag_13257	125.6	all_2342056	157	H	A	A	H	A	A	H	H	-	A	A	-	H	H	A	A	-	A	H	-	H	A	A	A	A	H	H	A	A	H	A	H	A	H	A	H	H	A	H	H	H	-	A	A
lg1-4	*75	Tag_13258	125.6	all_2342056	193	H	A	A	H	A	A	H	H	-	A	A	-	H	H	A	A	-	A	H	-	H	A	A	A	A	H	H	A	A	H	A	H	A	H	A	H	H	A	H	H	H	-	A	A
lg1-4	76	Tag_50445	126.1	all_2560346	72	H	A	A	H	A	A	H	H	H	A	A	A	-	H	A	A	H	A	H	A	H	A	A	A	A	H	H	A	A	H	A	-	-	H	A	H	-	A	-	H	H	-	A	A
lg1-4	77	Tag_30174	126.1	all_2703107	169	H	A	A	-	A	A	-	H	H	A	A	A	A	H	A	A	H	A	H	A	-	A	A	A	A	H	H	A	A	H	A	-	A	H	A	-	H	A	H	H	H	A	A	A
lg1-4	78	Tag_36615	126.1	all_1183667	209	H	A	A	H	A	A	H	H	H	A	A	A	H	H	A	A	H	A	-	-	H	A	A	-	A	H	H	-	A	H	A	H	A	H	A	H	-	A	-	H	H	-	A	A
lg1-4	79	Tag_30173	126.1	all_2703107	80	H	A	A	-	A	A	H	H	H	A	A	A	H	H	A	A	H	A	H	A	H	A	A	A	A	H	H	A	A	H	A	H	A	H	A	H	H	A	H	H	H	A	A	A
lg1-4	80	Tag_32771	127.1	all_1539227	226	-	A	A	H	A	A	H	H	-	A	A	A	H	H	A	H	H	A	H	A	H	A	A	A	A	-	H	A	A	H	A	H	A	H	A	H	-	A	-	-	H	A	A	A
lg1-4	*80	Tag_32769	127.1	all_1539227	204	-	A	A	H	A	A	H	H	-	A	A	A	H	H	A	H	H	A	H	A	H	A	A	A	A	-	H	A	A	H	A	H	A	H	A	H	-	A	-	-	H	A	A	A
lg1-4	*80	Tag_32770	127.1	all_1539227	205	-	A	A	H	A	A	H	H	-	A	A	A	H	H	A	H	H	A	H	A	H	A	A	A	A	-	H	A	A	H	A	H	A	H	A	H	-	A	-	-	H	A	A	A
lg1-4	81	Tag_4176	128.1	all_2599177	181	H	A	A	H	A	A	H	-	H	A	A	A	H	H	A	H	-	A	H	A	-	A	A	A	A	H	-	A	A	H	A	H	A	H	H	H	H	A	H	H	-	A	A	A
lg1-4	*81	Tag_4172	128.1	all_2599177	96	H	A	A	H	A	A	H	-	-	A	A	A	H	H	A	H	-	A	-	A	H	A	A	A	A	H	-	A	A	H	A	H	A	H	H	-	H	A	-	H	-	A	A	A
lg1-4	82	Tag_704	128.1	all_168681	156	H	A	A	H	A	A	H	H	H	A	A	A	H	H	A	H	H	A	H	A	H	A	A	A	A	H	H	A	A	H	A	H	A	H	H	H	H	A	H	H	H	A	A	A
lg1-4	83	Tag_1638	128.6	all_2154158	92	H	A	A	H	A	A	H	H	H	A	A	A	H	H	A	H	H	A	H	A	H	A	A	A	A	H	H	A	A	H	A	H	A	H	H	H	H	A	H	H	H	A	A	A
lg1-4	84	Tag_14005	129.1	all_1313295	169	H	A	A	H	A	A	H	H	H	A	A	A	H	H	A	H	H	A	H	A	-	A	A	A	A	H	-	A	A	H	A	H	A	-	H	H	H	A	H	H	H	A	A	A
lg1-4	85	Tag_26071	129.1	all_1894886	188	H	A	A	H	A	A	H	H	H	A	A	A	H	H	A	H	H	A	H	A	H	A	A	A	A	H	H	A	A	H	A	H	A	H	H	H	H	A	H	H	H	A	A	A
lg1-4	86	Tag_14203	129.3	all_1510979	48	H	A	A	-	A	A	H	H	H	A	A	A	H	H	A	H	H	A	H	A	-	A	A	A	-	H	-	A	A	H	A	H	A	-	H	H	H	A	H	H	H	A	A	A
lg1-4	87	Tag_20436	129.6	all_1254883	54	H	A	A	H	A	A	H	H	H	A	A	A	H	H	A	H	H	A	H	A	H	A	A	A	A	H	H	A	A	H	A	H	A	H	H	H	H	A	H	H	H	A	A	A
lg1-4	88	Tag_11199	129.6	all_201971	91	H	A	A	H	A	A	H	H	H	-	A	A	H	H	A	H	H	A	-	A	H	A	A	-	A	H	-	A	A	H	A	H	A	H	H	H	H	A	H	H	H	A	A	A
lg1-4	89	Tag_28976	129.6	all_85313	195	A	A	A	H	A	A	H	H	H	A	A	A	H	H	A	H	H	A	H	A	H	A	A	A	A	H	H	A	A	H	A	H	A	H	H	H	H	A	H	H	H	A	A	A
lg1-4	*89	Tag_28977	129.6	all_85313	228	-	A	A	H	A	A	H	H	H	A	A	A	H	H	A	H	H	A	H	A	H	A	A	A	A	H	H	A	A	H	A	H	A	H	H	H	H	A	H	H	H	A	A	A
lg1-4	*89	Tag_28978	129.6	all_85313	245	-	A	A	H	A	A	H	H	H	A	A	A	H	H	A	H	H	A	H	A	H	A	A	A	A	H	H	A	A	H	A	H	A	H	H	H	H	A	H	H	H	A	A	A
lg1-4	90	Tag_24271	129.6	all_1307581	201	-	A	A	H	A	A	-	H	H	A	A	-	H	H	A	H	H	A	H	A	-	-	A	A	A	H	H	A	-	H	A	A	A	-	H	H	H	A	H	H	H	A	-	A
lg1-4	*90	Tag_24269	129.6	all_1307581	174	-	A	A	H	A	A	-	H	H	A	A	-	H	H	A	H	H	A	H	A	-	-	A	A	A	H	H	A	-	H	A	A	A	-	H	H	H	A	H	H	H	A	-	A
lg1-4	*90	Tag_24270	129.6	all_1307581	180	-	A	A	H	A	A	-	H	H	A	A	-	H	H	A	H	H	A	H	A	-	-	A	A	A	H	H	A	-	H	A	A	A	-	H	H	H	A	H	H	H	A	-	A
lg1-4	91	Tag_27515	129.6	all_162348	252	-	A	A	H	A	A	H	H	A	A	A	A	H	H	A	H	H	A	H	A	H	A	A	A	A	H	-	A	A	H	A	H	A	H	H	H	H	A	H	H	H	A	A	A
lg1-4	92	Tag_38695	130.1	all_2175227	216	H	A	A	H	A	A	H	H	H	A	A	A	H	H	A	H	H	A	H	-	H	A	A	A	A	H	H	A	A	H	A	H	-	H	H	-	H	A	H	-	H	-	-	A
lg1-4	93	Tag_40763	130.1	all_2353247	239	-	A	A	H	A	A	H	H	H	A	A	A	-	H	A	H	-	A	H	A	H	A	A	A	A	H	H	A	A	H	A	H	A	H	H	H	-	A	-	H	H	A	A	A
lg1-4	94	Tag_5716	130.1	all_1944038	39	-	A	A	H	A	A	H	H	H	A	A	A	H	H	A	H	H	A	H	A	-	A	A	A	A	H	H	A	A	-	A	H	A	H	-	H	-	A	H	-	H	A	A	A
lg1-4	*94	Tag_20273	130.1	all_1477203	223	-	A	A	-	A	A	H	H	H	A	A	A	H	H	A	-	-	A	H	A	H	A	A	A	A	H	H	A	A	H	A	H	A	H	H	H	H	A	H	H	H	A	A	A
lg1-4	95	Tag_35745	131	all_521619	181	H	A	A	H	A	A	A	H	H	A	A	A	H	-	A	H	H	A	H	A	H	A	A	A	A	-	H	A	A	H	A	H	-	H	H	H	H	A	H	H	H	A	A	A
lg1-4	96	Tag_10836	131.1	all_2214787	102	H	A	A	H	A	A	A	H	H	A	A	A	H	H	A	H	H	A	H	A	H	A	A	A	A	H	H	A	A	H	A	H	A	H	H	H	H	A	-	H	H	A	A	A
lg1-4	97	Tag_47583	132	all_1237541	101	-	A	A	H	A	A	-	H	H	-	-	-	H	H	A	H	H	A	H	H	H	A	A	A	A	H	H	A	A	H	A	H	A	H	H	H	H	A	H	H	H	A	A	A
lg1-4	*97	Tag_47590	132	all_1237541	197	-	A	A	H	A	A	-	H	H	-	-	-	H	H	A	H	H	A	H	H	H	A	A	A	A	H	H	A	A	H	A	H	A	H	H	H	H	A	H	H	H	A	A	A
lg1-4	*97	Tag_47591	132	all_1237541	207	-	A	A	H	A	A	-	H	H	-	-	-	H	H	A	H	H	A	H	H	H	A	A	A	A	H	H	A	A	H	A	H	A	H	H	H	H	A	H	H	H	A	A	A
lg1-4	98	Tag_4030	132	all_404017	215	H	A	A	H	A	A	A	-	H	A	A	A	H	H	A	-	H	A	H	H	-	A	A	A	A	H	H	A	A	-	A	H	A	H	H	H	H	A	H	H	H	A	A	A
lg1-4	*98	Tag_4031	132	all_404017	224	H	A	A	H	A	A	A	-	H	A	A	A	H	H	A	-	H	A	H	H	-	A	A	A	A	H	H	A	A	-	A	H	A	H	H	H	H	A	H	H	H	A	A	A
lg1-4	99	Tag_23267	132	all_2023309	48	H	A	A	H	A	A	-	-	-	A	A	A	H	H	A	-	H	A	H	H	-	A	A	A	A	H	H	A	A	A	A	H	A	H	H	-	H	A	H	-	H	-	A	A
lg1-4	100	Tag_47845	133.4	all_1666183	119	H	A	A	-	A	A	A	H	H	A	-	A	H	H	A	-	H	A	H	A	A	A	A	A	A	H	H	A	A	H	A	H	A	-	H	H	H	A	H	H	H	A	A	A
lg1-4	101	Tag_47844	133.4	all_1666183	66	-	A	A	H	A	A	A	H	H	A	-	A	-	H	A	H	-	A	H	A	H	A	A	A	A	-	H	A	A	H	A	H	A	-	H	-	-	A	H	H	H	A	A	A
lg1-4	102	Tag_24052	133.4	all_2129670	127	A	A	A	H	A	A	A	H	H	A	A	A	-	A	A	H	H	A	H	A	-	A	A	-	A	H	H	-	A	H	A	H	A	H	H	H	H	A	-	H	-	A	A	A
lg1-4	103	Tag_20271	135.6	all_1477203	182	-	A	H	H	A	A	H	H	H	-	A	A	H	H	A	-	-	A	H	A	H	A	A	A	A	H	H	A	A	H	A	H	A	H	H	H	H	A	H	H	H	-	A	A
lg1-4	104	Tag_47576	138.4	all_1237541	29	H	A	A	H	A	A	-	H	H	-	-	-	H	H	A	H	H	A	H	H	H	A	A	A	A	A	H	A	A	-	A	H	A	H	H	H	A	A	H	H	H	A	A	A
lg1-4	105	Tag_47592	138.9	all_1237541	224	H	A	A	H	A	A	-	H	H	-	-	-	H	H	A	H	H	A	H	H	-	A	A	A	A	H	H	A	A	H	A	H	A	H	H	H	-	A	H	H	H	A	A	A
lg2-1	1	Tag_14758	0	all_823387	263	A	H	H	-	H	A	-	A	H	H	A	-	A	A	A	H	H	-	A	-	A	A	H	H	A	H	A	A	-	A	H	H	-	A	-	-	-	H	H	A	A	-	-	-
lg2-1	2	Tag_14755	4.9	all_823387	180	A	H	H	-	H	A	-	H	-	H	A	-	A	A	-	H	H	-	A	-	H	A	H	H	A	H	H	A	-	A	H	H	-	A	-	-	-	H	H	A	A	-	-	-
lg2-1	*2	Tag_14756	4.9	all_823387	226	A	H	H	-	H	A	-	H	-	H	A	-	A	A	-	H	H	-	A	-	H	A	H	H	A	H	H	A	-	A	H	H	-	A	-	-	-	H	H	A	A	-	-	-
lg2-1	3	Tag_14757	5.5	all_823387	250	A	H	H	-	H	A	-	H	-	H	A	-	A	A	A	H	H	-	A	-	H	A	H	H	A	H	H	A	-	A	H	H	-	A	-	-	-	H	H	A	A	-	-	-
lg2-1	4	Tag_14750	8.4	all_823387	60	A	H	H	-	H	A	-	H	H	H	A	-	A	A	H	H	H	-	A	-	H	A	H	H	A	H	H	A	-	A	H	H	-	A	-	-	-	H	H	A	A	-	-	-
lg2-1	*4	Tag_14751	8.4	all_823387	64	A	H	H	-	H	A	-	H	H	H	A	-	A	A	H	H	H	-	A	-	H	A	H	H	A	H	H	A	-	A	H	H	-	A	-	-	-	H	H	A	A	-	-	-
lg2-1	*4	Tag_14752	8.4	all_823387	73	A	H	H	-	H	A	-	H	-	H	A	-	A	A	H	H	H	-	A	-	H	A	H	H	A	H	H	A	-	A	H	H	-	A	-	-	-	H	H	A	A	-	-	-
lg2-1	*4	Tag_14753	8.4	all_823387	82	A	H	H	-	H	A	-	H	-	H	A	-	A	A	H	H	H	-	A	-	H	A	H	H	A	H	H	A	-	A	H	H	-	A	-	-	-	H	H	A	A	-	-	-
lg2-1	5	Tag_14754	9	all_823387	119	A	H	H	-	H	A	-	A	-	H	A	-	A	A	H	H	H	-	A	-	H	A	H	H	A	H	H	A	-	A	H	H	-	A	-	-	-	H	H	A	A	-	-	-
lg2-1	6	Tag_47039	14.6	all_211460	168	A	H	H	A	H	A	A	A	H	A	A	A	A	A	-	H	H	A	A	A	H	H	H	H	A	H	H	A	H	A	H	H	A	A	A	H	A	H	H	A	A	H	A	A
lg2-1	7	Tag_52213	14.6	all_1681364	92	A	H	H	A	H	A	A	A	H	A	A	A	A	A	H	H	H	A	A	A	H	H	H	H	A	H	H	A	-	A	H	H	A	A	A	H	A	H	H	A	A	H	A	-
lg2-1	*7	Tag_52215	14.6	all_1681364	206	A	H	H	A	H	A	A	A	H	A	A	A	A	A	H	H	H	A	A	A	H	H	H	H	A	H	H	A	H	A	-	H	A	A	A	H	A	H	H	A	A	H	A	-
lg2-1	*7	Tag_52216	14.6	all_1681364	238	A	H	H	A	H	A	A	A	H	A	A	A	A	A	H	H	H	A	A	A	H	H	H	H	A	H	H	A	H	A	-	H	A	A	A	H	A	H	H	A	A	H	A	-
lg2-1	8	Tag_50007	15	all_220174	220	A	H	H	A	H	A	A	A	H	A	A	A	A	A	-	H	H	A	A	A	H	H	H	H	A	H	-	A	H	A	H	H	A	A	A	H	A	H	-	A	A	H	A	A
lg2-1	9	Tag_922	16	all_2592577	164	A	H	H	A	H	A	A	A	H	A	A	A	A	A	H	H	H	A	A	A	H	H	H	H	A	H	H	A	H	A	H	H	A	A	A	H	A	H	H	A	A	H	A	A
lg2-1	10	Tag_30507	18.6	all_1251359	222	A	H	H	A	H	A	A	H	H	A	A	A	A	A	H	-	H	A	A	A	H	H	H	H	A	H	H	A	H	A	H	H	A	A	A	H	A	H	H	A	A	H	A	A
lg2-1	*10	Tag_30506	18.6	all_1251359	193	A	H	H	A	H	A	A	H	H	A	A	A	A	A	H	-	H	A	A	A	-	H	H	H	A	H	H	A	-	A	H	H	A	A	A	H	A	H	H	A	A	H	A	A
lg2-1	11	Tag_52846	19.1	all_1678296	202	A	-	H	A	H	A	A	H	H	A	A	A	A	A	-	H	H	A	A	A	H	A	H	H	A	H	H	A	H	A	H	H	A	A	A	-	A	H	-	A	A	-	A	A
lg2-1	12	Tag_35546	20.6	all_2674274	60	A	-	H	-	H	A	A	-	H	A	A	A	A	A	-	H	-	A	A	A	H	A	-	-	A	H	H	A	H	A	H	H	A	A	A	H	A	H	-	A	A	H	A	A
lg2-1	13	Tag_41758	20.6	all_253923	61	A	H	H	H	H	A	A	H	H	A	A	A	A	A	H	H	H	A	A	A	H	A	H	H	A	H	H	A	H	A	H	H	A	A	A	H	A	H	H	A	A	H	A	A
lg2-1	14	Tag_42514	21.1	all_2152932	239	A	-	H	-	H	A	A	H	H	H	A	A	A	A	H	H	H	A	A	A	A	-	H	H	A	H	H	A	H	A	H	-	A	A	A	H	A	H	H	A	A	H	A	A
lg2-1	15	Tag_51037	22.6	all_504926	227	A	A	H	H	H	A	A	H	-	-	A	A	A	A	H	H	H	A	A	A	H	A	H	H	A	-	H	A	H	A	H	H	A	A	A	H	A	H	H	A	A	-	A	A
lg2-1	16	Tag_21643	26.1	all_2254141	148	A	H	H	A	-	A	H	H	A	H	A	A	A	A	H	H	H	A	-	A	H	A	H	A	A	H	H	A	H	A	H	H	A	A	A	H	A	H	H	A	A	H	A	A
lg2-1	17	Tag_21638	26.1	all_2254141	43	A	H	H	-	H	A	H	H	-	H	A	A	A	A	H	-	H	A	-	A	H	A	H	A	A	H	-	A	H	A	H	-	A	A	A	H	A	H	H	A	A	H	A	A
lg2-1	18	Tag_29224	28.6	all_507473	216	A	-	H	H	H	A	H	H	H	H	A	A	-	A	H	H	H	A	A	A	H	A	H	A	A	H	H	A	H	A	H	H	-	A	A	H	A	H	H	A	A	H	A	A
lg2-1	19	Tag_32148	29.2	all_1902632	161	A	H	H	H	H	A	H	H	H	H	A	A	A	A	H	H	H	A	A	A	H	A	H	A	A	-	H	A	-	A	-	-	A	A	A	H	A	H	H	A	A	H	A	A
lg2-1	20	Tag_32146	29.2	all_1902632	16	A	H	H	H	H	A	H	H	H	H	A	A	A	A	H	H	H	A	A	A	H	A	H	A	A	-	H	A	H	A	-	-	A	A	A	H	A	H	H	A	A	H	A	A
lg2-1	*20	Tag_27314	29.2	all_1227910	191	A	-	-	-	-	A	-	-	-	-	A	A	A	A	-	-	-	A	A	A	-	A	-	A	A	-	-	A	-	A	-	-	A	A	A	H	A	H	-	A	A	-	A	A
lg2-1	*20	Tag_27317	29.2	all_1227910	209	A	-	-	-	-	A	-	-	-	-	A	A	A	A	-	-	-	A	A	A	-	A	-	A	A	-	-	A	-	A	-	-	A	A	A	H	A	H	-	A	A	-	A	A
lg2-1	21	Tag_24318	31.3	all_750298	164	A	H	H	H	H	A	-	H	H	H	A	A	A	A	H	H	A	A	A	A	H	A	H	A	A	H	H	A	H	A	H	H	A	A	A	H	A	H	H	A	A	H	A	A
lg2-1	22	Tag_5215	31.3	all_2150828	38	A	-	H	-	H	A	-	H	H	H	A	A	A	A	H	H	A	A	A	A	-	A	H	A	A	H	H	A	H	A	H	H	A	A	A	H	A	H	H	A	A	H	A	A
lg2-1	23	Tag_5167	32.3	all_1122210	191	A	H	H	H	H	A	H	H	-	H	A	A	A	A	H	H	A	A	A	A	H	A	-	A	A	-	H	A	H	A	H	H	A	A	A	-	A	-	H	A	A	H	A	A
lg2-1	24	Tag_52583	32.3	all_2727387	70	A	H	H	-	H	A	H	H	H	H	A	A	A	A	H	H	A	A	A	-	H	-	H	A	A	H	H	A	-	A	H	H	A	A	A	-	A	H	H	A	A	H	A	A
lg2-1	25	Tag_43050	33.4	all_1680199	142	A	H	H	-	H	A	H	-	H	H	A	-	A	A	-	H	A	A	A	-	H	-	H	A	A	-	H	A	-	A	H	H	A	A	A	H	A	H	H	-	A	H	A	-
lg2-1	26	Tag_18637	33.9	all_1964417	148	A	H	-	H	-	A	H	H	H	A	A	A	A	A	H	H	A	A	A	A	H	A	H	A	A	-	H	A	H	A	H	H	A	A	A	H	A	-	-	A	A	H	A	A
lg2-1	27	Tag_46500	35.5	all_674656	229	A	H	H	H	H	A	H	-	H	H	A	A	A	A	H	H	A	A	A	A	H	A	H	A	A	-	H	A	H	H	-	-	A	A	A	H	A	H	-	A	A	H	A	A
lg2-1	*27	Tag_30952	35.5	all_1991160	199	A	-	H	H	H	A	H	H	-	H	A	A	A	A	H	H	A	A	A	A	H	A	H	A	A	H	H	A	H	H	H	H	A	A	A	H	A	H	H	A	A	H	A	A
lg2-1	28	Tag_52223	36	all_1703889	41	A	H	H	A	-	A	H	H	H	H	A	A	A	A	-	H	A	A	A	A	H	A	H	A	A	H	H	A	H	H	H	H	A	A	A	H	A	H	H	A	A	H	A	A
lg2-1	29	Tag_20683	36.8	all_1199050	81	A	H	H	A	A	A	H	A	-	H	A	A	A	A	H	-	A	A	A	A	A	-	H	A	A	H	H	A	-	H	H	H	A	A	A	H	A	H	A	A	A	H	A	A
lg2-1	30	Tag_4829	46.3	all_1354296	46	A	H	A	-	H	A	H	H	H	H	A	A	A	A	-	H	A	A	-	A	H	A	H	A	A	H	H	A	H	H	-	H	A	H	A	A	A	H	A	A	A	H	A	A
lg2-1	31	Tag_4830	46.3	all_1354296	122	A	H	A	-	H	A	H	H	H	H	A	A	-	A	-	H	A	A	-	A	H	A	H	-	A	H	H	A	H	H	-	H	A	H	A	A	A	H	A	-	A	H	A	A
lg2-1	32	Tag_12064	54.2	all_115207	143	-	H	-	-	H	-	H	H	-	H	A	A	A	A	H	H	A	-	A	A	H	-	H	A	A	H	-	A	H	-	H	H	-	A	-	H	A	H	H	-	A	H	-	-
lg2-1	33	Tag_4323	55.1	all_1218110	228	-	H	H	-	H	A	H	H	-	-	H	-	-	A	H	H	-	A	A	-	H	A	H	-	A	H	H	-	H	H	H	H	H	A	A	H	-	H	H	-	A	H	-	A
lg2-1	34	Tag_33829	55.1	all_1349431	29	H	H	H	H	H	A	H	H	H	H	A	A	A	A	H	H	A	A	A	A	H	A	H	A	A	H	H	A	H	H	H	H	A	A	A	H	A	H	H	A	A	H	A	A
lg2-1	35	Tag_16752	55.1	all_1950612	224	-	H	H	H	H	-	H	H	H	H	-	-	-	-	H	H	-	-	-	-	H	-	H	-	-	H	H	-	H	H	H	H	-	-	-	H	-	H	H	-	-	H	-	-
lg2-1	36	Tag_47209	55.1	all_2700542	178	A	H	H	H	H	A	H	H	-	-	A	A	A	A	H	H	A	A	A	A	-	A	H	A	A	H	H	A	H	H	H	H	A	A	A	H	A	H	H	A	A	-	A	A
lg2-1	37	Tag_12063	55.1	all_115207	85	-	H	-	-	H	-	H	H	-	H	A	A	A	A	H	H	A	-	A	A	H	-	H	A	A	H	-	A	H	-	H	H	-	A	-	H	A	H	H	-	A	H	-	-
lg2-1	38	Tag_33308	55.1	all_1536185	185	A	H	H	H	H	A	H	H	-	H	A	A	A	A	H	H	A	A	A	A	H	A	H	A	A	H	-	A	-	-	H	H	A	A	A	H	A	H	H	A	A	H	A	A
lg2-1	39	Tag_33830	55.1	all_1349431	30	A	H	H	H	H	A	H	H	H	H	A	A	A	A	H	H	A	A	A	A	H	A	H	A	A	H	H	A	H	H	H	H	A	A	A	H	A	H	H	A	A	H	A	A
lg2-1	40	Tag_26385	55.6	all_490953	65	A	H	H	H	H	A	H	H	H	H	A	A	A	A	H	H	A	A	A	A	H	A	H	A	A	H	H	A	H	H	H	H	A	A	A	H	A	H	H	A	A	H	A	A
lg2-1	*40	Tag_23193	55.6	all_1886344	190	A	H	H	H	H	A	H	-	H	H	A	A	A	A	H	H	A	A	A	A	H	A	H	A	A	H	H	A	H	H	-	-	A	A	A	H	A	-	-	A	A	H	A	A
lg2-1	41	Tag_14574	56.1	all_517444	251	A	H	H	-	H	A	H	H	H	H	A	A	A	A	H	H	A	A	A	A	H	A	H	A	A	H	H	A	H	H	H	H	A	A	A	H	A	H	H	A	A	H	A	A
lg2-1	*41	Tag_25651	56.1	all_1198064	173	A	H	H	-	H	A	H	H	H	H	A	A	A	A	-	H	A	A	A	A	-	A	-	A	A	H	-	A	H	H	H	H	A	A	A	H	A	H	H	A	A	H	A	A
lg2-1	*41	Tag_42839	56.1	all_1548533	182	A	-	H	H	-	A	H	H	H	-	A	A	A	A	H	H	A	A	A	A	H	A	-	A	A	H	H	A	H	H	H	-	A	A	A	H	A	-	H	A	A	H	A	A
lg2-1	*41	Tag_45492	56.1	all_2240274	99	A	H	H	-	H	A	H	H	H	H	A	A	A	A	H	H	A	A	A	A	H	A	H	A	A	H	H	A	H	H	H	-	A	A	A	-	A	H	-	A	A	H	A	A
lg2-1	42	Tag_17292	56.1	all_2585901	67	A	H	H	H	H	A	H	-	H	H	A	A	A	A	H	H	A	A	A	A	H	A	H	A	A	H	H	A	H	H	H	H	A	A	A	H	A	H	H	A	A	H	A	A
lg2-1	43	Tag_4418	56.1	all_2220439	253	A	H	H	H	H	A	H	H	H	H	A	A	A	A	H	H	A	A	A	A	H	A	H	A	A	H	H	A	A	A	H	H	A	A	A	H	A	H	H	A	A	A	A	A
lg2-1	44	Tag_49724	56.6	all_1242937	205	A	H	H	-	-	A	H	H	-	H	A	A	A	A	H	H	A	A	A	A	-	A	-	A	A	-	H	A	H	H	H	H	A	H	A	H	A	H	A	A	A	H	A	A
lg2-1	45	Tag_34652	56.6	all_2576148	14	A	H	H	H	H	A	H	H	H	H	A	A	A	A	H	H	A	A	A	A	H	A	H	A	A	H	H	A	H	H	H	H	A	H	A	H	A	H	H	A	A	H	A	A
lg2-1	*45	Tag_4877	56.6	all_1253589	49	A	H	H	H	H	A	-	H	H	H	A	A	A	A	H	H	A	A	A	A	H	A	-	A	A	-	H	A	H	H	-	H	A	H	A	H	A	H	H	A	A	H	A	A
lg2-1	*45	Tag_4880	56.6	all_1253589	193	A	H	H	H	H	A	H	H	H	H	A	A	A	A	H	H	A	A	A	A	H	A	-	A	A	-	H	A	H	H	-	H	A	H	A	H	A	H	H	A	A	H	A	A
lg2-1	*45	Tag_52417	56.6	all_2173471	207	A	H	H	H	H	A	-	-	H	H	A	A	A	A	H	H	A	A	A	A	-	A	H	A	A	H	H	A	-	H	-	-	A	H	A	H	A	H	H	A	A	H	A	A
lg2-1	*45	Tag_52418	56.6	all_2173471	216	A	H	H	H	H	A	-	-	H	H	A	A	A	A	H	H	A	A	A	A	-	A	H	A	A	H	H	A	-	H	-	-	A	H	A	H	A	H	H	A	A	H	A	A
lg2-1	46	Tag_4833	57.1	all_1354296	244	A	H	H	-	H	A	H	H	H	H	A	A	A	A	-	H	A	A	-	A	H	A	H	A	A	H	H	A	H	H	-	H	A	H	A	H	A	H	H	A	A	-	A	A
lg2-1	47	Tag_35518	57.1	all_1231419	169	A	H	H	H	H	A	H	H	H	H	A	A	A	A	H	H	A	A	A	A	H	A	H	A	A	H	H	A	H	H	H	H	A	H	A	H	A	H	H	A	A	H	A	A
lg2-1	48	Tag_27150	57.1	all_1231899	75	A	H	H	H	H	A	H	H	H	H	A	A	A	A	H	H	A	A	A	A	H	A	H	A	A	H	H	A	H	H	H	H	A	H	A	H	A	H	H	A	A	H	A	A
lg2-1	*48	Tag_15978	57.1	all_1270064	213	A	H	H	H	-	A	H	H	H	-	A	A	A	A	H	H	A	A	A	A	H	A	H	A	A	H	H	A	H	H	H	H	A	H	A	H	A	H	H	A	A	-	A	A
lg2-1	49	Tag_21334	57.6	all_1257092	230	A	H	H	-	H	A	H	H	-	H	A	A	A	A	H	H	A	A	A	A	H	A	H	A	A	H	H	A	H	H	H	H	A	H	A	H	A	H	H	A	A	H	A	-
lg2-1	50	Tag_34824	57.6	all_1236256	230	A	H	H	A	H	-	H	H	H	H	A	A	A	A	H	-	A	A	A	A	H	A	H	A	A	H	H	A	-	-	-	H	A	H	A	H	A	H	-	A	A	H	A	-
lg2-1	51	Tag_3521	57.6	all_619867	166	A	-	H	-	H	A	-	H	H	-	-	-	A	A	H	H	-	A	-	A	H	-	H	A	A	A	H	A	H	H	-	-	-	H	A	H	-	H	H	A	A	H	A	A
lg2-1	52	Tag_26366	58.1	all_2576996	112	A	H	H	H	H	A	H	A	H	H	A	A	A	A	H	-	A	A	A	A	H	A	H	A	A	A	H	A	H	H	H	H	A	H	A	H	A	H	H	A	A	H	A	A
lg2-1	53	Tag_41757	58.1	all_1950200	178	A	H	H	H	H	A	H	H	-	H	A	A	-	A	H	H	A	A	A	A	H	A	H	A	-	-	H	A	H	H	H	H	A	H	A	H	A	H	H	A	A	H	A	A
lg2-1	54	Tag_26367	58.1	all_2576996	184	A	H	H	H	H	A	H	H	H	H	A	A	A	A	H	-	A	A	A	A	H	A	H	A	A	H	H	A	H	H	H	H	A	H	A	H	A	H	H	A	A	H	A	A
lg2-1	*54	Tag_10473	58.1	all_2409733	240	A	H	H	H	H	A	H	H	-	H	A	A	A	A	H	H	A	A	A	A	H	A	H	A	A	-	H	A	H	H	H	-	A	H	A	H	A	H	H	A	A	-	A	A
lg2-1	*54	Tag_23604	58.1	all_23130	222	A	H	-	-	-	A	-	H	-	-	A	A	A	A	H	-	A	A	A	A	H	A	-	A	A	-	H	A	-	-	-	H	A	-	A	-	A	-	-	A	A	H	A	A
lg2-1	55	Tag_33596	58.6	all_2146009	243	A	H	H	H	H	A	H	H	H	H	A	A	A	A	A	H	A	A	A	A	H	A	H	A	A	H	H	A	H	H	H	H	A	H	A	H	A	H	H	A	A	H	A	A
lg2-1	56	Tag_46956	58.6	all_2605708	186	A	H	H	H	H	A	H	H	H	H	A	A	A	A	A	H	A	A	A	A	H	A	H	A	A	H	H	A	-	H	H	H	A	H	A	H	A	H	H	A	A	H	A	A
lg2-1	57	Tag_4295	60.1	all_1552731	28	A	H	H	-	H	A	H	H	H	H	A	A	A	H	A	H	A	A	A	A	H	A	H	A	A	H	H	A	H	H	H	H	A	H	A	H	A	H	H	A	A	H	A	-
lg2-1	58	Tag_4767	60.1	all_2689356	200	A	H	H	H	H	A	H	H	H	H	A	A	A	H	A	H	A	A	A	A	H	A	H	A	A	H	H	A	H	H	H	H	A	H	A	H	A	H	H	A	A	H	A	A
lg2-1	59	Tag_40067	60.1	all_1762289	206	A	H	H	H	H	A	H	H	H	-	A	A	A	H	A	H	A	A	A	A	H	A	H	A	A	H	H	A	H	H	H	H	A	H	A	H	A	H	-	A	A	H	A	A
lg2-1	60	Tag_43206	62.7	all_1707943	202	A	H	A	H	H	A	H	H	H	H	A	A	A	H	A	-	A	A	A	A	H	A	H	A	A	H	H	A	H	-	H	H	A	H	-	-	A	-	H	A	A	H	A	A
lg2-1	61	Tag_40152	63.2	all_1606994	87	A	H	A	H	H	A	H	H	H	H	A	A	A	H	A	H	A	A	A	A	H	A	-	A	A	H	H	-	H	H	H	H	A	H	A	H	A	H	H	A	A	H	A	-
lg2-1	62	Tag_29354	63.2	all_1150236	20	A	H	A	H	H	A	H	H	H	H	A	A	A	H	A	H	A	A	A	A	H	A	H	A	A	H	H	A	H	H	H	H	A	H	A	H	A	H	H	A	A	H	A	A
lg2-1	*62	Tag_29352	63.2	all_1150236	14	A	H	A	H	H	A	H	H	H	H	A	A	A	H	A	H	A	A	A	A	H	A	H	A	A	H	H	A	H	H	H	H	A	H	A	H	A	H	H	A	A	H	A	A
lg2-1	*62	Tag_29353	63.2	all_1150236	17	A	H	A	H	H	A	H	H	H	H	A	A	A	H	A	H	A	A	A	A	H	A	H	A	A	H	H	A	H	H	H	H	A	H	A	H	A	H	H	A	A	H	A	A
lg2-1	63	Tag_17702	66.8	all_1274299	63	A	H	A	H	H	A	-	H	H	H	A	-	-	H	A	H	A	A	A	A	H	A	H	A	A	H	H	A	H	H	H	H	A	H	A	H	A	H	H	A	A	H	H	H
lg2-1	*63	Tag_17703	66.8	all_1274299	100	A	H	A	H	H	A	-	H	H	H	A	-	-	H	A	H	A	A	A	A	H	A	H	A	A	H	H	A	H	H	H	H	A	H	A	H	A	H	H	A	A	H	H	H
lg2-1	*63	Tag_17705	66.8	all_1274299	242	A	H	A	H	H	A	-	H	H	H	A	-	-	H	A	H	A	A	A	A	H	A	H	A	A	H	H	A	H	H	H	H	A	H	A	H	A	H	H	A	A	H	H	H
lg2-1	64	Tag_668	67.7	all_880411	183	A	H	A	H	H	A	-	H	A	H	A	A	A	H	A	H	A	A	A	A	H	A	H	A	A	H	H	A	H	H	H	H	A	H	A	H	A	H	H	A	A	H	H	H
lg2-1	65	Tag_13573	73.8	all_2190789	157	A	H	A	H	H	-	H	H	A	H	-	A	-	H	A	H	-	A	A	A	H	-	H	A	A	H	-	A	H	-	-	H	A	H	A	H	A	H	H	A	A	H	-	-
lg2-1	66	Tag_9963	73.8	all_1215570	189	A	H	A	H	H	A	H	H	A	-	A	A	A	H	A	-	A	A	A	A	H	A	H	A	A	H	H	A	H	-	H	H	A	H	A	H	A	H	H	A	A	H	H	H
lg2-1	67	Tag_9959	73.8	all_1215570	28	A	H	A	H	H	A	H	H	A	-	A	A	A	H	A	-	A	A	A	A	H	A	H	A	A	H	H	A	H	-	H	H	A	H	A	H	A	H	H	A	A	H	H	H
lg2-1	68	Tag_45123	77.3	all_1385289	241	A	-	A	H	H	A	H	H	A	H	A	A	A	H	A	H	A	A	A	A	H	A	H	A	A	H	H	A	H	H	H	H	A	H	A	H	A	H	H	A	A	H	H	H
lg2-1	69	Tag_52299	77.8	all_2034502	169	A	H	A	H	-	A	H	H	A	H	A	A	A	H	A	H	A	A	A	A	H	A	H	A	A	H	H	A	H	H	H	H	A	H	A	H	A	H	H	A	A	H	-	H
lg2-1	70	Tag_31891	77.8	all_1250113	167	A	H	-	H	H	A	H	H	A	A	A	A	A	-	A	H	A	A	A	A	H	A	H	A	A	-	-	A	-	H	A	H	A	H	A	H	A	-	H	A	A	H	H	H
lg2-1	71	Tag_5100	78.3	all_2474231	79	A	H	A	H	H	A	H	H	A	H	A	A	A	-	A	H	A	A	A	A	A	A	H	A	A	-	H	A	H	H	A	-	A	H	A	H	A	H	H	A	A	H	-	H
lg2-1	72	Tag_46354	79.9	all_2369243	17	A	H	A	H	H	A	A	H	A	H	A	A	A	H	A	H	A	A	A	A	A	A	H	A	A	H	H	A	H	A	H	H	A	H	A	H	A	H	H	A	A	H	H	H
lg2-1	73	Tag_27243	80.4	all_1131435	187	A	H	A	H	H	A	A	H	A	H	A	A	A	H	A	H	A	A	A	A	-	A	H	A	A	-	H	A	H	H	H	H	A	-	A	H	A	H	H	A	A	H	H	H
lg2-1	*73	Tag_45069	80.4	all_231899	104	A	-	A	H	H	A	A	H	A	H	A	A	A	-	A	H	A	A	A	A	A	A	-	A	A	H	-	A	H	H	-	-	A	H	A	-	A	-	-	A	A	H	-	H
lg2-1	*73	Tag_45070	80.4	all_231899	181	A	-	A	H	H	A	A	H	A	-	A	A	A	-	A	H	A	A	A	A	A	A	-	A	A	H	H	A	-	H	-	H	A	H	A	-	A	H	H	A	A	H	-	H
lg2-1	74	Tag_19116	80.4	all_1985296	179	A	H	A	-	H	A	A	H	A	H	A	A	A	H	A	H	A	A	A	A	A	-	H	A	A	H	H	A	H	H	H	H	A	H	A	H	A	H	H	A	A	H	-	H
lg2-1	*74	Tag_19115	80.4	all_1985296	160	A	H	A	-	H	A	A	H	A	H	A	A	A	H	A	H	A	A	A	A	A	-	H	A	A	H	H	A	H	H	H	H	A	H	A	H	A	H	-	A	A	H	-	H
lg2-1	*74	Tag_19117	80.4	all_1985296	193	A	H	A	-	H	A	A	H	A	H	A	A	A	H	A	H	A	A	A	A	A	-	H	A	A	H	H	A	H	H	H	H	A	H	A	H	A	H	-	A	A	H	-	H
lg2-1	*74	Tag_19118	80.4	all_1985296	208	A	H	A	-	H	A	A	H	A	H	A	A	A	H	A	H	A	A	A	A	A	-	H	A	A	H	H	A	H	H	H	H	A	H	A	H	A	H	-	A	A	H	-	H
lg2-1	75	Tag_40183	80.4	all_2558914	258	A	H	A	H	H	A	A	H	A	H	A	A	A	H	A	H	A	A	A	A	A	A	H	A	A	A	H	A	H	-	H	H	A	H	A	H	A	A	H	A	A	H	H	H
lg2-1	76	Tag_19905	83	all_1754339	14	A	H	A	H	H	A	A	H	A	H	A	A	A	H	A	H	A	A	A	A	A	A	H	A	A	H	H	A	H	H	H	H	A	H	A	H	A	H	H	A	A	H	-	H
lg2-1	*76	Tag_19906	83	all_1754339	29	A	H	A	H	H	A	A	H	A	H	A	A	A	H	A	H	A	A	A	A	A	A	H	A	A	H	H	A	H	H	H	H	A	H	A	H	A	H	H	A	A	H	-	H
lg2-1	77	Tag_38450	83.5	all_2031180	65	A	H	A	H	H	A	A	H	A	H	A	A	A	H	A	H	A	A	A	H	A	A	H	A	A	H	H	A	H	-	H	H	A	H	A	H	A	H	H	A	A	H	H	H
lg2-1	78	Tag_32686	85.6	all_1555323	84	A	H	A	H	H	A	A	H	A	H	A	A	A	H	A	H	A	A	A	H	A	A	-	A	A	H	H	A	H	H	-	H	H	-	A	H	A	A	H	A	A	H	-	H
lg2-1	*78	Tag_30279	85.6	all_462808	161	A	H	A	-	-	A	A	-	A	H	A	A	A	H	A	-	A	A	A	H	A	A	H	A	A	H	H	A	H	H	-	-	-	-	A	H	A	A	H	A	A	H	H	H
lg2-1	79	Tag_34320	86.6	all_1243176	37	A	H	-	H	H	A	A	H	A	H	A	A	A	H	A	H	A	A	A	H	A	A	H	A	A	-	H	A	-	H	H	H	H	H	A	H	A	A	H	-	A	H	H	H
lg2-1	*79	Tag_34321	86.6	all_1243176	67	A	H	-	H	H	A	A	H	A	H	A	A	A	H	A	H	A	A	A	H	A	A	H	A	A	-	H	A	-	H	H	H	H	H	A	H	A	A	H	-	A	H	H	H
lg2-1	80	Tag_28025	87.1	all_2371976	65	A	-	A	H	H	A	A	H	A	H	A	A	A	H	A	H	A	A	A	H	A	A	A	A	A	H	H	-	H	-	H	H	H	H	A	H	A	A	H	A	A	H	H	H
lg2-1	*80	Tag_28026	87.1	all_2371976	79	A	-	A	H	H	A	A	H	A	H	A	A	A	H	A	H	A	A	A	H	A	A	A	A	A	H	H	-	H	-	H	H	H	H	A	H	A	A	H	A	A	H	H	H
lg2-1	*80	Tag_28027	87.1	all_2371976	82	A	-	A	H	H	A	A	H	A	H	A	A	A	H	A	H	A	A	A	H	A	A	A	A	A	H	H	-	H	-	H	H	H	H	A	H	A	A	H	A	A	H	H	H
lg2-1	81	Tag_7536	87.1	all_189758	77	-	H	A	H	H	A	A	H	A	H	A	-	A	H	A	H	A	-	A	-	A	A	A	A	-	H	H	A	-	H	H	H	-	-	-	-	-	A	H	A	-	H	-	H
lg2-1	82	Tag_34397	88.1	all_316997	71	-	H	A	H	H	A	A	H	A	H	A	-	A	H	A	H	A	A	A	H	A	A	A	-	A	H	H	A	-	H	H	-	-	H	-	-	-	A	A	A	A	-	-	H
lg2-1	*82	Tag_34396	88.1	all_316997	58	-	H	A	H	H	A	A	H	A	H	A	-	A	H	A	H	A	A	A	H	A	A	A	-	A	H	H	A	-	H	H	-	-	H	-	-	-	A	A	A	A	-	-	H
lg2-1	*82	Tag_34398	88.1	all_316997	95	-	H	A	H	H	A	A	H	A	H	A	-	A	H	A	H	A	A	A	H	A	A	A	-	A	H	H	A	-	H	H	-	-	H	-	-	-	A	A	A	A	-	-	H
lg2-1	83	Tag_49384	88.1	all_2691228	172	A	-	A	H	H	A	A	H	A	H	A	A	A	H	A	H	A	A	A	H	A	A	A	A	A	H	-	A	H	H	H	H	H	H	A	-	A	A	A	A	A	H	H	H
lg2-1	84	Tag_8331	90.4	all_506354	83	A	H	A	H	H	A	A	H	A	H	A	A	A	H	A	H	A	A	A	H	A	A	A	A	A	H	H	A	H	H	H	H	H	H	A	A	A	A	H	A	A	A	H	H
lg2-1	85	Tag_20703	90.4	all_2352749	30	A	H	A	H	H	A	A	H	A	H	A	A	A	H	A	H	A	A	-	H	A	-	A	-	A	H	H	A	H	H	H	H	H	H	A	A	-	A	H	A	-	A	H	H
lg2-1	86	Tag_32390	90.9	all_2497135	30	A	H	A	-	H	A	A	H	-	H	A	A	A	H	A	-	A	-	A	H	-	A	-	A	A	H	H	-	H	H	H	H	-	-	A	-	-	-	-	A	A	A	H	-
lg2-1	87	Tag_313	90.9	all_486416	208	A	H	A	H	-	A	A	H	A	H	A	A	A	H	A	H	A	A	A	H	A	A	A	A	A	H	-	A	H	-	-	-	-	H	A	A	A	A	H	A	A	A	H	-
lg2-1	*87	Tag_316	90.9	all_486416	244	A	H	A	H	-	A	A	H	A	H	A	A	A	H	A	H	A	A	A	H	A	A	A	A	A	H	-	A	H	-	-	-	-	H	A	A	A	A	H	A	A	A	H	-
lg2-1	88	Tag_34399	93.1	all_316997	261	-	H	A	H	H	A	A	H	A	H	A	-	A	H	A	H	A	A	A	H	A	A	A	-	A	H	H	A	-	H	H	-	-	H	-	-	-	A	A	A	A	-	-	H
lg2-1	89	Tag_35702	93.5	all_2433325	94	A	H	A	H	H	A	A	H	A	H	A	A	A	H	A	H	A	A	A	H	A	A	A	A	A	-	H	A	A	H	H	H	H	-	A	-	A	A	H	H	A	H	-	-
lg2-2	1	Tag_48881	0	all_1761435	167	H	A	-	-	A	A	H	-	-	A	H	A	A	H	H	A	H	-	A	A	-	A	H	A	H	H	A	A	-	A	H	-	H	-	H	-	A	H	A	A	A	H	A	A
lg2-2	2	Tag_7835	2.4	all_2700655	12	H	A	H	H	A	A	H	H	H	A	H	H	-	H	H	A	H	H	A	A	H	A	H	A	H	H	A	A	H	A	H	H	H	H	H	H	A	H	A	A	-	H	A	A
lg2-2	*2	Tag_7836	2.4	all_2700655	262	H	A	H	H	A	A	H	H	H	A	H	H	-	H	H	A	H	H	A	A	H	A	H	A	H	H	A	A	H	A	H	H	H	H	H	H	A	H	A	A	-	H	A	A
lg2-2	3	Tag_8329	2.4	all_506354	50	H	-	H	H	-	-	H	H	H	-	H	H	-	H	H	-	H	H	-	-	H	-	H	-	H	H	-	-	H	-	H	-	H	H	H	H	-	H	-	-	-	H	-	-
lg2-2	4	Tag_52498	2.4	all_1661624	58	H	A	H	H	A	A	H	-	H	A	H	H	-	H	H	A	H	H	A	A	H	-	H	-	H	H	A	A	H	A	H	H	H	H	H	H	A	H	A	-	-	H	A	A
lg2-2	5	Tag_52235	4.3	all_235003	197	-	A	H	-	A	-	H	H	H	A	H	H	-	H	H	A	H	H	-	A	H	A	H	A	H	-	A	-	A	A	H	H	H	H	-	H	-	H	A	A	A	A	A	-
lg2-2	6	Tag_41774	4.3	all_13467	184	H	A	H	H	A	A	H	-	H	A	H	H	A	-	-	A	H	H	A	A	H	A	H	A	H	H	A	A	-	A	H	H	H	H	H	-	A	H	A	A	A	-	A	A
lg2-2	7	Tag_31176	4.3	all_1217489	159	H	A	H	H	A	A	H	-	H	A	-	H	A	H	H	A	H	H	-	A	H	A	H	A	H	H	-	-	H	A	H	H	H	H	H	H	A	H	A	A	A	A	A	-
lg2-2	8	Tag_16307	5.5	all_2336333	94	H	A	H	H	A	A	H	H	H	A	H	H	A	H	H	A	H	H	A	A	H	A	H	A	H	H	A	A	H	A	H	H	H	H	H	H	A	H	-	A	A	A	A	-
lg2-2	9	Tag_16310	5.5	all_2336333	102	H	A	H	H	A	A	H	H	H	A	H	H	A	H	-	A	H	H	A	A	H	A	H	A	H	H	A	A	H	A	H	H	H	H	H	H	A	H	-	A	A	A	A	-
lg2-2	*9	Tag_16308	5.5	all_2336333	100	H	A	H	H	A	A	H	H	H	A	H	H	A	H	-	A	H	H	A	A	H	A	H	A	H	H	A	A	H	A	H	H	H	H	H	H	A	H	-	A	A	A	A	-
lg2-2	10	Tag_16309	5.5	all_2336333	101	H	A	H	H	A	A	H	H	H	A	H	H	A	H	-	A	H	H	A	A	H	A	H	A	-	H	A	A	H	A	H	H	H	H	H	H	A	H	-	A	A	A	A	-
lg2-2	11	Tag_16311	5.6	all_2336333	122	A	A	H	H	A	A	H	H	H	A	H	H	A	H	H	A	H	-	A	A	H	A	H	A	H	H	A	A	H	A	H	H	H	H	H	H	A	H	-	A	A	A	A	-
lg2-2	12	Tag_28024	6.9	all_2371976	61	H	A	H	H	A	A	H	H	H	A	H	-	A	-	H	A	H	H	A	A	A	A	-	A	H	H	A	-	H	A	H	H	H	A	H	H	A	H	A	A	A	A	A	A
lg2-2	13	Tag_27769	7.4	all_1252285	215	H	A	H	-	A	A	H	H	H	A	H	H	A	H	H	A	H	H	A	A	H	A	H	A	H	H	A	A	H	A	H	H	H	H	H	H	A	-	A	A	H	A	A	A
lg2-2	14	Tag_2294	7.4	all_488449	161	H	A	H	H	A	A	H	H	H	A	H	H	A	H	H	A	H	H	A	A	H	A	H	A	H	H	A	A	H	A	H	H	H	H	H	H	A	H	A	A	A	A	A	A
lg2-2	15	Tag_49618	8.4	all_208780	208	H	-	H	H	-	-	H	H	H	-	H	H	-	H	H	-	H	H	-	-	H	-	-	-	H	H	-	-	H	-	H	H	H	H	H	-	-	H	-	-	-	-	-	-
lg2-2	16	Tag_34058	12.5	all_1189236	162	H	A	H	H	A	A	H	H	H	A	H	H	A	H	H	A	-	-	A	-	H	A	A	A	H	H	A	A	-	A	H	H	H	H	H	H	A	A	A	A	-	A	A	A
lg2-2	17	Tag_19909	12.5	all_1754339	194	-	A	H	H	A	A	H	H	H	A	H	-	A	H	H	A	H	H	A	H	H	A	A	A	H	H	A	A	H	A	H	H	H	-	H	H	A	A	A	A	H	A	A	A
lg2-2	18	Tag_47306	13	all_762359	79	H	-	H	H	-	-	H	H	H	-	H	H	-	H	H	-	H	H	-	H	H	-	-	-	H	H	-	-	H	-	H	H	H	H	H	H	-	-	-	-	H	-	-	-
lg2-2	19	Tag_13267	15.6	all_2695467	250	H	A	H	H	A	A	H	H	H	A	H	H	H	H	H	A	H	H	A	H	H	A	A	A	H	H	A	A	H	A	H	H	A	H	H	H	A	A	A	A	H	A	A	A
lg2-2	20	Tag_11408	20.2	all_105857	72	H	A	H	A	A	A	H	H	H	A	H	-	H	H	H	A	H	H	A	-	H	A	A	A	H	H	A	A	H	A	H	H	A	H	H	H	A	A	A	A	H	A	A	A
lg2-2	*20	Tag_11407	20.2	all_105857	59	H	A	H	A	A	A	H	H	H	A	H	-	H	H	H	A	H	H	A	-	H	A	A	A	H	H	A	A	H	A	H	H	A	H	H	H	A	A	A	A	H	A	A	A
lg2-2	*20	Tag_11409	20.2	all_105857	84	H	A	H	A	A	A	H	H	H	A	H	-	H	H	H	A	H	H	A	-	H	A	A	A	H	H	A	A	H	A	H	H	A	H	H	H	A	A	A	A	H	A	A	A
lg2-2	21	Tag_18834	21.3	all_1568277	246	H	A	H	A	A	A	H	-	H	-	-	H	H	H	-	A	-	-	A	H	H	A	A	A	-	H	-	A	H	A	-	H	A	H	H	-	A	A	A	A	H	A	A	-
lg2-2	22	Tag_23133	21.3	all_223914	202	H	A	H	A	A	A	H	H	H	A	H	H	-	H	H	A	A	H	A	H	H	A	A	A	H	H	A	A	H	A	H	H	A	H	H	H	A	A	A	A	H	A	A	A
lg2-2	23	Tag_45098	22.3	all_1257999	62	H	A	-	A	A	A	H	H	H	A	H	H	H	H	H	A	A	H	A	H	H	A	A	A	H	H	A	A	H	A	H	H	A	H	H	H	A	A	A	A	H	A	A	A
lg2-2	24	Tag_22921	22.3	all_68097	231	H	A	-	A	A	A	H	H	H	A	H	H	H	H	H	A	A	H	A	H	H	A	A	A	H	-	A	A	H	A	-	-	A	H	-	-	A	A	A	A	H	A	A	A
lg2-2	25	Tag_28830	23.3	all_257862	167	H	A	H	A	A	A	-	H	H	A	H	H	H	-	H	A	A	H	A	H	H	A	A	A	H	H	A	A	H	A	H	H	A	H	H	H	A	A	A	A	H	A	A	A
lg2-2	26	Tag_6405	23.3	all_2675168	248	H	A	H	A	A	A	H	H	H	A	H	A	-	H	-	A	A	-	A	H	H	A	A	A	H	H	A	A	H	A	H	H	A	H	H	-	A	A	A	A	H	A	A	-
lg2-2	27	Tag_13741	23.3	all_2003318	165	H	A	H	A	A	A	H	H	H	A	H	-	H	H	H	A	A	-	A	H	H	A	A	A	H	H	A	A	H	A	H	H	A	H	H	H	A	A	A	A	H	A	A	A
lg2-2	28	Tag_40071	23.3	all_1694247	48	H	A	H	A	A	A	H	H	H	A	H	H	H	H	H	A	A	H	A	H	H	A	A	A	H	H	A	A	H	A	H	H	A	H	H	H	A	A	A	A	H	A	A	A
lg2-2	29	Tag_41091	24.8	all_1879689	43	H	A	H	A	H	A	H	H	H	A	H	H	H	H	H	A	A	H	A	H	H	A	A	A	H	H	A	A	H	A	H	H	A	H	H	H	A	A	A	A	H	A	A	A
lg2-2	30	Tag_26201	24.8	all_2373766	89	H	A	H	-	H	A	H	H	H	A	H	-	H	H	H	A	A	H	A	H	H	A	A	A	H	H	A	A	H	A	H	H	A	H	-	H	A	A	A	A	H	-	-	A
lg2-2	31	Tag_26195	24.8	all_2373766	12	H	A	H	-	H	A	H	H	H	A	H	-	H	H	H	A	A	H	A	H	H	A	A	A	H	H	A	A	H	A	H	H	A	H	-	H	A	A	A	A	H	-	-	A
lg2-2	*31	Tag_26196	24.8	all_2373766	13	H	A	H	-	H	A	H	H	H	A	H	-	H	H	H	A	A	H	A	H	H	A	A	A	H	H	A	A	H	A	H	H	A	H	-	H	A	A	A	A	H	-	-	A
lg2-2	*31	Tag_26197	24.8	all_2373766	19	H	A	H	-	H	A	H	H	H	A	H	-	H	H	H	A	A	H	A	H	H	A	A	A	H	H	A	A	H	A	H	H	A	H	-	H	A	A	A	A	H	-	-	A
lg2-2	32	Tag_2247	25.3	all_2173721	64	H	A	H	A	-	A	H	H	H	A	H	H	H	-	H	A	A	H	A	A	-	A	A	A	H	-	A	A	-	A	H	H	A	-	H	-	A	-	A	A	H	A	-	-
lg2-2	*32	Tag_2248	25.3	all_2173721	74	H	A	H	A	-	A	H	H	H	A	H	H	H	-	H	A	A	H	A	A	-	A	A	A	H	-	A	A	-	A	H	H	A	-	H	-	A	-	A	A	H	A	-	-
lg2-2	*32	Tag_2249	25.3	all_2173721	80	H	A	H	A	-	A	H	H	H	A	H	H	H	-	H	A	A	H	A	A	-	A	A	A	H	-	A	A	-	A	H	H	A	-	H	-	A	-	A	A	H	A	-	-
lg2-2	*32	Tag_2252	25.3	all_2173721	186	H	A	H	A	-	A	H	H	H	A	H	H	H	-	H	A	A	H	A	A	-	A	A	A	-	H	A	A	-	A	H	H	A	-	H	-	A	-	-	A	H	A	-	-
lg2-2	*32	Tag_2257	25.3	all_2173721	227	H	A	H	A	-	A	H	H	H	A	H	H	H	-	H	A	A	H	A	-	-	A	A	A	-	H	A	A	-	A	H	H	A	-	H	-	A	-	A	A	H	A	-	-
lg2-2	*32	Tag_2258	25.3	all_2173721	241	H	A	H	A	-	A	H	H	H	A	H	H	H	-	H	A	A	H	A	-	-	A	A	A	-	H	A	A	-	A	H	H	A	-	H	-	A	-	A	A	H	A	-	-
lg2-2	33	Tag_23780	27.7	all_1175251	239	H	A	H	A	H	A	H	-	H	A	-	H	-	H	H	A	A	H	A	H	H	A	A	A	H	H	A	A	H	A	H	H	A	H	H	H	A	A	A	A	-	A	A	A
lg2-2	34	Tag_32066	27.7	all_653611	68	-	-	H	-	H	-	H	-	H	-	-	H	H	H	H	-	-	H	-	H	H	-	-	-	H	-	-	-	H	-	H	H	-	H	H	H	-	-	-	-	H	-	-	-
lg2-2	*34	Tag_32065	27.7	all_653611	41	-	-	H	-	H	-	H	-	H	-	-	H	H	H	H	-	-	H	-	H	H	-	-	-	H	-	-	-	H	-	H	H	-	H	H	H	-	-	-	-	H	-	-	-
lg2-2	*34	Tag_32068	27.7	all_653611	101	-	-	H	-	H	-	H	-	-	-	-	H	H	H	H	-	-	H	-	H	H	-	-	-	H	-	-	-	H	-	H	H	-	H	H	H	-	-	-	-	H	-	-	-
lg2-2	35	Tag_29143	28.5	all_1160422	50	H	A	H	A	H	A	H	H	H	A	H	H	H	-	H	A	A	H	A	H	-	A	A	A	H	H	A	A	-	A	H	H	-	H	-	-	A	-	A	A	-	-	A	A
lg2-2	36	Tag_42769	30.6	all_225457	236	H	A	H	A	H	A	H	H	H	A	H	H	H	H	H	A	A	-	A	H	H	A	A	A	H	H	H	A	H	A	H	H	A	H	H	H	A	A	A	A	-	A	A	A
lg2-2	37	Tag_4108	31.3	all_2126505	247	A	A	H	A	H	A	H	-	H	A	A	H	H	H	-	A	A	H	A	H	H	A	A	A	H	H	-	A	H	A	H	H	A	H	H	H	A	A	A	A	-	A	A	A
lg2-2	38	Tag_5640	32	all_2207455	150	H	A	H	A	-	A	-	H	H	A	H	H	H	A	H	A	A	H	A	H	H	A	A	A	H	-	H	A	H	A	-	H	A	H	-	H	A	A	A	A	H	A	A	A
lg2-2	39	Tag_15156	33.4	all_1215025	82	H	A	H	A	H	A	H	-	H	A	H	H	H	-	H	A	A	H	A	H	H	A	A	A	H	H	H	A	H	A	H	-	A	H	H	-	A	A	A	A	H	A	A	A
lg2-2	*39	Tag_16110	33.4	all_2335561	95	H	A	H	A	H	A	H	H	H	A	H	H	H	H	H	A	A	-	A	-	H	A	A	A	H	H	H	A	H	A	-	H	A	H	H	H	A	A	A	A	H	A	A	A
lg2-2	40	Tag_44107	34.5	all_2724835	194	H	A	H	H	-	A	H	H	H	A	H	H	H	H	H	A	A	H	A	H	H	A	A	A	H	-	H	A	H	A	H	H	A	H	H	-	A	A	A	A	H	A	A	A
lg2-2	*40	Tag_44108	34.5	all_2724835	226	H	A	H	H	-	A	H	H	H	A	H	H	H	H	H	A	A	H	A	H	H	A	A	A	H	-	H	A	H	A	H	H	A	H	H	-	A	A	A	A	H	A	A	A
lg2-2	41	Tag_4065	38.2	all_1221912	117	H	A	A	H	H	A	H	H	H	A	A	A	-	A	H	A	A	H	A	H	H	A	A	A	H	H	H	A	H	A	H	H	A	H	H	H	A	A	A	A	H	A	A	H
lg2-2	42	Tag_27691	38.9	all_691400	150	H	A	A	-	H	A	H	H	H	A	-	-	H	H	H	A	A	H	A	H	H	A	A	A	H	H	H	A	H	A	H	H	A	H	H	H	A	A	A	A	H	A	H	H
lg2-2	*42	Tag_27692	38.9	all_691400	163	H	A	A	-	H	A	H	H	H	A	-	-	H	H	H	A	A	H	A	H	H	A	A	A	H	H	H	A	H	A	H	H	A	H	H	H	A	A	A	A	H	A	H	H
lg2-2	43	Tag_16510	38.9	all_2141321	11	-	A	A	H	H	A	H	H	H	A	H	H	-	H	H	A	A	H	A	H	H	A	A	A	H	H	H	A	H	A	H	H	A	H	H	H	A	A	A	A	H	A	H	H
lg2-2	44	Tag_12155	38.9	all_1269777	104	H	A	A	H	H	A	H	-	H	A	H	H	-	H	H	A	A	H	A	H	H	A	A	A	-	H	H	A	H	A	H	H	A	H	H	H	A	A	A	A	H	A	H	H
lg2-2	45	Tag_40068	38.9	all_1762289	230	H	A	A	H	-	A	H	H	H	A	H	H	H	H	H	A	A	H	A	H	-	A	A	A	H	H	H	A	-	A	H	-	A	H	H	H	A	A	A	A	H	A	-	H
lg2-2	46	Tag_23814	39.4	all_1881108	105	H	A	A	-	-	A	-	H	H	A	-	H	H	H	H	A	A	H	A	H	H	A	A	A	H	H	H	A	H	A	H	H	A	H	H	-	A	A	A	A	-	A	H	H
lg2-2	*46	Tag_8305	39.4	all_1285972	35	-	A	A	-	H	A	H	-	H	A	-	H	H	H	-	A	A	H	A	H	H	A	A	A	-	H	-	A	-	A	H	H	A	H	-	H	A	A	A	A	-	A	H	H
lg2-2	47	Tag_33594	41.4	all_2146009	195	H	A	A	H	H	A	H	H	A	A	H	H	-	H	H	A	A	H	A	H	H	A	A	A	H	H	H	A	H	A	H	H	A	H	H	H	A	A	A	A	H	A	H	H
lg2-2	*47	Tag_33595	41.4	all_2146009	205	H	A	A	H	H	A	H	H	A	A	H	H	-	H	H	A	A	H	A	H	H	A	A	A	H	H	H	A	H	A	H	H	A	H	H	H	A	A	A	A	H	A	H	H
lg2-2	*47	Tag_46955	41.4	all_2605708	93	H	A	A	H	H	A	H	H	A	A	H	H	-	H	H	A	A	-	A	H	-	A	A	A	H	H	H	A	-	A	H	-	A	H	H	H	A	A	A	A	H	A	H	H
lg2-2	48	Tag_36234	41.9	all_2132491	96	H	A	A	H	H	A	H	H	A	A	H	-	H	H	A	A	A	H	A	H	H	A	A	A	H	H	H	A	-	A	H	H	A	H	H	H	A	A	A	A	-	A	H	-
lg2-2	49	Tag_36987	41.9	all_219785	98	H	A	A	H	H	A	H	H	A	A	H	H	H	H	A	A	A	H	A	H	H	A	A	A	H	-	H	A	H	A	H	H	A	H	H	H	A	A	A	A	H	-	-	H
lg2-2	50	Tag_975	42.4	all_2147703	145	H	A	A	H	H	A	H	H	A	A	H	-	H	H	A	A	A	-	A	A	-	A	A	A	H	A	H	A	H	A	H	-	A	H	H	H	A	A	A	A	H	A	H	H
lg2-2	*50	Tag_974	42.4	all_2147703	69	H	A	A	H	H	A	H	H	A	A	H	-	H	H	A	A	A	-	A	-	-	A	A	A	H	A	H	A	H	A	H	-	A	H	H	H	A	A	A	A	H	A	H	H
lg2-2	51	Tag_23625	42.4	all_45383	28	H	A	A	H	-	A	H	-	A	A	H	H	-	H	A	A	A	-	A	H	A	A	A	A	H	H	H	A	H	A	-	-	A	H	H	H	A	A	A	A	H	A	H	H
lg2-2	52	Tag_23685	42.4	all_1273404	67	-	A	A	H	H	A	H	H	A	A	H	H	H	H	A	A	A	H	A	H	H	A	A	A	H	H	H	A	H	A	H	H	A	H	H	H	A	A	A	A	H	A	H	H
lg2-2	53	Tag_24772	42.9	all_1856650	199	H	A	A	H	H	A	H	H	A	A	H	H	H	H	A	A	A	H	A	H	H	A	A	A	H	H	H	A	H	A	-	H	A	-	H	-	A	-	A	A	H	A	H	H
lg2-2	54	Tag_34924	42.9	all_970759	78	H	A	A	H	H	A	H	H	A	A	H	H	H	H	A	A	A	-	A	H	H	A	A	A	H	H	H	A	H	A	-	H	A	-	H	H	A	A	A	A	H	A	H	H
lg2-2	55	Tag_5804	42.9	all_272577	180	H	A	A	-	H	A	H	H	-	-	A	H	H	H	A	A	-	H	A	H	H	A	A	A	H	H	-	A	H	A	-	H	A	-	H	-	A	A	A	A	H	A	H	H
lg2-2	56	Tag_41609	43.9	all_2189179	73	H	A	A	H	H	A	-	H	A	A	A	A	H	H	A	A	A	H	A	H	H	A	A	A	H	H	-	A	H	A	H	H	A	H	H	H	A	A	-	A	H	-	H	H
lg2-2	*56	Tag_41610	43.9	all_2189179	75	H	A	A	H	H	A	-	H	A	A	A	A	H	H	A	A	A	H	A	H	H	A	A	A	H	H	-	A	H	A	H	H	A	H	H	H	A	A	-	A	H	-	H	H
lg2-2	57	Tag_32112	43.9	all_217940	51	H	A	A	H	H	A	H	H	A	A	H	H	H	H	A	A	A	H	A	H	H	A	A	A	H	H	H	A	H	A	H	H	A	H	H	H	A	A	A	A	-	A	H	H
lg2-2	*57	Tag_16951	43.9	all_1359727	188	-	A	A	H	H	A	H	H	A	A	H	H	H	H	A	A	A	H	A	H	H	A	A	A	H	H	-	A	-	A	H	-	A	-	H	H	A	A	A	A	H	A	H	H
lg2-2	58	Tag_3969	43.9	all_110581	120	H	A	-	H	H	A	-	H	A	A	H	H	H	H	A	A	A	H	A	H	H	A	A	A	H	H	H	A	H	-	-	H	-	H	H	H	A	A	A	A	H	A	H	H
lg2-2	*58	Tag_3970	43.9	all_110581	124	H	A	-	H	H	A	-	H	A	A	H	H	H	H	A	A	A	H	-	H	H	-	A	-	H	H	H	A	H	-	-	H	-	H	H	H	A	A	A	-	H	A	H	H
lg2-2	59	Tag_39927	43.9	all_1645360	120	H	A	A	H	-	A	H	H	A	A	H	H	H	-	A	A	A	H	A	H	H	A	A	A	H	H	H	A	H	A	H	H	A	H	H	H	A	A	A	A	H	A	H	A
lg2-2	60	Tag_47852	46.7	all_1511691	249	H	A	A	-	H	A	-	H	A	A	H	H	A	-	-	A	A	-	A	H	A	A	A	A	-	H	H	A	H	A	-	A	A	-	H	-	A	A	A	A	H	A	-	H
lg2-2	61	Tag_36989	49.5	all_219785	251	-	A	A	H	A	A	H	H	A	A	H	H	H	H	A	A	A	H	A	H	H	A	A	A	H	H	H	A	H	A	H	H	A	H	H	H	A	A	A	A	H	-	-	H
lg2-2	62	Tag_36986	50.1	all_219785	25	H	A	A	H	A	A	H	H	A	A	H	A	H	H	A	A	A	H	A	H	H	A	A	A	A	-	H	A	H	A	H	H	A	H	H	H	A	A	A	A	H	-	-	H
lg2-2	63	Tag_23686	54.8	all_1273404	269	-	A	A	H	H	A	H	H	A	A	A	A	H	H	A	A	A	H	A	H	H	A	A	A	H	H	A	A	H	A	H	H	A	H	H	A	A	A	A	A	H	A	H	A
lg2-2	64	Tag_3531	60.2	all_2714099	125	H	A	-	H	A	A	H	H	A	A	H	H	H	H	A	A	A	H	A	-	H	A	A	-	H	A	-	A	H	-	-	H	-	H	-	-	A	A	A	A	H	A	H	H
lg2-2	65	Tag_49995	63.7	all_1889795	269	-	A	A	H	-	A	H	H	A	H	A	A	A	H	A	A	A	H	A	H	H	A	A	A	H	H	A	A	-	A	-	H	A	H	H	-	A	A	A	A	H	A	-	H
lg2-2	66	Tag_49992	65.8	all_1889795	181	-	A	A	H	-	A	H	H	A	H	H	A	H	H	A	A	A	H	A	H	H	A	A	A	H	H	H	A	-	A	-	H	A	H	H	-	A	A	A	A	H	A	-	H
lg2-2	67	Tag_10537	70.8	all_1850050	136	H	A	A	H	H	A	H	H	A	H	H	H	H	A	A	A	A	A	A	H	H	A	A	A	H	H	H	A	H	A	H	H	A	H	A	A	A	A	A	A	H	A	H	H
lg2-2	68	Tag_24949	71.6	all_1362528	67	H	A	-	H	H	A	H	H	A	H	-	H	H	A	A	A	A	A	A	-	H	A	A	A	A	H	-	A	H	-	H	-	A	H	-	H	A	-	A	A	H	A	-	-
lg2-2	69	Tag_48537	72.6	all_2160556	33	H	A	A	H	H	A	H	H	A	H	H	-	H	A	A	A	A	A	A	H	H	A	A	A	H	H	H	A	H	A	H	H	A	H	H	H	A	A	A	A	H	A	H	H
lg2-2	70	Tag_16748	72.6	all_2017186	70	H	A	A	H	H	A	H	H	A	H	H	H	-	A	A	A	A	A	A	H	H	A	A	A	H	H	H	A	H	A	H	H	A	H	H	H	A	A	A	A	H	A	H	H
lg2-2	*70	Tag_16750	72.6	all_2017186	188	H	A	A	H	H	A	H	H	A	H	H	H	-	A	A	A	A	A	A	H	H	A	A	A	H	H	H	A	H	A	H	H	A	H	H	H	A	A	A	A	H	A	H	H
lg2-2	71	Tag_10539	72.6	all_1850050	199	H	A	A	H	H	A	H	H	A	H	H	H	H	A	A	A	A	A	A	H	H	A	A	A	H	H	H	A	H	A	H	H	A	H	H	H	A	A	A	A	H	A	H	H
lg2-2	72	Tag_25774	72.8	all_506643	234	H	A	A	H	-	A	H	-	A	H	H	H	-	A	A	A	A	A	A	H	H	A	A	A	H	H	-	A	H	A	H	H	A	H	H	H	A	A	A	A	-	A	H	-
lg2-2	73	Tag_26091	72.8	all_516867	100	H	A	A	H	-	A	H	-	A	-	H	H	H	A	A	A	A	A	A	H	H	A	A	A	H	H	H	A	H	A	H	H	A	H	H	H	A	A	A	A	H	A	H	H
lg2-2	74	Tag_42791	72.8	all_1224238	60	H	A	A	H	-	A	H	H	A	H	H	H	H	A	A	A	A	A	A	H	H	A	A	A	H	H	-	A	-	A	-	-	A	-	H	H	A	A	A	A	H	A	H	H
lg2-2	75	Tag_23620	74.3	all_1727677	37	H	A	A	H	H	A	H	H	A	H	H	-	H	A	A	A	A	A	A	H	H	A	A	A	-	H	H	A	H	A	H	H	A	H	H	H	A	A	A	A	H	A	H	H
lg2-2	76	Tag_46497	74.3	all_674656	24	H	-	-	H	H	-	H	H	-	H	H	H	H	-	-	-	-	-	-	H	H	-	-	-	H	H	H	-	H	-	H	H	-	H	H	H	-	-	-	-	H	-	H	A
lg2-2	*76	Tag_45979	74.3	all_1970106	92	H	-	-	-	H	-	H	H	-	H	H	H	H	-	-	-	-	-	-	H	H	-	-	-	-	H	H	-	-	-	-	H	-	H	H	H	-	-	-	-	H	-	H	A
lg2-2	77	Tag_50293	74.3	all_1533402	253	H	A	A	H	H	A	H	H	A	H	H	H	-	A	A	A	A	A	A	H	H	A	A	A	H	H	H	A	H	A	H	H	A	H	H	H	A	A	A	A	H	A	H	H
lg2-2	78	Tag_3299	76.8	all_2574705	134	-	A	A	H	H	A	H	H	A	H	H	H	H	A	A	A	A	A	A	H	H	A	A	A	H	H	H	A	H	A	A	H	A	H	H	H	A	A	A	A	H	A	H	A
lg2-3	1	Tag_42712	0	all_1652410	54	-	A	A	H	H	A	H	-	A	H	A	H	H	A	A	A	A	A	A	-	H	A	A	A	H	H	H	A	H	A	H	H	-	H	-	-	A	A	A	A	H	-	H	H
lg2-3	2	Tag_41535	1.9	all_1668000	27	H	A	A	-	-	A	H	H	A	H	H	-	H	A	A	A	A	A	A	H	H	A	A	A	H	H	H	A	H	A	H	H	A	H	H	-	A	A	A	A	H	A	H	H
lg2-3	3	Tag_6770	3.1	all_2712283	17	-	A	A	H	H	A	H	H	A	H	H	H	H	A	A	A	A	A	A	-	-	A	A	A	-	H	H	A	H	A	H	H	A	-	H	H	A	A	A	A	-	A	H	-
lg2-3	4	Tag_8064	5.7	all_2361644	96	H	A	A	H	A	A	H	H	A	H	H	-	A	A	A	A	A	A	A	H	H	A	A	A	-	H	H	A	H	A	-	H	A	H	H	-	-	A	A	A	H	-	H	A
lg2-3	5	Tag_8069	5.7	all_2361644	218	H	A	A	H	H	A	H	H	A	-	H	-	H	A	A	A	A	A	A	H	H	A	A	A	H	H	H	A	H	A	-	H	A	H	H	-	-	A	A	A	H	-	H	-
lg2-3	*5	Tag_8068	5.7	all_2361644	213	H	A	A	H	H	A	H	H	A	-	H	-	H	A	A	A	A	A	A	H	H	A	A	A	H	H	H	A	H	A	-	H	A	H	H	-	-	A	A	A	H	-	H	-
lg2-3	6	Tag_52426	7.5	all_1511243	174	H	A	A	H	H	A	H	H	A	-	H	H	H	A	A	A	A	A	A	H	H	A	A	A	-	H	H	A	-	H	H	-	A	H	H	H	A	A	A	A	H	A	-	H
lg2-3	7	Tag_28492	11.3	all_2177957	46	H	A	A	A	H	A	H	A	A	H	H	H	H	A	A	A	A	A	A	H	H	A	A	A	-	H	H	A	H	H	H	H	A	H	H	H	A	A	A	A	H	A	H	H
lg2-3	8	Tag_14918	11.3	all_481322	43	H	A	A	A	H	A	H	A	A	H	H	H	H	A	A	A	A	A	A	H	H	A	A	A	H	H	H	A	H	H	H	H	A	H	H	H	A	A	A	A	H	A	H	H
lg2-3	9	Tag_50590	12.8	all_111315	180	H	A	A	A	H	-	H	A	A	-	H	H	H	-	-	A	-	A	A	H	H	A	A	A	H	H	H	A	H	H	H	H	A	H	H	H	-	A	A	A	H	-	-	H
lg2-3	*9	Tag_50589	12.8	all_111315	172	H	A	A	A	H	-	H	A	A	-	H	H	H	-	-	A	-	A	A	H	H	A	A	A	H	H	H	A	H	H	H	H	A	H	H	H	-	A	A	A	H	-	-	H
lg2-3	10	Tag_20450	12.8	all_536009	86	H	A	A	A	H	A	H	A	A	-	H	-	H	A	A	A	A	A	A	H	H	A	A	A	H	H	H	A	H	-	H	H	A	-	-	H	A	A	A	A	-	A	-	H
lg2-3	*10	Tag_20451	12.8	all_536009	244	H	A	A	A	H	A	H	A	A	-	H	-	H	A	A	A	A	A	A	H	H	A	A	A	H	H	H	A	H	-	H	H	A	-	-	-	A	A	A	A	-	A	-	H
lg2-3	11	Tag_50591	13.3	all_111315	262	H	A	A	A	H	-	H	A	A	H	H	H	H	-	-	A	-	A	A	H	H	A	A	A	H	H	H	A	H	H	H	H	A	H	H	H	-	A	A	A	H	-	-	H
lg2-3	12	Tag_33630	13.3	all_840424	240	-	A	A	A	H	A	H	A	A	H	H	H	-	A	A	A	A	A	A	-	H	A	A	A	H	H	H	A	H	H	H	H	A	H	-	A	A	A	A	A	H	A	H	H
lg2-3	13	Tag_43692	14.1	all_918999	182	H	A	A	A	H	A	-	A	A	H	H	-	H	A	A	A	A	A	A	-	H	A	A	A	H	-	H	A	H	H	H	H	A	-	-	H	A	A	A	A	H	A	-	-
lg2-3	*13	Tag_43691	14.1	all_918999	181	H	A	A	A	H	A	-	A	A	H	H	-	H	A	A	A	A	A	A	-	H	A	A	A	H	-	H	A	H	H	H	H	A	-	-	H	A	A	A	A	H	A	-	-
lg2-3	14	Tag_41759	20.6	all_253923	114	H	A	A	A	H	A	A	A	A	H	H	A	H	A	A	A	A	A	A	H	H	A	A	A	A	H	H	A	H	H	H	H	A	H	H	H	A	A	A	A	H	A	H	H
lg2-3	15	Tag_41760	20.6	all_253923	115	H	A	A	A	H	A	A	A	A	H	H	A	H	A	A	A	A	A	A	H	H	A	A	A	A	H	H	A	H	H	H	H	A	H	H	H	A	A	A	A	H	A	H	H
lg2-3	16	Tag_30409	24.7	all_1990384	110	H	A	A	A	H	A	A	A	A	H	H	A	-	-	A	A	A	A	A	-	H	A	A	A	A	H	A	-	H	H	-	H	A	H	H	-	-	A	A	A	H	A	H	H
lg2-3	17	Tag_48315	27.2	all_99699	54	H	A	A	-	H	A	A	A	A	H	H	H	H	A	A	A	A	A	A	H	H	A	A	A	H	H	H	A	-	H	H	H	-	H	H	H	-	A	-	A	H	-	-	-
lg2-3	*17	Tag_48317	27.2	all_99699	157	H	A	A	-	H	A	A	A	A	H	H	-	H	A	A	A	A	A	A	H	H	A	A	A	H	H	H	A	H	H	H	H	-	H	-	H	-	A	-	A	H	-	-	-
lg2-3	*17	Tag_48320	27.2	all_99699	224	H	A	A	-	H	A	A	A	A	H	H	-	H	A	A	A	A	A	A	H	H	A	A	A	H	H	H	A	H	H	H	H	-	H	-	H	-	A	-	A	H	-	-	-
lg2-3	18	Tag_38079	27.2	all_938498	171	H	A	A	A	H	A	A	A	A	H	H	H	H	A	A	A	A	A	A	H	H	A	A	A	H	H	H	A	H	H	H	H	A	H	H	H	A	A	A	A	H	A	H	H
lg2-3	19	Tag_30501	27.7	all_1251359	64	H	A	A	A	H	A	A	A	A	H	H	-	-	A	A	A	A	A	A	H	H	A	A	A	H	H	H	A	H	H	H	H	A	H	H	H	A	A	A	A	H	A	H	H
lg2-3	*19	Tag_49136	27.7	all_1879826	215	H	A	A	A	H	A	A	A	A	H	H	H	H	A	A	A	A	A	A	H	H	A	A	A	-	H	H	A	H	H	-	H	A	H	H	-	A	A	A	A	H	A	H	H
lg2-3	20	Tag_48935	27.7	all_1521378	100	H	A	A	A	H	A	A	A	A	H	H	H	-	A	A	A	A	A	A	H	H	A	A	A	H	H	H	A	H	H	A	H	A	H	H	H	A	A	A	A	H	A	H	H
lg2-3	21	Tag_30654	31.8	all_2121349	67	H	A	A	A	-	A	A	A	A	H	A	H	H	A	A	A	A	A	-	H	-	A	A	A	-	H	-	A	H	H	H	-	A	-	H	A	A	-	-	A	H	A	-	-
lg2-3	*21	Tag_30653	31.8	all_2121349	61	H	A	A	A	-	A	A	A	A	H	A	H	H	A	A	A	A	A	-	H	-	A	A	A	-	H	-	A	H	H	H	-	A	-	H	A	A	-	-	A	H	A	-	-
lg2-3	*21	Tag_30655	31.8	all_2121349	106	H	A	A	A	-	A	A	A	A	H	A	H	H	A	A	A	A	A	-	H	-	A	A	A	-	H	-	A	-	H	H	-	A	-	H	A	A	-	-	A	H	A	-	-
lg2-3	*21	Tag_30657	31.8	all_2121349	200	H	A	A	A	-	A	A	A	A	H	A	H	H	A	A	A	A	A	-	H	-	A	A	A	-	H	-	A	-	H	H	-	A	-	H	A	A	-	-	A	H	A	-	-
lg2-3	22	Tag_43596	33	all_1883429	188	H	A	A	A	H	A	A	A	A	-	H	H	H	A	A	A	A	A	A	H	H	A	A	-	H	H	H	A	H	H	H	H	A	-	H	A	A	A	H	A	H	A	H	H
lg2-3	23	Tag_41098	33.5	all_1507674	235	-	A	A	A	H	A	A	A	A	H	H	H	H	A	A	A	A	A	A	H	H	A	A	H	H	-	H	A	H	H	H	-	A	H	H	A	A	A	H	A	H	A	H	H
lg2-3	*23	Tag_41093	33.5	all_1507674	27	-	A	A	A	H	A	A	A	A	H	H	H	H	A	A	A	A	A	A	H	H	A	A	H	H	-	H	A	H	H	H	-	A	H	H	A	A	A	H	A	H	A	H	H
lg2-3	*23	Tag_41094	33.5	all_1507674	70	-	A	A	A	H	A	A	A	A	H	H	H	H	A	A	A	A	A	A	H	H	A	A	H	H	-	H	A	H	H	H	-	A	H	H	A	A	A	H	A	H	A	H	H
lg2-3	*23	Tag_41096	33.5	all_1507674	195	-	A	A	A	H	A	A	A	A	H	H	H	H	A	A	A	A	A	A	H	H	A	A	H	H	-	H	A	H	H	H	-	A	H	H	A	A	A	H	A	H	A	H	H
lg2-3	*23	Tag_41099	33.5	all_1507674	237	-	A	A	A	H	A	A	A	A	H	H	H	H	A	A	A	A	A	A	H	H	A	A	H	H	-	H	A	H	H	H	-	A	H	H	A	A	A	H	A	H	A	H	H
lg2-3	24	Tag_4254	33.5	all_490480	103	H	A	A	A	H	A	A	A	A	H	H	H	H	A	A	A	A	A	A	H	H	A	A	H	A	H	H	A	H	H	H	H	A	H	H	A	A	A	H	A	H	A	H	H
lg2-3	25	Tag_28211	33.7	all_2016203	139	H	A	A	A	H	A	A	A	A	H	H	A	H	A	A	A	A	A	A	H	H	A	A	H	H	-	-	A	A	H	H	H	A	-	H	A	A	A	-	A	-	-	H	H
lg2-3	26	Tag_52214	39.5	all_1681364	186	H	A	A	A	H	A	A	A	A	A	H	H	H	A	A	A	A	A	A	H	-	A	A	H	H	-	-	A	H	H	-	A	A	H	H	A	A	A	-	A	H	A	A	-
lg2-3	*26	Tag_52217	39.5	all_1681364	247	H	A	A	A	H	A	A	A	A	A	H	H	H	A	A	A	A	A	A	H	-	A	A	H	H	-	-	A	H	H	-	A	A	H	H	A	A	A	A	A	H	A	A	-
lg3	1	Tag_1785	0	all_2010081	156	A	H	H	A	H	H	H	H	-	A	A	A	A	-	A	A	A	H	H	H	A	H	A	A	-	-	A	A	A	-	-	-	H	A	H	H	H	A	A	A	A	-	H	-
lg3	2	Tag_13619	1.4	all_1909746	41	A	H	H	-	H	H	-	-	H	A	A	A	A	-	A	A	A	-	-	-	A	-	A	A	-	H	A	A	A	-	A	H	-	A	H	-	H	A	A	A	A	A	-	A
lg3	3	Tag_13603	3.5	all_1201380	182	A	H	H	-	-	-	-	-	-	-	A	-	A	H	A	A	A	H	-	H	A	H	A	A	-	-	A	A	-	H	A	H	H	A	-	H	H	A	A	A	A	A	H	H
lg3	4	Tag_52338	3.5	all_2642701	215	A	H	H	H	H	H	H	H	H	A	A	A	A	H	A	A	A	H	H	H	A	H	A	A	H	H	A	A	A	-	A	-	H	A	H	-	H	A	A	A	A	A	H	H
lg3	5	Tag_42374	4	all_142754	197	A	H	H	H	H	H	H	H	H	A	A	A	A	H	A	A	A	H	H	H	A	-	A	A	H	H	A	A	A	H	A	H	H	A	H	H	-	A	A	A	A	-	H	H
lg3	*5	Tag_42371	4	all_142754	87	A	H	H	H	H	H	H	H	H	A	A	A	A	H	A	A	A	H	H	H	A	-	A	A	H	H	A	A	A	H	A	H	H	A	H	H	-	A	A	A	A	-	H	H
lg3	6	Tag_38963	4	all_2377000	240	-	H	H	H	H	H	H	H	H	-	-	-	-	H	-	-	-	H	H	H	-	H	-	-	H	H	-	-	-	-	-	H	H	-	H	-	H	-	-	-	-	-	H	H
lg3	7	Tag_50043	4	all_1915514	37	A	H	H	H	H	H	H	H	H	A	A	A	A	H	A	A	A	H	-	H	A	-	A	A	H	-	A	A	A	H	A	-	-	A	H	-	-	A	A	A	A	A	-	H
lg3	8	Tag_44595	4	all_207977	183	A	H	H	H	H	H	H	H	H	A	A	A	A	H	A	A	A	H	H	H	A	H	A	A	H	H	A	A	A	H	A	H	H	A	H	H	H	A	A	A	A	A	H	H
lg3	*8	Tag_14597	4	all_398674	62	A	H	H	H	-	H	H	H	H	A	A	A	A	H	A	A	A	H	H	H	A	H	A	A	H	H	A	A	A	H	A	H	H	A	H	H	H	A	A	A	A	A	H	H
lg3	*8	Tag_28690	4	all_521781	186	A	H	H	H	H	H	H	H	H	A	A	A	A	H	A	A	A	H	H	H	A	H	A	A	H	H	A	A	A	H	A	H	H	A	-	H	H	A	A	A	A	A	H	H
lg3	9	Tag_52759	4	all_1934580	225	-	H	H	H	H	H	H	H	H	-	-	-	-	H	-	-	-	H	H	H	-	H	-	-	H	H	-	-	-	H	-	H	H	-	H	H	H	-	-	-	-	-	H	H
lg3	10	Tag_3357	4.5	all_1548835	160	A	A	H	H	H	H	H	H	H	A	A	A	A	H	A	A	A	H	H	H	A	H	A	A	-	H	A	A	A	H	A	H	H	A	H	H	H	A	A	A	A	A	H	H
lg3	11	Tag_12837	4.5	all_2013472	161	A	A	H	H	H	H	H	H	H	A	A	A	A	H	A	A	A	-	H	H	A	H	A	A	H	H	A	A	A	H	A	-	-	A	H	H	H	A	A	A	A	A	H	H
lg3	12	Tag_31522	4.5	all_1239298	233	A	A	H	H	H	H	H	H	H	A	A	A	A	H	A	A	A	H	H	H	A	H	A	A	H	H	A	A	A	H	A	-	-	A	H	H	H	A	A	A	A	A	H	H
lg3	13	Tag_30411	4.5	all_1234550	78	A	A	H	-	H	-	H	-	-	A	A	A	A	-	A	A	A	-	H	H	-	-	A	A	H	H	A	A	A	H	A	H	H	A	-	H	H	A	A	A	A	A	A	H
lg3	14	Tag_47595	4.5	all_2460660	36	A	-	H	H	H	H	A	-	H	A	A	A	A	H	A	A	A	-	H	H	A	H	A	A	H	H	A	A	A	H	A	H	H	A	-	H	-	A	A	A	A	A	H	-
lg3	*14	Tag_47596	4.5	all_2460660	46	A	-	H	H	H	H	A	-	H	A	A	A	A	-	A	A	A	-	H	H	A	H	A	A	H	-	A	A	A	-	A	H	H	A	-	H	-	A	A	A	A	A	H	-
lg3	*14	Tag_47597	4.5	all_2460660	51	A	-	H	H	H	H	A	-	H	A	A	A	A	H	A	A	A	-	H	H	A	H	A	A	H	H	A	A	A	H	A	H	H	A	-	H	-	A	A	A	A	A	H	-
lg3	15	Tag_33614	5.5	all_1861185	13	A	A	H	H	H	H	H	H	H	A	H	A	A	-	A	A	A	H	H	H	A	H	A	A	H	H	A	A	A	-	A	H	H	A	H	H	H	A	A	A	A	A	H	H
lg3	16	Tag_26504	5.5	all_480659	58	A	A	H	H	H	H	H	H	H	A	H	A	A	H	A	A	A	H	H	H	A	-	A	A	H	H	A	A	A	H	A	H	H	A	H	H	H	A	A	A	A	A	H	H
lg3	*16	Tag_12351	5.5	all_2372847	178	A	A	H	-	H	H	H	H	H	A	-	A	A	H	A	A	A	H	H	H	A	H	A	A	H	H	A	A	A	-	A	H	H	A	H	H	H	A	A	A	A	A	H	H
lg3	17	Tag_29009	6.5	all_226201	45	A	A	H	H	H	H	H	-	H	A	H	A	A	-	A	A	A	-	H	H	A	H	A	A	H	H	A	A	A	H	A	H	H	A	H	H	H	A	A	A	A	A	H	A
lg3	*17	Tag_29010	6.5	all_226201	93	A	A	H	H	H	H	H	-	H	A	H	A	A	-	A	A	A	-	H	H	A	H	A	A	H	H	A	A	A	H	-	H	H	A	H	H	H	A	A	A	A	A	H	A
lg3	18	Tag_52929	7.5	all_1235143	144	A	A	A	H	H	H	H	H	H	A	H	A	A	H	A	A	A	H	H	H	A	H	A	A	H	H	A	A	A	H	A	A	H	A	H	H	H	A	A	A	A	A	H	A
lg3	19	Tag_44616	7.5	all_1529100	174	A	A	H	-	H	-	-	H	A	A	-	A	A	-	A	A	A	H	H	H	A	H	A	A	H	A	A	A	A	H	A	-	H	A	H	A	H	A	A	A	A	-	H	A
lg3	20	Tag_8185	7.5	all_2339758	166	A	-	-	H	-	H	-	H	A	A	-	A	A	H	A	A	-	H	H	H	A	-	A	A	H	-	A	A	-	A	A	-	-	-	H	-	-	A	A	A	A	A	H	A
lg3	*20	Tag_8186	7.5	all_2339758	173	A	-	-	H	-	H	-	H	A	A	-	A	A	H	A	A	-	H	H	-	A	-	A	A	H	-	A	A	-	A	A	-	-	-	H	-	-	A	A	A	A	A	H	A
lg3	*20	Tag_8188	7.5	all_2339758	214	A	-	-	H	H	H	-	H	A	A	-	A	A	H	A	A	-	H	H	-	A	-	A	A	H	-	A	A	-	A	A	-	-	-	H	-	-	A	A	A	A	A	H	A
lg3	*20	Tag_8189	7.5	all_2339758	233	A	-	-	H	-	H	-	H	A	A	-	A	A	H	A	A	-	H	H	-	A	-	A	A	H	-	A	A	-	A	A	-	-	-	H	-	-	A	A	A	A	A	H	A
lg3	21	Tag_3203	7.5	all_1788949	116	A	A	H	H	H	H	H	H	H	A	H	A	A	H	A	A	A	A	H	H	A	-	A	A	H	H	A	A	A	-	A	H	H	A	H	H	A	A	A	A	A	A	H	A
lg3	22	Tag_26108	7.5	all_2161548	53	A	A	H	H	H	H	H	H	-	A	H	A	A	H	A	A	A	-	H	H	A	-	A	A	-	-	A	A	A	H	A	H	H	A	-	H	H	A	A	A	A	A	-	A
lg3	23	Tag_52930	7.5	all_1235143	244	A	A	H	H	H	H	H	H	H	A	H	A	A	H	A	A	A	H	H	H	A	H	A	A	H	H	A	A	A	H	A	H	H	A	H	H	H	A	A	A	A	A	H	A
lg3	24	Tag_36694	8	all_2176780	90	A	A	H	H	H	H	H	H	H	A	H	A	A	H	A	A	A	H	H	H	A	H	A	A	H	H	A	A	A	H	A	H	H	A	H	H	H	A	A	A	A	A	H	A
lg3	25	Tag_40737	9.4	all_1392306	221	A	A	H	H	H	H	H	H	H	A	H	A	A	H	A	A	A	H	-	H	A	H	A	A	H	H	-	A	A	H	A	H	H	A	-	-	H	A	A	A	A	A	H	A
lg3	26	Tag_40330	10.1	all_1942138	177	-	-	H	H	H	H	H	H	H	-	H	-	-	H	-	-	-	H	H	H	-	H	-	-	H	H	-	-	-	-	-	H	H	-	H	H	H	-	-	-	-	-	H	-
lg3	27	Tag_10797	10.1	all_1667604	238	A	A	H	H	H	H	H	-	H	A	-	A	A	H	A	A	A	H	H	H	A	H	A	A	H	H	A	A	A	A	A	H	-	A	H	H	H	A	A	A	A	A	H	A
lg3	*27	Tag_48857	10.1	all_2227789	49	A	A	-	H	H	H	H	-	H	A	H	A	A	-	A	A	A	-	H	H	A	H	A	A	H	H	A	A	A	A	A	H	H	A	H	-	H	A	A	A	A	A	H	A
lg3	28	Tag_34334	10.1	all_26309	157	A	A	H	H	H	H	H	H	H	A	A	A	A	H	A	A	A	H	H	H	A	H	A	A	H	-	A	A	-	A	A	H	H	A	H	-	H	A	A	A	A	A	H	A
lg3	29	Tag_22946	10.6	all_2590817	88	A	A	H	-	-	H	H	H	H	A	H	A	A	-	A	A	A	-	-	H	A	-	A	A	H	-	A	A	A	A	A	H	H	A	H	H	H	A	A	A	A	A	H	A
lg3	*29	Tag_22948	10.6	all_2590817	181	A	A	H	H	-	H	H	H	H	A	H	A	A	-	A	A	A	-	-	H	A	-	A	A	H	-	A	A	A	A	A	H	H	A	H	H	H	A	A	A	A	A	H	A
lg3	30	Tag_26743	11.6	all_1356635	132	A	A	H	-	H	H	H	H	H	A	H	A	A	H	A	A	A	H	-	H	-	H	A	A	H	A	A	A	A	A	A	H	H	A	A	H	H	A	A	A	A	A	H	A
lg3	*30	Tag_26744	11.6	all_1356635	133	A	A	H	-	H	H	H	H	H	A	H	A	A	H	A	A	A	H	-	H	-	H	A	A	H	A	A	A	A	A	A	H	H	A	A	H	H	A	A	A	A	A	H	A
lg3	31	Tag_34448	11.6	all_1759450	199	A	A	H	H	H	H	H	H	H	A	H	A	A	H	A	A	A	H	H	H	A	H	A	A	H	H	A	A	A	A	A	H	H	A	H	H	H	A	A	A	A	A	H	A
lg3	*31	Tag_22246	11.6	all_1521729	71	A	A	H	H	H	H	H	H	H	A	H	A	A	H	A	A	A	H	H	H	A	H	A	A	H	-	A	A	A	A	A	H	H	A	H	H	H	A	A	A	A	A	-	A
lg3	*31	Tag_22247	11.6	all_1521729	77	A	A	H	H	H	H	H	H	H	A	H	A	A	H	A	A	A	H	H	H	A	H	A	A	H	-	A	A	A	A	A	H	H	A	H	H	H	A	A	A	A	A	-	A
lg3	*31	Tag_22248	11.6	all_1521729	92	A	A	H	H	H	H	H	H	H	A	H	A	A	H	A	A	A	H	H	H	A	H	A	A	H	-	A	A	A	A	A	H	H	A	H	H	H	A	A	A	A	A	-	A
lg3	*31	Tag_22255	11.6	all_1521729	247	A	A	H	H	H	H	H	H	H	A	H	A	A	H	A	A	A	H	H	H	A	H	A	A	H	-	A	A	A	A	A	H	H	A	H	H	H	A	A	A	A	A	-	A
lg3	32	Tag_9978	11.6	all_1292569	54	-	-	H	H	H	H	H	H	H	-	H	-	-	H	-	-	-	H	H	H	-	H	-	-	H	H	-	-	-	-	-	H	H	-	H	H	H	-	-	-	-	-	H	-
lg3	*32	Tag_9980	11.6	all_1292569	75	-	-	H	H	H	H	H	H	H	-	H	-	-	H	-	-	-	H	H	H	-	H	-	-	H	H	-	-	-	-	-	H	H	-	H	H	H	-	-	-	-	-	H	-
lg3	33	Tag_22923	12.6	all_1298304	206	A	A	H	H	H	H	H	H	H	A	H	A	A	H	A	A	A	H	H	H	A	H	A	A	H	H	A	A	A	A	A	H	H	A	H	H	H	A	A	A	A	A	H	A
lg3	*33	Tag_36972	12.6	all_2644800	244	A	A	H	H	H	H	H	H	H	A	H	A	A	H	A	A	A	H	H	-	A	H	A	A	H	H	A	A	A	A	A	H	H	A	H	H	-	A	A	A	A	A	H	A
lg3	34	Tag_38316	12.6	all_1265799	174	A	A	H	H	H	H	H	H	-	A	H	A	A	H	A	A	A	H	H	H	A	-	A	A	H	H	A	A	A	A	A	H	H	A	H	H	H	A	A	A	A	A	H	A
lg3	35	Tag_50941	12.6	all_2694907	13	A	-	H	H	H	H	H	H	H	A	H	A	A	H	A	A	A	A	H	H	A	H	A	A	H	-	A	A	A	A	A	H	H	A	H	H	A	A	A	A	A	A	-	A
lg3	36	Tag_23762	12.6	all_253466	148	A	A	H	A	H	H	H	H	H	A	H	A	A	H	A	A	A	H	H	H	A	H	A	A	H	H	A	A	A	A	A	H	-	A	H	H	H	A	A	A	A	A	H	A
lg3	37	Tag_19213	13.6	all_1254485	52	A	A	-	-	H	H	H	H	-	A	H	A	A	H	A	A	A	H	H	H	A	H	A	A	-	H	A	A	A	A	-	H	H	A	H	-	H	A	-	A	A	-	H	A
lg3	38	Tag_20780	13.6	all_1513452	93	A	A	H	-	H	H	H	H	H	A	H	A	A	H	A	-	A	H	H	-	A	H	A	A	-	H	A	A	A	A	A	H	H	A	H	H	H	A	A	A	A	A	H	A
lg3	39	Tag_37195	14.1	all_45579	243	A	A	H	H	H	H	H	-	H	-	H	A	-	H	-	A	A	H	H	H	A	H	A	-	H	H	A	A	A	A	A	H	H	A	H	-	H	A	A	A	A	A	H	A
lg3	40	Tag_35609	14.1	all_1272619	29	A	A	H	-	-	H	-	-	-	A	H	A	A	H	A	A	A	H	H	H	A	H	A	A	H	H	A	A	A	A	A	H	H	A	H	H	H	A	A	A	A	A	H	A
lg3	41	Tag_18365	14.1	all_1233868	204	A	A	H	H	H	H	H	H	H	A	H	A	A	H	A	A	A	H	-	H	A	H	A	A	H	H	A	A	A	A	A	H	H	A	-	H	H	A	A	A	A	A	H	A
lg3	42	Tag_18840	14.1	all_1696085	61	A	A	H	-	H	-	-	H	H	A	H	A	A	H	A	A	A	H	H	H	A	-	A	A	H	H	A	A	A	A	A	-	H	A	H	-	H	A	A	A	A	A	H	A
lg3	43	Tag_31919	14.4	all_2031012	159	A	A	-	H	-	H	H	H	H	A	H	A	-	A	A	A	A	-	H	-	A	H	A	A	H	-	A	A	A	A	-	H	H	A	H	A	-	A	A	A	A	-	H	A
lg3	44	Tag_13220	14.4	all_1180355	82	A	A	H	H	-	H	H	H	-	A	H	A	A	A	A	A	A	-	H	H	A	-	A	A	H	H	A	A	A	A	A	H	-	A	H	-	H	A	A	A	A	A	H	A
lg3	45	Tag_33780	15.2	all_1993995	183	A	A	H	-	H	H	-	H	H	A	-	A	A	-	A	A	A	H	H	-	A	-	A	A	H	H	A	A	A	A	A	H	H	A	H	-	H	A	A	A	A	A	-	A
lg3	46	Tag_24197	16	all_95731	125	A	A	H	H	H	H	A	H	H	A	H	A	A	H	A	A	A	A	H	H	A	H	A	A	H	-	A	A	A	A	A	-	H	A	H	H	H	A	A	A	A	A	H	A
lg3	47	Tag_31917	18.4	all_2031012	112	A	A	-	H	-	H	H	H	H	A	H	A	A	A	A	A	A	A	H	H	A	H	A	A	A	-	A	A	A	A	-	H	H	A	H	A	-	A	A	A	A	A	H	A
lg3	48	Tag_18720	20.1	all_1457517	70	A	A	H	-	H	H	H	-	H	A	H	-	A	-	A	-	A	H	H	-	A	A	A	A	-	-	A	A	-	A	A	H	-	-	-	H	-	A	A	A	A	A	H	-
lg3	49	Tag_32710	22.1	all_718218	173	A	A	H	H	H	-	H	-	H	A	H	A	A	H	A	A	A	-	H	A	A	H	A	A	H	-	A	A	A	A	-	-	-	A	H	-	-	A	-	A	A	A	-	A
lg3	50	Tag_8713	24.8	all_1273624	160	A	A	H	H	H	H	H	A	H	A	H	A	A	-	A	A	A	H	-	H	A	H	A	A	A	H	A	A	A	A	A	-	H	A	-	H	-	A	A	A	A	A	H	A
lg3	*50	Tag_8709	24.8	all_1273624	29	A	A	H	H	H	H	H	A	H	A	H	A	A	-	A	A	A	H	-	-	A	H	A	A	A	-	A	A	A	A	A	-	H	A	-	H	-	A	A	A	A	A	H	A
lg3	51	Tag_52494	25.7	all_2021232	122	A	A	H	A	H	H	H	H	H	A	H	A	A	H	A	A	A	H	H	H	A	H	A	A	H	H	A	A	A	A	A	A	H	A	H	H	H	A	A	A	A	-	H	A
lg3	52	Tag_29057	26.4	all_1290763	228	A	A	H	H	H	H	H	H	H	A	H	A	A	H	A	A	A	H	H	H	A	-	A	A	H	H	A	A	A	A	A	H	H	A	H	H	H	A	A	A	A	A	H	A
lg3	53	Tag_52493	26.4	all_2021232	43	A	A	H	H	H	H	H	H	H	A	H	A	A	H	A	A	A	H	H	H	A	H	A	A	H	H	A	A	A	A	A	H	H	A	H	H	H	A	A	A	A	-	H	A
lg3	54	Tag_31734	26.4	all_2146899	56	A	A	H	-	H	H	H	H	H	A	H	A	A	H	A	A	A	H	H	H	A	H	A	A	H	H	A	A	A	A	A	H	H	A	H	H	H	A	A	A	A	A	H	A
lg3	55	Tag_2112	26.9	all_1909218	199	A	A	H	-	H	H	-	H	H	A	H	A	A	H	A	A	A	H	H	H	A	H	A	A	A	H	A	A	A	A	A	H	H	A	H	H	H	A	A	A	A	A	-	A
lg3	56	Tag_11226	27.4	all_1967507	91	A	A	H	H	H	H	H	H	H	A	H	A	A	H	A	A	A	H	H	H	A	H	A	A	A	H	A	A	A	A	A	H	H	A	H	H	H	A	A	A	A	A	H	A
lg3	*56	Tag_11227	27.4	all_1967507	101	A	A	H	H	H	H	H	H	H	A	H	A	A	H	A	A	A	H	H	H	A	H	A	A	A	H	A	A	A	A	A	H	H	A	H	H	H	A	A	A	A	A	H	A
lg3	57	Tag_1181	29.4	all_1477296	230	A	A	H	-	-	-	A	H	H	A	H	A	A	H	A	A	A	H	-	H	A	H	A	A	A	-	A	A	A	A	A	-	H	A	H	H	H	A	A	A	A	A	-	A
lg3	58	Tag_41552	29.4	all_2709394	92	A	A	H	H	H	H	A	H	H	A	H	A	A	H	A	A	A	H	H	H	A	H	A	A	A	H	A	A	A	A	A	H	H	A	H	H	H	A	A	A	A	A	H	A
lg3	*58	Tag_41553	29.4	all_2709394	195	A	A	H	H	H	H	A	H	H	A	H	A	A	H	A	A	A	H	H	H	A	H	A	A	A	H	A	A	A	A	A	H	H	A	H	H	H	A	A	A	A	A	H	A
lg3	59	Tag_23771	29.9	all_1118763	233	A	A	-	H	-	-	A	H	H	A	H	A	A	H	A	A	A	H	-	H	A	H	A	A	A	H	A	A	A	A	A	H	H	A	-	H	H	A	A	A	A	A	-	A
lg3	*59	Tag_23770	29.9	all_1118763	228	A	A	-	H	-	-	A	H	H	A	H	A	A	H	A	A	A	H	-	H	A	H	A	A	A	H	A	A	A	A	A	H	H	A	-	H	H	A	A	A	A	A	-	A
lg3	60	Tag_13056	29.9	all_63171	52	A	A	H	H	H	H	A	H	-	A	-	A	-	H	A	A	-	H	-	H	A	H	A	A	A	H	-	A	A	A	A	H	H	A	H	A	H	A	A	A	-	A	H	A
lg3	61	Tag_16667	31.1	all_210270	69	A	A	-	H	H	-	A	-	H	A	H	A	A	-	A	A	A	-	-	-	A	H	A	A	A	-	A	A	A	A	A	H	H	A	-	H	H	A	A	A	A	A	H	A
lg3	62	Tag_16737	32.9	all_1524312	55	A	A	H	H	H	H	A	H	H	A	H	A	A	H	A	A	H	H	H	H	A	H	A	A	A	H	A	A	A	A	A	H	-	A	H	H	H	A	A	A	A	A	H	A
lg3	*62	Tag_16744	32.9	all_1524312	208	A	A	H	H	H	H	A	-	H	A	H	A	A	H	A	A	H	H	-	H	A	H	A	A	A	-	A	A	A	A	A	H	-	A	H	H	H	A	A	A	A	A	H	A
lg3	63	Tag_40298	34.4	all_416309	221	-	-	H	-	H	-	-	-	H	-	H	-	-	H	-	-	H	H	-	H	-	H	-	-	-	-	-	-	-	-	-	H	H	-	-	H	-	-	-	H	-	-	-	-
lg3	64	Tag_38501	34.4	all_2142459	216	A	A	-	H	H	A	A	-	-	A	H	A	-	H	A	A	H	H	H	H	A	H	A	A	A	H	A	-	A	A	A	H	H	A	A	H	-	A	A	H	-	A	H	A
lg3	65	Tag_37126	34.8	all_2143954	187	A	A	H	H	H	H	A	H	H	A	H	A	A	H	A	A	H	H	H	H	A	H	A	A	A	H	A	A	A	A	A	H	-	A	A	H	H	A	A	H	A	A	H	A
lg3	66	Tag_12991	37.4	all_2158543	186	A	A	H	A	H	H	A	H	-	A	H	A	A	-	A	A	-	H	H	H	A	-	A	A	A	H	A	A	A	A	A	H	H	A	H	H	H	A	A	A	A	A	H	A
lg3	*66	Tag_12992	37.4	all_2158543	198	A	A	H	A	H	H	A	H	-	A	H	A	A	-	A	A	-	H	H	H	A	-	A	A	A	H	A	A	A	A	A	H	H	A	H	H	H	A	A	A	A	A	H	A
lg3	67	Tag_50584	39.3	all_1905121	35	A	A	H	-	H	-	A	H	H	A	H	A	A	A	A	A	H	-	H	A	A	A	A	A	A	-	A	A	A	A	A	H	H	A	A	H	-	A	A	H	A	A	H	A
lg3	68	Tag_23238	51.6	all_1221168	153	A	A	A	-	H	H	A	H	H	A	H	A	A	A	A	A	H	A	H	-	A	A	A	A	A	H	A	A	A	A	A	-	H	A	A	A	H	A	A	H	A	A	-	A
lg3	69	Tag_13172	57.9	all_2255398	87	A	A	H	-	H	H	A	H	H	A	H	A	A	H	A	A	H	A	H	-	A	H	A	A	A	A	A	A	A	A	A	H	H	A	A	H	H	A	A	H	A	A	H	A
lg3	70	Tag_5271	67.9	all_2712243	32	A	A	H	H	H	H	A	H	H	A	H	A	A	H	A	A	A	H	H	-	A	H	A	A	A	A	A	A	A	A	A	H	-	A	A	H	H	A	A	H	A	A	H	A
lg3	*70	Tag_5270	67.9	all_2712243	30	A	A	H	H	H	H	A	H	H	A	H	A	A	H	A	A	A	H	H	-	A	H	A	A	A	A	A	A	A	A	A	H	-	A	A	H	H	A	A	H	A	A	H	A
lg3	71	Tag_5272	69	all_2712243	50	A	A	H	H	H	H	A	H	H	A	H	A	A	H	A	A	A	H	H	A	A	H	A	A	A	A	A	A	A	A	A	H	A	A	A	H	H	A	A	H	A	A	H	A
lg3	*71	Tag_5269	69	all_2712243	16	A	A	H	H	H	H	A	H	H	A	H	A	A	H	A	A	A	H	H	A	A	H	A	A	A	A	A	A	A	A	A	H	A	A	A	H	H	A	A	H	A	A	H	A
lg3	72	Tag_5273	69.9	all_2712243	79	A	A	H	H	H	H	A	H	H	A	H	A	A	H	A	A	A	H	H	A	A	H	A	A	A	A	A	A	A	A	A	H	A	A	A	H	H	A	A	H	A	A	H	A
lg3	73	Tag_46781	79.1	all_227589	11	A	A	H	H	H	H	A	H	H	A	A	H	A	H	A	A	H	H	H	H	A	A	A	A	A	-	A	A	A	A	A	H	H	A	A	H	H	A	A	H	A	A	H	A
lg3	74	Tag_48165	81	all_2327294	231	A	A	H	-	H	-	A	-	-	A	H	A	A	-	-	A	-	H	H	H	A	-	A	A	A	H	A	A	A	A	A	H	H	A	A	H	-	A	A	H	A	A	H	A
lg3	75	Tag_22402	85.1	all_1797988	79	A	A	H	H	-	H	A	H	H	A	H	A	A	H	A	A	H	H	H	H	A	A	A	A	A	H	A	A	A	A	A	H	H	A	A	H	H	A	A	H	A	A	H	A
lg3	76	Tag_21083	85.6	all_124611	243	A	A	H	H	H	H	A	H	H	A	H	A	A	H	A	A	-	H	H	H	A	H	A	A	A	-	A	A	A	A	A	H	H	A	A	H	-	A	A	H	A	A	-	A
lg3	77	Tag_21076	86	all_124611	94	A	A	H	H	H	H	A	H	H	A	H	A	A	H	A	A	-	H	-	H	A	H	A	A	A	-	A	A	A	A	A	H	H	A	A	H	H	A	A	H	A	A	-	A
lg3	78	Tag_9207	86.8	all_2667042	185	A	A	H	H	H	H	A	H	H	A	H	A	A	-	A	A	H	H	H	H	A	H	A	A	A	H	A	A	A	A	A	H	H	A	A	H	H	A	A	H	A	A	H	A
lg3	*78	Tag_51254	86.8	all_1149553	54	A	A	H	H	H	H	A	-	H	A	H	A	A	-	A	A	H	H	H	H	A	H	A	A	A	H	A	A	A	A	A	H	H	A	A	H	H	A	A	H	A	A	-	A
lg3	*78	Tag_51257	86.8	all_1149553	240	A	A	H	H	H	H	A	H	H	A	H	A	A	H	A	A	H	H	H	H	A	H	A	A	A	H	A	A	A	A	A	H	H	A	A	-	H	A	A	H	A	A	-	A
lg3	79	Tag_23971	87.6	all_1903919	200	A	A	H	H	H	H	A	H	H	A	H	A	A	H	A	A	H	H	H	H	A	A	A	A	A	H	A	A	A	A	A	H	H	A	A	H	H	A	A	H	A	A	H	A
lg3	*79	Tag_8533	87.6	all_1220362	26	A	A	H	H	H	H	A	H	H	A	H	A	A	-	A	A	H	H	H	H	A	A	A	A	A	H	A	A	A	A	A	H	-	A	A	H	-	A	A	H	A	A	H	A
lg3	*79	Tag_8534	87.6	all_1220362	35	A	A	H	H	H	H	A	H	H	A	H	A	A	-	A	A	H	H	H	H	A	A	A	A	A	H	A	A	A	A	A	H	-	A	A	H	-	A	A	H	A	A	H	A
lg3	*79	Tag_8535	87.6	all_1220362	83	A	A	H	H	H	H	A	H	H	A	H	A	A	-	A	A	H	H	H	H	A	A	A	A	A	H	A	A	A	A	A	H	-	A	A	H	-	A	A	H	A	A	H	A
lg3	*79	Tag_15294	87.6	all_2172876	47	A	A	H	H	H	H	A	H	H	A	H	A	A	H	A	A	H	H	H	H	A	A	A	A	A	H	A	A	A	A	A	H	-	A	A	H	H	A	A	H	A	A	H	A
lg3	*79	Tag_15296	87.6	all_2172876	158	A	A	H	H	H	H	A	H	H	A	H	A	A	H	A	A	H	H	H	H	A	A	A	A	A	H	A	A	A	A	A	H	-	A	A	H	H	A	A	H	A	A	H	A
lg3	*79	Tag_39153	87.6	all_221385	79	A	A	H	H	H	H	A	H	H	A	H	A	A	H	A	A	H	H	H	H	A	-	A	A	A	H	A	A	A	A	A	H	H	A	A	H	H	A	A	H	A	A	H	A
lg3	*79	Tag_41724	87.6	all_2342574	199	A	A	H	H	H	-	A	H	H	A	H	A	A	H	A	A	-	H	-	H	A	A	A	A	A	H	A	A	A	A	A	H	H	A	A	H	-	A	A	H	A	A	H	A
lg3	80	Tag_39164	88.7	all_528226	76	A	A	-	H	H	H	A	A	A	A	H	A	A	H	A	A	H	-	H	H	A	A	A	A	A	H	A	A	A	A	A	H	-	A	A	A	H	A	A	-	A	A	-	A
lg3	*80	Tag_39162	88.7	all_528226	68	A	A	-	H	H	H	A	A	A	A	H	A	A	H	A	A	H	-	H	H	A	A	A	A	A	H	A	A	A	A	A	H	-	A	A	A	H	A	A	-	A	A	-	A
lg3	*80	Tag_39174	88.7	all_528226	241	A	A	-	H	H	H	A	A	A	A	H	A	A	H	A	A	H	-	H	H	A	A	A	A	A	-	A	A	A	A	A	H	-	A	A	A	-	A	A	-	A	A	-	A
lg3	81	Tag_6280	90.1	all_1157913	49	A	A	H	-	-	H	A	H	A	A	H	-	A	H	A	A	H	H	H	H	-	A	A	A	A	H	A	A	A	A	A	H	H	A	A	H	H	A	A	-	A	A	H	A
lg3	82	Tag_37421	91	all_1232638	31	A	A	H	A	H	H	A	H	A	A	H	H	A	H	A	A	H	H	H	H	A	A	A	A	A	H	A	A	A	A	A	H	H	A	A	H	H	A	A	H	A	A	H	A
lg3	83	Tag_35423	93.2	all_2159883	242	A	A	H	A	H	H	A	H	A	H	H	H	A	-	A	A	H	H	-	H	A	A	A	A	A	H	A	A	A	A	A	H	H	A	A	H	H	A	A	H	A	A	-	A
lg3	84	Tag_559	98.3	all_2536631	194	A	A	H	A	H	H	A	-	A	H	H	H	H	H	A	A	H	H	H	H	A	A	A	A	A	H	A	A	A	A	A	H	H	A	A	H	H	A	A	H	A	A	H	A
lg3	*84	Tag_554	98.3	all_2536631	53	A	A	H	A	H	H	A	-	A	H	-	H	H	H	A	A	H	H	H	H	A	A	A	A	A	-	A	A	A	A	A	H	H	A	A	H	H	A	A	H	A	A	H	A
lg3	*84	Tag_555	98.3	all_2536631	59	A	A	H	A	H	H	A	-	A	H	-	H	H	H	A	A	H	H	H	H	A	A	A	A	A	-	A	A	A	A	A	H	H	A	A	H	H	A	A	H	A	A	H	A
lg3	*84	Tag_561	98.3	all_2536631	209	A	A	H	A	H	H	A	-	A	H	H	H	H	H	A	A	H	H	H	H	A	A	A	A	A	H	A	A	A	A	A	H	H	A	A	H	H	A	A	H	A	A	H	A
lg3	*84	Tag_562	98.3	all_2536631	219	A	A	H	A	H	H	A	-	A	H	H	H	H	H	A	A	H	H	H	H	A	A	A	A	A	H	A	A	A	-	-	H	H	A	A	H	H	A	A	H	A	A	H	A
lg3	*84	Tag_563	98.3	all_2536631	230	A	A	H	A	H	H	A	-	A	H	H	H	H	H	A	A	H	H	H	H	A	A	A	A	A	H	A	A	A	A	A	H	H	A	A	H	H	A	A	H	A	A	H	A
lg3	*84	Tag_565	98.3	all_2536631	240	A	A	H	A	H	H	A	-	A	H	H	H	H	H	A	A	H	H	H	H	A	A	A	A	A	H	A	A	A	A	A	H	H	A	A	H	H	A	A	H	A	A	H	A
lg3	85	Tag_564	98.3	all_2536631	237	A	A	H	-	H	H	A	-	A	H	H	H	H	H	A	A	-	H	-	H	A	A	A	-	A	-	A	A	A	-	-	H	H	-	-	H	-	A	A	H	A	A	H	A
lg3	86	Tag_558	98.3	all_2536631	104	A	A	H	A	H	H	A	-	A	H	A	H	H	H	A	A	H	H	A	H	A	A	A	A	A	-	A	A	A	A	A	H	H	A	A	A	-	A	A	H	A	A	H	A
lg3	87	Tag_37727	103.9	all_2460944	34	A	A	H	A	H	H	A	H	A	H	H	A	H	H	A	A	H	-	H	H	A	A	H	A	A	H	A	A	A	A	A	H	-	A	A	-	H	A	A	H	A	A	-	-
lg3	*87	Tag_37726	103.9	all_2460944	30	A	A	H	A	H	H	A	H	A	H	H	A	H	H	A	A	H	-	H	H	A	A	H	A	A	H	A	A	A	A	A	-	-	A	A	-	H	A	A	H	A	A	-	-
lg3	*87	Tag_37728	103.9	all_2460944	63	A	A	H	A	H	H	A	H	A	H	H	A	H	H	A	A	H	-	H	H	A	A	H	A	A	H	A	A	A	A	A	H	-	A	A	-	H	A	A	H	A	A	-	-
lg3	*87	Tag_37733	103.9	all_2460944	255	A	A	H	A	H	H	A	H	A	H	H	A	H	H	A	A	H	H	H	H	A	A	H	A	A	H	A	A	A	A	A	H	-	A	A	-	H	A	A	H	A	A	-	-
lg3	88	Tag_4406	103.9	all_2459509	188	A	A	-	A	H	H	A	H	A	H	H	-	H	H	A	A	H	H	-	H	A	A	H	A	A	H	A	A	A	A	A	H	A	A	A	H	H	A	A	H	A	-	A	-
lg3	89	Tag_5146	107.2	all_1181727	164	-	H	A	A	H	-	A	-	A	H	H	-	H	H	A	A	H	H	A	H	-	A	H	A	A	H	A	A	A	A	A	H	H	H	A	H	H	A	A	H	A	A	A	A
lg3	90	Tag_20445	109.4	all_1738247	116	H	H	A	A	-	H	A	H	A	H	H	H	H	H	A	A	H	H	H	H	A	A	A	A	A	H	A	A	A	A	-	H	-	H	-	-	H	A	A	H	A	A	H	A
lg3	91	Tag_34425	109.4	all_2425909	81	H	H	A	A	H	H	A	H	A	H	H	-	-	H	A	A	H	H	H	H	A	A	H	A	A	H	A	A	A	A	A	H	H	H	A	A	H	A	A	H	A	A	H	A
lg3	*91	Tag_1830	109.4	all_2028995	222	H	H	A	A	H	H	A	H	A	-	H	H	-	H	A	A	H	H	H	H	A	A	H	A	A	H	A	A	A	A	A	H	H	H	A	A	H	A	A	H	A	A	-	A
lg3	*91	Tag_1831	109.4	all_2028995	240	H	H	A	A	H	H	A	H	A	-	H	H	-	H	A	A	H	H	H	H	A	A	H	A	A	H	A	A	A	A	A	H	H	H	A	A	H	A	A	H	A	A	-	A
lg3	*91	Tag_34427	109.4	all_2425909	201	H	H	A	A	H	H	A	H	A	H	H	-	-	H	A	A	H	H	H	H	A	A	H	A	A	H	A	A	A	A	A	H	H	H	A	A	H	A	A	H	A	A	H	A
lg3	92	Tag_2185	110.6	all_1910405	207	H	H	A	A	H	H	A	H	A	H	A	H	H	H	A	A	H	H	H	H	A	A	H	A	A	H	A	A	A	A	A	H	H	H	A	A	H	A	A	H	A	A	H	A
lg3	93	Tag_18194	111.1	all_2722324	81	H	H	A	A	H	H	A	H	A	H	A	H	H	H	A	A	H	H	H	H	A	A	H	A	A	H	A	A	A	A	A	H	H	H	A	A	H	A	A	H	A	H	H	A
lg3	*93	Tag_18192	111.1	all_2722324	26	H	H	A	A	H	H	A	H	A	H	A	H	H	H	A	A	-	H	H	H	A	A	H	A	A	H	A	A	A	A	A	H	H	H	A	A	H	A	A	H	A	H	H	A
lg3	94	Tag_3825	111.1	all_2133354	211	H	H	A	A	H	H	A	H	A	H	A	H	H	H	A	A	H	H	-	H	A	A	-	A	A	H	A	A	A	A	A	H	-	H	A	A	A	A	A	H	A	H	-	A
lg3	95	Tag_12036	112.6	all_788039	44	H	H	A	A	H	H	A	H	A	H	A	H	H	H	A	A	H	-	H	H	A	A	H	A	A	A	A	A	A	A	A	H	H	H	A	A	H	A	A	H	A	H	H	A
lg3	96	Tag_49861	113.6	all_2669727	50	H	H	A	-	H	H	-	H	A	H	A	H	H	H	A	-	H	H	-	-	A	A	H	A	A	A	A	A	-	-	-	H	H	H	A	-	-	A	-	H	-	-	H	A
lg3	*96	Tag_49862	113.6	all_2669727	52	H	H	A	-	H	H	-	H	A	H	A	H	H	H	A	-	H	H	-	-	A	A	H	A	A	A	A	A	-	-	-	H	H	H	A	-	-	A	-	H	-	-	H	A
lg3	97	Tag_10746	113.6	all_1747180	44	-	-	A	A	H	H	A	-	A	H	A	H	H	H	A	A	H	-	H	A	A	A	H	A	A	A	A	A	A	A	A	H	H	H	A	A	H	A	A	H	A	H	H	A
lg3	*97	Tag_10747	113.6	all_1747180	47	-	-	A	A	H	H	A	-	A	H	A	H	H	H	A	A	H	-	H	A	A	A	H	A	A	A	A	A	A	A	A	H	H	H	A	A	H	A	A	H	A	H	H	A
lg3	*97	Tag_10748	113.6	all_1747180	54	-	-	A	A	H	H	A	-	A	H	A	H	H	H	A	A	H	-	H	A	A	A	H	A	A	A	A	A	A	A	A	H	H	H	A	A	H	A	A	H	A	H	H	A
lg3	*97	Tag_10749	113.6	all_1747180	55	-	-	A	A	H	H	A	-	A	H	A	H	H	H	A	A	H	-	H	A	A	A	H	A	A	A	A	A	A	A	A	H	H	H	A	A	H	A	A	H	A	H	H	A
lg3	*97	Tag_10752	113.6	all_1747180	96	-	-	A	A	H	H	A	-	A	H	A	H	H	H	A	A	H	-	H	-	A	A	H	A	A	A	A	A	A	A	A	H	H	H	A	A	H	A	A	H	A	H	H	A
lg3	98	Tag_36389	115.2	all_1758568	58	H	H	-	-	H	H	A	-	A	H	-	-	H	H	A	-	H	-	H	H	A	A	-	H	-	-	A	A	A	A	A	-	H	H	-	-	-	A	A	H	A	-	-	H
lg3	99	Tag_14046	115.2	all_2400741	188	-	H	A	A	H	H	A	-	A	H	-	H	-	H	A	-	-	H	H	-	A	A	H	A	A	A	A	A	A	A	A	H	H	H	A	A	H	A	A	H	A	-	H	H
lg3	*99	Tag_14044	115.2	all_2400741	103	-	H	A	A	H	-	A	-	A	-	-	-	-	H	A	-	H	H	H	-	A	A	-	A	A	A	A	A	A	A	A	H	H	-	A	A	H	A	A	-	A	-	-	H
lg3	100	Tag_40255	117.3	all_2333724	219	H	H	A	A	H	H	A	H	-	H	-	H	H	-	-	-	H	H	H	H	-	A	H	A	A	A	A	-	-	A	A	H	H	H	A	-	H	-	A	H	A	H	H	H
lg3	101	Tag_2134	119.1	all_2018217	260	H	A	A	A	-	H	A	A	A	H	A	-	H	H	A	A	H	H	H	H	A	A	H	A	A	A	A	A	A	A	A	H	H	H	A	A	H	A	A	H	A	H	-	H
lg3	102	Tag_2125	119.1	all_2018217	78	H	A	A	A	H	H	A	A	A	-	A	-	H	H	A	A	H	H	H	H	A	A	H	A	A	A	A	A	A	A	A	H	H	-	A	A	H	A	A	H	A	H	-	-
lg3	*102	Tag_2123	119.1	all_2018217	43	H	A	A	A	H	H	A	A	A	-	A	-	H	H	A	A	H	H	H	H	A	A	H	-	A	A	A	A	A	A	A	H	H	-	A	A	H	A	A	H	A	H	-	-
lg3	103	Tag_37585	119.9	all_2594909	149	-	H	A	A	H	H	A	A	A	H	A	A	H	A	A	A	H	H	H	H	A	A	H	A	A	A	A	A	A	A	A	H	H	H	A	A	H	A	A	H	A	H	H	H
lg3	104	Tag_51691	119.9	all_230940	46	H	H	A	A	H	H	A	A	A	H	A	H	H	A	A	A	H	-	-	H	A	A	H	A	A	A	A	A	A	A	A	H	H	H	A	A	H	A	A	H	A	H	H	H
lg3	*104	Tag_51689	119.9	all_230940	41	H	H	A	A	H	H	A	A	A	H	A	H	H	A	A	A	H	-	-	H	A	-	H	A	A	A	A	A	A	A	A	H	H	H	A	A	H	A	A	H	A	H	H	H
lg3	*104	Tag_51690	119.9	all_230940	43	H	H	A	A	H	H	A	A	A	H	A	H	H	A	A	A	H	-	-	H	A	-	H	A	A	A	A	A	A	A	A	H	H	H	A	A	H	A	A	H	A	H	H	H
lg3	105	Tag_25202	120.7	all_148521	208	H	H	A	A	H	H	A	A	A	H	A	-	-	A	A	A	H	-	H	H	A	A	-	A	A	A	A	A	A	A	A	H	H	H	A	A	H	A	A	H	A	H	H	H
lg3	106	Tag_14041	121.5	all_1928464	190	H	H	A	A	H	H	A	A	A	H	A	H	A	A	A	A	H	H	H	H	A	A	H	A	A	A	A	A	A	A	A	H	H	H	A	A	H	A	A	H	A	H	H	H
lg3	*106	Tag_4684	121.5	all_1845889	202	H	H	A	A	H	H	A	A	A	H	A	H	A	A	A	A	-	H	-	H	A	A	H	A	A	A	A	A	A	A	A	H	H	H	A	A	-	A	A	H	A	H	H	H
lg3	*106	Tag_4685	121.5	all_1845889	210	H	H	A	A	H	H	A	A	A	H	A	H	A	A	A	A	-	H	-	H	A	A	H	A	A	A	A	A	A	A	A	H	H	H	A	A	-	A	A	H	A	H	H	-
lg3	*106	Tag_5334	121.5	all_2432611	34	H	H	A	A	H	H	A	A	A	H	A	H	A	A	A	A	H	H	H	H	A	A	H	A	A	A	A	A	A	A	A	H	-	H	A	A	H	A	A	H	A	H	H	H
lg3	107	Tag_52183	121.5	all_2031566	44	H	H	A	-	-	-	A	-	A	H	A	-	A	A	-	A	H	H	H	H	A	A	-	A	-	-	A	A	A	A	A	H	-	H	A	A	-	A	A	H	A	-	-	-
lg3	*107	Tag_52182	121.5	all_2031566	37	H	H	A	-	-	-	A	-	A	H	A	-	A	A	-	A	H	H	H	H	A	A	-	A	-	-	A	A	A	A	A	H	-	H	A	A	-	A	-	H	A	-	-	-
lg3	108	Tag_48547	121.5	all_1645301	221	-	H	A	A	H	H	A	A	A	H	A	-	A	A	A	A	H	H	H	H	A	A	H	A	A	A	A	A	A	A	A	H	H	-	A	A	H	A	A	H	A	H	-	H
lg3	109	Tag_51101	122	all_1181817	186	H	H	A	A	H	H	A	A	A	H	A	H	A	A	A	A	H	H	-	H	A	A	-	A	A	A	A	A	A	A	A	-	H	-	A	A	H	A	A	H	A	H	H	-
lg3	110	Tag_51093	122	all_1181817	70	H	H	A	A	H	H	A	A	A	-	A	-	A	A	A	A	H	-	-	H	A	A	-	A	A	A	A	A	A	A	A	H	H	-	A	A	-	A	A	-	A	H	H	-
lg3	111	Tag_4351	123.1	all_537918	171	H	H	A	A	H	-	A	A	-	H	A	-	A	-	A	A	H	H	H	-	-	A	H	A	A	A	A	A	A	A	A	H	H	H	A	A	H	A	A	-	A	H	A	H
lg3	*111	Tag_4352	123.1	all_537918	209	H	H	A	A	H	-	A	A	-	H	A	-	A	-	A	A	H	H	H	-	-	A	H	A	A	A	A	A	A	A	A	H	H	H	A	A	H	A	A	-	A	H	A	H
lg3	112	Tag_19322	123.3	all_1657171	34	-	H	A	A	A	H	A	A	A	H	A	H	-	A	A	A	H	-	H	H	A	A	H	A	A	A	A	A	A	A	A	H	-	-	A	A	H	A	A	-	A	H	A	-
lg3	*112	Tag_19326	123.3	all_1657171	69	-	H	A	A	A	H	A	A	A	H	A	H	-	A	A	A	H	-	H	H	A	A	H	A	A	A	A	A	A	A	A	H	-	-	A	A	H	A	A	-	A	H	A	-
lg3	113	Tag_23026	128.2	all_2433475	91	H	A	A	-	H	H	A	-	A	-	A	-	A	-	A	A	H	H	H	-	A	A	H	A	A	-	A	A	A	A	A	H	-	H	A	A	H	A	A	H	A	H	H	A
lg4-1	1	Tag_34115	0	all_738409	41	A	A	H	-	H	A	-	-	A	H	A	-	A	A	A	A	A	A	-	A	-	A	A	A	-	A	A	A	H	A	-	A	H	A	H	A	-	A	A	A	H	A	-	H
lg4-1	2	Tag_52420	1.9	all_1858732	15	A	A	H	A	H	A	A	H	A	H	A	H	-	A	-	A	A	A	A	A	-	A	A	A	A	H	A	A	H	A	H	A	H	A	H	A	A	A	A	A	-	A	H	H
lg4-1	3	Tag_48741	2.6	all_1923329	188	A	A	H	A	-	A	A	H	A	-	-	-	A	A	A	A	A	A	H	A	A	-	A	A	A	-	A	A	H	A	H	-	-	A	H	A	A	A	A	A	H	-	H	H
lg4-1	4	Tag_3490	3.1	all_175224	164	A	A	H	A	H	A	A	H	A	H	A	H	A	A	A	A	A	A	H	A	A	A	A	A	A	H	A	A	H	A	H	A	H	A	H	A	A	A	A	A	H	A	H	H
lg4-1	5	Tag_47903	3.1	all_1160793	184	A	A	H	A	H	A	-	H	A	H	-	H	A	A	A	A	A	A	H	A	A	A	A	A	A	H	A	A	H	-	H	A	H	A	H	A	-	A	A	-	H	A	H	-
lg4-1	6	Tag_5982	3.1	all_1281908	95	A	A	H	A	H	A	A	H	A	H	A	H	A	A	A	A	A	A	H	A	A	A	A	A	A	H	A	A	H	A	H	A	H	A	H	A	A	A	A	A	H	A	H	H
lg4-1	*6	Tag_5983	3.1	all_1281908	244	A	A	H	A	H	A	A	H	A	H	A	H	A	A	A	A	A	A	H	A	A	A	A	A	A	H	A	A	H	A	H	A	H	A	H	A	A	A	A	A	H	A	H	H
lg4-1	7	Tag_32051	3.1	all_1622430	193	A	A	H	A	H	A	A	H	A	H	A	-	A	A	A	A	A	A	H	A	A	A	A	A	A	H	A	A	-	A	H	A	H	A	H	A	A	A	A	A	-	A	H	H
lg4-1	8	Tag_39856	3.1	all_2673762	52	-	A	H	A	H	A	A	H	A	H	A	H	A	A	A	-	A	A	H	-	A	-	A	A	A	-	A	A	H	A	H	A	-	A	H	A	A	A	A	A	H	A	-	H
lg4-1	9	Tag_43551	3.1	all_28305	240	A	A	H	A	H	A	A	H	A	H	A	H	A	A	A	A	A	A	H	A	A	A	A	A	A	H	A	A	H	A	H	A	H	A	H	A	A	A	A	A	H	A	-	H
lg4-1	10	Tag_19769	4.6	all_952297	15	-	A	H	A	H	A	A	H	A	H	-	H	H	A	A	A	A	-	H	A	A	-	A	A	A	-	-	A	H	A	H	A	H	-	-	A	A	-	A	A	H	-	H	-
lg4-1	11	Tag_48969	4.6	all_2497835	186	A	A	H	A	H	A	A	H	A	H	A	H	H	A	A	A	A	A	H	A	A	A	A	A	A	H	A	A	H	A	H	A	H	A	H	A	A	A	A	A	H	A	H	H
lg4-1	*11	Tag_14157	4.6	all_2129921	174	A	A	H	A	H	A	A	H	A	-	A	H	H	A	A	A	A	A	H	A	A	A	A	A	A	H	A	A	H	A	H	A	H	A	H	A	A	A	A	A	H	A	H	H
lg4-1	*11	Tag_19032	4.6	all_2011249	81	A	A	H	A	H	A	A	H	A	H	A	-	H	A	A	A	A	A	-	A	A	A	A	A	A	H	A	A	-	A	H	A	-	A	-	A	A	A	A	A	H	A	H	-
lg4-1	*11	Tag_19770	4.6	all_952297	104	-	A	H	A	H	A	A	H	A	H	-	H	H	A	A	A	A	-	H	A	A	-	A	A	A	H	-	A	H	A	H	A	H	-	H	A	A	-	A	A	H	-	H	H
lg4-1	*11	Tag_19773	4.6	all_952297	243	-	A	H	A	H	A	A	H	A	H	-	H	H	A	A	A	A	-	H	A	A	-	A	A	A	H	-	A	H	A	H	A	H	-	H	A	A	-	A	A	H	-	H	H
lg4-1	*11	Tag_48705	4.6	all_2120006	206	A	-	H	-	H	A	-	H	A	H	-	H	H	A	A	-	-	A	H	-	A	A	-	A	A	H	A	A	H	-	H	A	H	A	H	A	-	A	A	-	H	-	H	H
lg4-1	12	Tag_43260	4.6	all_1864884	62	A	A	H	A	H	A	A	H	A	H	A	H	H	A	A	A	A	A	H	A	A	A	A	A	A	H	A	A	H	A	H	A	H	A	H	A	A	A	A	A	H	A	-	H
lg4-1	13	Tag_43262	4.6	all_1864884	191	A	A	H	A	H	A	A	H	A	H	A	H	H	A	A	A	A	A	H	A	A	A	A	A	A	-	A	A	H	A	H	A	H	A	H	A	A	A	A	A	H	A	-	H
lg4-1	14	Tag_30834	6.6	all_1255652	52	A	A	H	-	H	A	A	H	A	H	-	H	H	A	A	A	A	A	H	A	A	A	A	A	A	H	A	A	-	A	H	A	H	A	H	A	A	A	A	A	-	A	A	H
lg4-1	15	Tag_30836	6.6	all_1255652	76	A	A	H	-	H	A	A	H	A	H	-	H	H	A	A	A	A	A	H	A	A	A	A	A	A	H	A	A	-	A	H	A	H	A	H	A	A	A	A	A	-	A	H	H
lg4-1	16	Tag_11491	6.6	all_962194	232	A	A	H	A	H	A	A	H	A	H	A	H	H	A	A	A	A	A	H	A	A	A	A	A	A	H	A	A	-	A	H	A	H	A	H	A	A	A	A	A	A	A	H	H
lg4-1	17	Tag_43707	7.6	all_2195633	243	A	A	-	A	H	A	A	H	A	H	A	H	-	A	A	A	A	A	H	A	A	A	A	A	A	-	A	A	H	A	H	A	H	A	H	H	A	A	A	A	A	A	-	H
lg4-1	18	Tag_2730	8.6	all_1660029	257	A	A	H	A	H	A	A	H	A	H	A	H	A	A	A	A	A	A	H	A	A	A	A	A	A	H	A	A	H	A	H	A	H	A	H	H	A	A	A	A	A	A	H	H
lg4-1	19	Tag_14929	9.1	all_1203969	119	-	A	H	A	H	A	A	-	A	H	A	-	H	A	-	A	A	A	H	A	-	-	A	A	A	H	A	A	H	A	H	A	-	A	H	H	A	A	A	A	-	A	H	-
lg4-1	20	Tag_1671	9.6	all_1263232	98	A	A	H	A	H	A	A	H	A	H	A	H	-	A	A	A	A	A	H	A	A	A	A	A	A	H	A	A	H	A	H	A	H	A	H	H	A	A	A	A	A	A	H	H
lg4-1	*20	Tag_1672	9.6	all_1263232	197	A	A	H	A	H	A	A	H	A	H	A	H	-	A	A	A	A	A	H	A	A	A	A	A	A	H	A	A	H	A	H	A	H	A	H	H	A	A	A	A	A	A	-	H
lg4-1	21	Tag_43645	10.4	all_1098572	45	A	A	-	A	H	A	A	H	A	H	A	A	H	A	A	A	A	A	H	A	A	A	A	A	-	A	A	A	-	A	-	-	H	A	-	H	-	-	A	A	A	-	H	H
lg4-1	22	Tag_31191	11.4	all_2199296	193	A	A	-	A	H	A	A	H	A	-	A	A	H	A	A	A	A	A	H	A	A	A	A	A	A	A	A	A	-	A	-	A	-	A	H	-	-	A	A	A	A	-	-	A
lg4-1	23	Tag_3109	11.5	all_1702088	103	A	A	H	A	H	A	A	H	A	H	A	A	H	A	A	A	A	A	H	A	A	A	A	A	A	H	A	A	H	A	H	A	H	A	H	H	A	A	A	A	A	A	H	H
lg4-1	24	Tag_34915	11.5	all_2244283	80	A	A	H	A	-	A	A	H	A	H	A	A	H	A	A	A	A	A	H	A	A	A	A	A	A	-	A	A	H	A	H	A	H	A	H	H	A	A	A	A	A	A	H	-
lg4-1	25	Tag_37086	12.7	all_2142122	38	A	A	H	A	H	A	A	H	A	H	A	A	H	A	A	A	A	A	H	A	A	A	A	A	A	H	A	A	H	A	-	A	H	A	H	-	-	A	A	A	A	A	A	-
lg4-1	26	Tag_17172	12.7	all_1302754	63	A	A	H	A	H	A	A	H	A	-	A	A	H	A	A	A	A	A	H	A	A	A	A	A	A	H	A	A	H	A	H	A	-	A	H	H	A	A	A	A	A	A	A	H
lg4-1	*26	Tag_34226	12.7	all_266167	75	A	A	H	A	H	A	A	-	A	H	A	A	H	A	A	A	A	A	H	A	A	A	A	A	A	H	A	A	H	A	H	A	H	A	H	H	A	A	A	A	A	A	A	-
lg4-1	*26	Tag_34227	12.7	all_266167	90	A	A	H	A	H	A	A	-	A	H	A	A	H	A	A	A	A	A	H	A	A	A	A	A	A	H	A	A	H	A	H	A	H	A	H	H	A	A	A	A	A	A	A	-
lg4-1	27	Tag_17171	12.7	all_1302754	26	A	A	H	A	H	A	A	H	A	-	A	A	H	A	A	A	A	A	H	A	A	A	A	A	A	H	A	A	H	A	H	A	-	A	H	H	A	A	A	A	A	A	A	H
lg4-1	28	Tag_35887	14.2	all_2346967	160	A	-	H	-	H	A	A	H	H	H	A	A	H	A	A	-	A	-	H	A	A	A	A	A	A	H	H	A	A	A	H	A	H	A	H	H	A	H	A	A	-	A	A	H
lg4-1	*28	Tag_35890	14.2	all_2346967	199	A	-	H	-	H	A	A	H	H	H	A	A	H	A	A	-	A	-	H	A	A	A	A	A	A	H	H	A	A	A	H	A	H	A	H	-	-	H	A	A	-	A	A	H
lg4-1	*28	Tag_35891	14.2	all_2346967	203	A	-	H	-	H	A	A	H	H	H	A	A	H	A	A	-	A	-	H	A	A	A	A	A	A	H	H	A	A	A	H	A	H	A	H	-	A	H	A	A	-	A	A	H
lg4-1	29	Tag_35889	14.2	all_2346967	169	A	A	H	A	H	A	A	H	A	H	A	A	H	A	A	A	A	A	H	A	A	A	A	A	A	H	A	A	A	A	H	A	H	A	H	H	A	A	A	A	A	A	A	H
lg4-1	30	Tag_35886	14.2	all_2346967	69	A	A	H	A	H	A	A	H	A	H	A	A	H	A	A	A	A	A	H	A	A	A	A	A	A	H	A	A	A	A	H	A	H	A	H	H	A	A	A	A	A	A	A	H
lg4-1	*30	Tag_35892	14.2	all_2346967	217	A	A	H	A	H	A	A	H	A	H	A	A	H	A	A	A	A	A	H	A	A	A	A	A	A	H	A	A	A	A	H	A	H	A	H	H	A	A	A	A	A	A	A	H
lg4-1	31	Tag_42368	14.2	all_2060852	180	A	A	H	A	H	A	A	H	A	H	A	A	H	A	A	A	A	A	H	A	A	A	A	A	A	H	-	A	A	A	H	A	H	A	H	H	A	-	A	A	A	A	A	H
lg4-1	32	Tag_2617	15.7	all_2691195	248	A	A	H	A	H	A	A	H	A	H	A	A	H	A	A	A	A	A	H	A	A	A	A	A	A	H	A	A	A	A	H	A	H	A	H	H	A	A	A	A	A	A	A	H
lg4-1	*32	Tag_2618	15.7	all_2691195	250	A	A	H	A	H	A	A	H	A	H	A	A	H	A	A	A	A	A	H	A	A	A	A	A	A	H	A	A	A	A	H	A	H	A	H	H	A	A	A	A	A	A	A	H
lg4-1	33	Tag_16785	15.7	all_1272942	102	-	A	A	-	H	A	A	H	A	-	A	A	-	A	A	A	A	A	-	A	A	-	-	A	A	H	A	A	A	A	-	A	H	-	-	H	A	A	-	A	-	-	A	H
lg4-1	34	Tag_45715	17.7	all_2694873	58	A	A	H	A	H	A	A	H	A	H	A	A	H	A	A	A	A	A	H	A	A	A	A	A	A	-	A	A	A	A	H	A	H	A	H	H	A	A	A	A	A	A	A	H
lg4-1	35	Tag_43776	17.7	all_1974061	181	A	A	H	A	H	A	A	H	A	H	A	A	H	A	A	A	A	A	H	A	A	A	A	A	-	H	A	A	A	A	-	A	H	A	H	-	A	A	A	A	A	A	A	H
lg4-1	*35	Tag_43777	17.7	all_1974061	182	A	A	H	A	H	A	A	H	A	H	A	A	H	A	A	A	A	A	H	A	A	A	A	A	-	H	A	A	A	A	-	A	H	A	H	-	A	A	A	A	A	A	A	H
lg4-1	*35	Tag_43778	17.7	all_1974061	187	A	A	H	A	H	A	A	H	A	H	A	A	H	A	A	A	A	A	H	A	A	A	A	A	-	H	A	A	A	A	-	A	H	A	H	-	A	A	A	A	A	A	A	H
lg4-1	*35	Tag_43779	17.7	all_1974061	202	A	A	H	A	H	A	A	H	A	H	A	A	H	A	A	A	A	A	H	A	A	A	A	A	-	H	A	A	A	A	-	A	H	A	H	-	A	A	A	A	A	A	A	H
lg4-1	*35	Tag_43780	17.7	all_1974061	244	A	A	H	A	H	A	A	H	A	H	A	A	H	A	A	A	A	A	H	A	A	A	A	A	-	H	A	A	A	A	-	A	H	A	H	-	A	A	A	A	A	A	A	H
lg4-1	36	Tag_2645	22	all_534846	204	A	A	H	A	H	-	A	H	A	H	A	A	-	A	A	A	A	A	H	A	A	A	A	A	A	H	-	A	A	A	H	A	H	A	H	H	A	-	A	A	A	A	A	H
lg4-1	37	Tag_2644	22.6	all_534846	177	A	A	H	A	H	-	A	H	A	H	A	A	-	A	A	A	A	A	H	A	A	A	A	A	A	H	-	A	A	A	H	A	H	A	H	H	A	-	A	A	A	A	A	H
lg4-1	38	Tag_2638	24.9	all_534846	16	A	A	A	A	A	-	A	H	A	H	A	A	-	A	A	A	A	A	H	A	A	A	A	A	A	H	-	A	A	A	H	A	H	A	H	H	A	-	A	A	A	A	A	H
lg4-1	39	Tag_2641	24.9	all_534846	80	A	A	A	A	H	-	A	H	A	H	A	A	-	A	A	A	A	A	H	A	A	A	A	A	A	H	-	A	A	A	H	A	H	A	H	H	A	-	A	A	A	A	A	H
lg4-1	40	Tag_2642	25.4	all_534846	107	A	A	A	A	H	-	A	H	A	H	A	A	-	A	A	A	A	A	H	A	A	A	A	A	A	H	-	A	A	A	H	A	H	A	H	H	A	-	A	A	A	A	A	H
lg4-1	*40	Tag_2639	25.4	all_534846	69	A	A	A	A	H	-	A	H	A	H	A	A	-	A	A	A	A	A	H	A	A	A	A	A	A	H	-	A	A	A	H	A	H	A	H	H	A	-	A	A	A	A	A	H
lg4-1	*40	Tag_2640	25.4	all_534846	71	A	A	A	A	H	-	A	H	A	H	A	A	-	A	A	A	A	A	H	A	A	A	A	A	A	H	-	A	A	A	H	A	H	A	H	H	A	-	A	A	A	A	A	H
lg4-1	*40	Tag_2643	25.4	all_534846	117	A	A	A	A	H	-	A	H	A	H	A	A	-	A	A	A	A	A	H	A	A	A	A	A	A	H	-	A	A	A	H	A	H	A	H	H	A	-	A	A	A	A	A	H
lg4-1	41	Tag_22424	35.8	all_1756344	65	A	A	H	H	H	A	A	H	H	A	-	-	H	A	A	-	A	A	A	A	A	A	A	A	A	H	H	A	A	H	H	A	A	A	-	-	A	A	A	A	A	A	A	H
lg4-1	42	Tag_48372	40.7	all_1163282	199	A	A	H	A	A	A	A	-	A	H	H	A	H	A	A	A	A	A	A	A	A	A	A	A	A	H	A	A	A	A	H	A	H	A	H	H	A	A	A	A	A	A	A	H
lg4-1	43	Tag_25237	40.7	all_1691224	200	A	A	-	A	A	A	A	H	A	-	H	A	H	A	A	A	A	A	A	A	A	A	A	A	A	H	A	A	A	A	H	A	H	A	H	-	A	A	A	A	A	A	A	H
lg4-1	44	Tag_8082	41.2	all_1501378	212	A	A	H	A	A	A	A	H	A	H	H	A	H	A	A	H	A	A	A	A	A	A	A	A	A	H	A	A	A	A	H	A	H	A	H	H	A	A	A	A	A	A	A	H
lg4-1	45	Tag_38309	41.2	all_1211993	47	A	A	H	A	A	A	A	H	A	H	H	A	H	A	A	H	A	A	A	A	A	A	A	A	A	H	A	A	A	A	H	A	H	A	H	H	A	A	A	A	A	A	A	H
lg4-1	*45	Tag_17893	41.2	all_1170427	59	A	A	-	A	A	A	A	H	A	H	H	A	H	A	A	H	A	A	A	A	A	A	A	A	A	H	A	A	A	A	H	A	H	A	H	H	A	A	A	A	A	A	A	H
lg4-1	*45	Tag_17894	41.2	all_1170427	65	A	A	-	A	A	A	A	H	A	H	H	A	H	A	A	H	A	A	A	A	A	A	A	A	A	H	A	A	A	A	H	A	H	A	H	H	A	A	A	A	A	A	A	H
lg4-1	*45	Tag_24871	41.2	all_1755277	182	A	A	H	A	A	A	A	H	A	H	-	A	H	A	A	H	A	A	A	A	A	A	A	A	A	H	A	A	A	A	H	A	H	A	H	H	A	A	A	A	A	A	A	H
lg4-1	*45	Tag_24875	41.2	all_1755277	224	A	A	H	A	A	A	A	H	A	H	-	A	H	A	A	H	A	A	A	A	A	A	A	A	A	H	A	A	A	A	H	A	H	A	H	H	A	A	A	A	A	A	A	H
lg4-1	*45	Tag_38310	41.2	all_1211993	233	A	A	H	A	A	A	A	H	A	H	H	A	H	A	A	H	A	A	A	A	A	A	A	A	A	H	A	A	A	A	H	A	H	A	H	H	A	A	A	A	A	A	A	H
lg4-1	*45	Tag_40755	41.2	all_2242030	174	A	A	H	A	A	A	A	-	A	H	H	A	H	A	A	-	A	A	A	A	A	A	A	A	A	H	A	A	A	A	H	A	-	A	H	H	A	A	A	A	A	A	A	H
lg4-1	*45	Tag_40756	41.2	all_2242030	178	A	A	H	A	A	A	A	-	A	H	H	A	H	A	A	-	A	A	A	A	A	A	A	A	A	H	A	A	A	A	H	A	-	A	H	H	A	A	A	A	A	A	A	H
lg4-1	46	Tag_24900	41.2	all_2015998	71	A	A	H	A	A	A	A	H	A	H	-	A	H	A	A	H	A	A	A	A	A	A	A	A	A	H	A	A	A	A	H	A	H	A	H	H	A	A	A	A	A	A	A	H
lg4-1	47	Tag_47440	41.2	all_441643	39	A	A	H	A	-	-	A	H	A	H	H	-	H	-	-	-	A	A	A	A	-	A	A	-	A	H	A	A	-	A	H	-	H	A	H	H	A	A	-	A	A	A	A	H
lg4-1	*47	Tag_47441	41.2	all_441643	73	A	A	H	A	-	-	A	-	A	H	H	-	-	-	-	-	A	A	A	A	-	A	A	-	A	H	A	A	-	A	H	-	H	A	-	H	A	A	-	A	A	A	A	H
lg4-1	*47	Tag_47442	41.2	all_441643	235	A	A	H	A	-	-	A	H	A	H	-	-	H	-	-	-	A	A	A	A	-	A	A	-	A	H	A	A	-	A	-	-	H	A	-	-	A	A	-	A	A	A	A	H
lg4-1	48	Tag_50307	43.2	all_55385	100	A	A	H	A	A	A	A	H	A	-	H	A	H	A	A	H	A	A	A	A	A	A	A	A	A	H	A	A	A	A	-	A	H	A	H	H	A	A	A	A	A	A	A	H
lg4-1	49	Tag_42745	44.7	all_2188594	61	A	A	H	A	A	A	A	H	A	H	H	A	H	A	A	H	A	A	A	A	A	-	A	A	A	-	A	A	A	A	H	A	H	A	H	H	A	A	A	A	A	A	A	-
lg4-1	50	Tag_476	44.7	all_225553	191	A	A	H	A	A	A	A	H	A	H	H	A	-	A	A	H	A	A	A	A	A	H	A	A	A	H	A	A	A	A	-	A	H	A	H	H	A	A	A	A	A	A	A	H
lg4-1	51	Tag_36891	45.2	all_1973948	65	A	A	A	A	A	A	A	H	A	H	H	A	A	A	A	H	A	A	A	A	A	H	A	A	A	H	A	A	A	A	H	A	H	A	H	H	A	A	A	A	A	A	A	H
lg4-1	52	Tag_38153	46.3	all_1252665	125	A	A	H	A	A	A	A	H	A	H	H	A	H	A	A	H	A	A	A	A	A	H	A	A	A	A	A	A	A	A	H	A	H	A	H	H	A	A	A	A	A	A	A	H
lg4-1	*52	Tag_38154	46.3	all_1252665	128	A	A	H	A	A	A	A	H	A	H	H	A	H	A	A	H	A	A	A	A	A	H	A	A	A	A	A	A	A	A	H	A	H	A	H	H	A	A	A	A	A	A	A	H
lg4-1	53	Tag_37526	46.3	all_1199596	30	A	A	H	A	A	A	A	H	A	H	H	A	H	A	A	H	A	A	A	A	A	-	A	A	A	H	A	A	A	A	H	A	H	A	H	H	A	A	A	A	A	A	A	H
lg4-1	54	Tag_37527	46.8	all_1199596	214	A	A	H	A	A	A	A	H	A	H	H	A	H	A	A	H	A	A	A	A	A	H	A	A	A	H	A	A	A	A	H	A	H	A	H	H	A	A	A	A	A	A	A	H
lg4-1	*54	Tag_37528	46.8	all_1199596	228	A	A	H	A	A	A	A	H	A	H	H	A	H	A	A	H	A	A	A	A	A	H	A	A	A	H	A	A	A	A	H	A	H	A	H	H	A	A	A	A	A	A	A	H
lg4-1	*54	Tag_37529	46.8	all_1199596	237	A	A	H	A	A	A	A	H	A	H	H	A	H	A	A	H	A	A	A	A	A	H	A	A	A	H	A	A	A	A	H	A	H	A	H	H	A	A	A	A	A	A	A	H
lg4-1	55	Tag_38155	47.3	all_1252665	141	A	A	H	A	A	A	A	H	A	H	H	A	H	A	A	H	A	A	A	A	A	H	A	A	A	H	A	A	A	A	H	A	H	A	H	H	A	A	A	A	A	A	A	H
lg4-1	*55	Tag_38156	47.3	all_1252665	230	A	A	H	A	A	A	A	H	A	H	H	A	H	A	A	H	A	A	A	A	A	H	A	A	A	H	A	A	A	A	H	A	H	A	H	H	A	A	A	A	A	A	A	H
lg4-1	56	Tag_47557	49.2	all_179686	51	A	A	H	A	A	A	A	H	A	H	H	A	H	-	A	H	A	A	A	A	A	H	A	A	A	H	A	A	A	A	H	A	H	A	H	H	A	A	A	A	A	A	A	H
lg4-1	*56	Tag_5679	49.2	all_728817	182	A	A	-	A	A	A	A	H	A	-	H	A	H	H	A	H	A	A	A	A	A	H	A	A	A	H	A	A	A	A	H	A	H	A	H	H	A	A	A	A	A	A	A	H
lg4-1	57	Tag_5371	50.1	all_2250624	180	A	A	H	A	A	A	A	H	A	H	H	A	H	H	A	H	A	A	A	A	A	H	A	A	A	-	A	A	A	A	H	A	-	A	H	A	A	A	A	A	A	A	A	-
lg4-1	58	Tag_51684	50.9	all_1764107	51	A	A	H	A	A	A	A	H	A	-	-	A	H	H	A	H	A	A	A	A	A	-	A	A	A	H	A	A	A	A	H	A	-	A	H	-	A	A	A	A	A	A	A	H
lg4-1	59	Tag_8481	51.7	all_1658306	168	A	A	H	A	A	A	A	H	A	H	H	A	H	H	A	H	A	A	A	A	A	H	A	A	A	H	A	A	A	A	H	A	H	A	-	A	-	A	A	A	A	A	A	H
lg4-1	60	Tag_14022	52.4	all_1826184	38	A	A	H	A	A	A	A	H	A	H	H	A	H	H	A	H	A	A	A	A	A	H	A	A	A	H	A	A	A	A	-	-	H	-	H	H	A	A	A	A	-	A	A	H
lg4-1	61	Tag_47377	52.4	all_2250713	96	A	A	H	A	A	-	A	H	A	H	H	A	H	H	A	H	A	-	A	A	A	H	A	A	A	H	A	A	A	A	H	A	H	A	H	H	A	A	A	A	A	A	A	-
lg4-1	62	Tag_51409	52.4	all_2436608	159	A	A	H	A	A	A	A	-	A	-	H	A	H	H	A	H	A	A	A	A	A	H	A	A	A	H	A	A	A	A	H	A	-	A	H	H	A	A	A	A	A	A	A	-
lg4-1	*62	Tag_51412	52.4	all_2436608	232	-	A	H	A	A	A	A	-	A	-	H	A	H	H	A	H	A	A	A	A	A	H	A	A	-	H	A	A	A	A	H	A	-	A	H	H	A	A	A	A	A	A	A	-
lg4-1	*62	Tag_51415	52.4	all_2436608	236	-	A	H	A	A	A	A	-	A	-	H	A	H	H	A	H	A	A	A	A	A	H	A	A	-	H	A	A	A	A	H	A	-	A	H	H	A	A	A	A	A	A	A	-
lg4-1	*62	Tag_51416	52.4	all_2436608	240	A	A	H	A	A	A	A	-	A	-	H	A	H	H	A	H	A	A	A	A	A	H	A	A	-	H	A	A	A	A	H	A	-	A	H	H	A	A	A	A	A	A	A	-
lg4-1	63	Tag_41336	54.1	all_1177528	39	A	A	H	A	A	A	A	-	A	H	H	A	H	H	A	H	A	A	A	A	A	H	A	A	A	-	A	A	A	A	H	A	H	A	-	H	A	A	A	A	A	A	A	A
lg4-1	*63	Tag_12794	54.1	all_2708885	194	A	A	H	A	A	A	A	H	A	H	H	A	H	H	A	H	A	A	A	A	A	H	A	A	A	-	A	A	A	A	H	A	H	A	H	-	A	A	A	A	A	A	A	A
lg4-1	64	Tag_20433	57	all_536311	223	A	A	-	A	A	A	A	H	A	H	H	A	H	H	A	H	A	A	A	A	A	H	A	A	A	H	A	A	A	A	H	A	H	A	H	H	A	A	A	A	A	A	A	A
lg4-1	65	Tag_32779	57.5	all_1290415	149	A	A	H	A	A	A	A	H	A	H	H	A	A	H	A	H	A	A	A	A	A	H	A	A	A	H	A	A	A	A	H	A	H	A	H	H	A	A	A	A	A	A	A	A
lg4-1	*65	Tag_22871	57.5	all_1530479	26	A	A	-	A	A	A	A	H	A	H	H	A	A	H	A	-	A	A	A	A	A	H	A	A	A	-	A	A	A	A	H	A	H	A	H	H	A	A	A	A	A	A	A	A
lg4-1	*65	Tag_32781	57.5	all_1290415	196	A	A	H	A	A	A	A	H	A	H	H	A	A	H	A	H	A	A	A	A	A	H	A	A	A	H	A	A	A	A	H	A	H	A	H	H	A	A	A	A	A	A	A	A
lg4-1	66	Tag_27731	58	all_415107	75	A	A	H	A	A	A	A	H	A	H	H	A	A	H	A	H	A	A	A	A	A	H	A	A	A	H	A	A	A	A	H	A	H	A	H	H	A	A	A	A	A	A	A	A
lg4-1	*66	Tag_117	58	all_2171837	58	A	A	-	A	A	A	A	H	A	H	-	A	A	H	A	H	A	A	A	A	A	-	A	A	A	H	A	A	A	A	-	A	H	A	H	H	A	A	A	A	A	A	A	A
lg4-1	*66	Tag_13158	58	all_1218086	177	A	A	H	A	A	A	A	H	A	H	H	A	A	H	A	H	A	A	A	A	A	H	A	A	A	H	A	A	A	A	H	A	H	A	H	H	A	A	A	A	A	A	A	A
lg4-1	*66	Tag_18532	58	all_2360539	195	A	A	H	A	A	A	A	H	A	H	H	A	A	H	A	H	A	A	A	A	A	H	A	A	A	H	A	A	A	A	H	A	H	A	H	H	A	A	A	A	A	A	A	A
lg4-1	*66	Tag_21986	58	all_1663466	34	A	A	-	A	A	A	A	-	A	-	H	A	A	-	A	-	A	A	A	A	A	H	A	A	A	-	A	A	A	A	-	A	-	A	H	-	A	A	A	A	A	A	A	A
lg4-1	*66	Tag_27732	58	all_415107	87	A	A	H	A	A	A	A	H	A	H	H	A	A	H	A	H	A	A	A	A	A	H	A	A	A	H	A	A	A	A	H	A	H	A	H	-	A	A	A	A	A	A	A	A
lg4-1	*66	Tag_31815	58	all_2248005	37	A	A	H	A	A	A	A	H	A	H	H	A	A	H	A	H	A	A	A	A	A	H	A	A	A	H	A	A	A	A	H	A	H	A	H	H	A	A	A	A	A	A	A	A
lg4-1	*66	Tag_33996	58	all_102936	95	-	-	H	A	A	A	A	H	A	H	H	A	A	H	A	H	A	A	A	A	A	-	A	A	A	H	A	A	A	A	H	A	H	A	H	H	A	A	A	A	A	A	A	-
lg4-1	*66	Tag_47692	58	all_257177	81	A	A	H	A	A	A	A	H	A	H	H	A	A	H	A	H	A	A	A	A	A	H	A	A	A	H	A	A	A	A	H	A	H	A	H	H	A	A	A	A	A	A	A	A
lg4-1	67	Tag_33998	58	all_102936	169	-	-	H	A	A	A	A	H	A	H	H	A	A	H	A	H	A	A	A	A	A	-	A	A	A	H	A	A	A	A	-	A	H	A	H	H	A	A	A	A	A	A	A	-
lg4-1	68	Tag_47682	58	all_2465258	11	A	A	H	A	A	A	A	H	A	H	H	A	A	H	A	H	A	A	A	A	A	H	A	A	A	H	A	A	A	A	A	A	H	A	H	H	A	A	A	A	A	A	A	A
lg4-1	69	Tag_15369	58	all_1664186	245	A	A	H	A	A	A	A	H	A	H	H	A	A	H	A	H	A	A	A	A	A	-	A	A	A	H	A	A	A	A	-	A	H	-	H	H	A	A	A	A	A	A	A	A
lg4-1	70	Tag_9930	60.1	all_2041292	266	A	A	H	-	A	-	A	H	A	H	H	A	A	H	A	H	A	A	-	A	A	H	A	A	A	H	-	-	A	A	-	A	H	A	H	H	A	-	A	A	A	A	A	A
lg4-1	71	Tag_10103	60.1	all_1988194	79	A	A	H	A	A	A	A	H	A	H	H	-	A	H	A	H	A	A	-	A	A	-	A	A	A	H	A	A	A	A	H	A	H	A	-	-	A	A	A	-	A	A	-	-
lg4-1	72	Tag_40011	60.3	all_1947841	71	A	A	H	A	A	A	A	H	A	H	H	A	A	H	A	H	A	A	A	A	A	H	A	A	A	H	A	A	A	A	H	A	H	A	H	H	A	A	A	A	A	A	A	A
lg4-1	73	Tag_524	60.8	all_490173	155	A	A	H	A	A	A	A	H	A	H	H	A	A	-	A	H	A	A	A	A	A	-	A	A	A	H	A	A	A	A	H	A	H	A	H	H	A	A	A	A	A	A	A	A
lg4-1	74	Tag_5486	60.8	all_132929	171	A	A	H	A	A	A	A	H	A	H	H	A	A	H	A	H	A	A	A	A	A	H	A	A	A	A	A	A	A	A	-	A	-	A	H	H	A	-	A	-	A	A	A	A
lg4-1	75	Tag_16010	61.3	all_1251753	24	A	A	H	A	A	A	A	H	A	H	H	A	A	H	A	H	A	A	A	A	A	H	A	A	A	H	A	A	A	A	H	A	H	A	H	H	A	A	A	A	A	A	A	A
lg4-1	76	Tag_38005	61.3	all_1680327	46	A	A	H	A	A	A	A	H	A	H	H	A	A	H	A	H	A	A	A	A	A	H	A	A	A	H	A	A	A	A	H	A	H	A	H	H	A	A	A	A	A	A	A	A
lg4-1	77	Tag_43267	61.3	all_34309	210	A	A	H	A	A	A	A	H	A	H	H	A	A	H	A	H	A	A	A	A	A	H	A	A	A	H	A	A	A	A	H	A	H	A	H	H	A	A	A	A	A	A	A	A
lg4-1	78	Tag_21654	62.3	all_2142005	11	A	A	H	A	A	A	A	H	A	H	H	A	A	H	A	H	A	A	A	A	A	H	A	A	A	H	A	A	A	A	H	H	H	A	H	H	A	A	A	A	A	A	A	A
lg4-1	79	Tag_21655	62.3	all_2142005	220	A	A	H	A	A	A	A	H	A	H	H	A	A	H	A	H	A	A	A	A	A	H	A	A	A	H	A	A	A	A	H	H	H	A	H	-	A	A	A	A	A	A	A	A
lg4-1	*79	Tag_1106	62.3	all_257893	67	A	A	H	A	A	A	A	H	A	H	H	A	A	H	A	H	A	A	A	A	A	H	A	A	A	H	A	A	A	A	H	H	H	A	-	H	A	A	A	A	A	A	A	A
lg4-1	*79	Tag_8589	62.3	all_613856	22	A	A	H	A	A	A	A	H	A	H	H	A	A	H	A	H	A	A	A	A	A	H	A	A	A	H	A	A	A	A	H	H	H	A	H	H	A	A	A	A	A	A	A	A
lg4-1	*79	Tag_8590	62.3	all_613856	89	A	A	H	A	A	A	A	H	A	H	H	A	A	H	A	H	A	A	A	A	A	H	A	A	A	H	A	A	A	A	H	H	H	A	H	H	A	A	A	A	A	A	A	A
lg4-1	*79	Tag_8591	62.3	all_613856	214	A	A	H	A	A	A	A	H	A	H	H	A	A	H	A	H	A	A	A	A	A	H	A	A	A	H	A	A	A	A	H	H	H	A	H	H	A	A	A	A	A	A	A	A
lg4-1	*79	Tag_22783	62.3	all_1880465	65	A	A	H	A	A	A	A	H	A	H	H	A	A	H	A	H	A	A	A	A	A	H	A	A	A	H	A	A	A	A	H	H	H	A	H	H	A	A	A	A	A	A	A	A
lg4-1	*79	Tag_22962	62.3	all_1226849	88	A	A	H	A	A	A	A	H	A	-	H	A	A	-	A	H	A	A	A	A	A	H	A	A	A	H	A	A	A	A	H	-	H	A	H	-	A	A	A	A	A	A	A	A
lg4-1	*79	Tag_39777	62.3	all_662325	66	A	A	H	A	A	A	A	H	A	H	H	A	A	H	A	-	A	A	A	A	A	H	A	A	A	H	A	A	A	A	H	H	H	A	H	H	A	A	A	A	A	A	A	A
lg4-1	*79	Tag_39778	62.3	all_662325	81	A	A	H	A	A	A	A	H	A	H	H	A	A	H	A	-	A	A	A	A	A	H	A	A	A	H	A	A	A	A	H	H	H	A	H	H	A	A	A	A	A	A	A	A
lg4-1	80	Tag_14110	62.6	all_1462071	197	A	A	-	A	A	A	A	H	A	H	H	A	A	H	A	H	A	A	A	A	A	H	A	A	-	H	A	A	A	A	-	-	-	A	-	-	A	A	A	A	A	A	-	A
lg4-1	81	Tag_32216	62.9	all_1994128	42	A	A	H	A	A	A	A	H	A	H	H	A	A	H	A	H	A	A	A	A	A	H	A	A	A	H	A	A	A	A	H	H	H	A	H	H	A	A	A	A	A	A	A	A
lg4-1	*81	Tag_32217	62.9	all_1994128	84	A	A	H	A	A	A	A	H	A	H	H	A	A	H	A	H	A	A	A	A	A	H	A	A	A	H	A	A	A	A	H	H	H	A	H	H	A	A	A	A	A	A	A	A
lg4-1	82	Tag_39781	65.7	all_662325	162	A	A	H	A	A	A	A	H	A	H	H	A	A	H	A	-	A	A	A	A	A	H	A	A	A	H	A	A	A	A	H	H	A	A	H	H	A	A	A	A	A	A	A	A
lg4-1	83	Tag_39783	65.9	all_662325	222	A	A	H	A	A	A	A	H	A	H	H	A	A	H	A	-	A	A	A	A	A	H	A	A	A	H	A	A	A	A	A	H	A	A	H	H	A	A	A	A	A	A	A	A
lg4-1	84	Tag_19918	69	all_2562910	101	A	A	H	A	A	A	A	H	A	A	H	A	A	H	A	H	A	A	A	A	A	H	A	A	A	H	A	A	A	A	A	H	H	A	H	-	A	A	A	A	A	A	A	A
lg4-1	85	Tag_21591	69	all_1190048	61	A	A	H	A	A	A	A	H	A	-	H	A	A	H	A	H	A	A	A	A	A	-	A	A	A	H	A	A	A	A	-	H	H	A	A	H	A	A	A	A	A	A	A	A
lg4-1	*85	Tag_21594	69	all_1190048	201	A	A	H	A	A	A	A	H	A	-	H	A	A	H	A	H	A	A	A	A	A	-	A	A	A	H	A	A	A	A	-	H	-	A	A	H	A	A	A	A	A	A	A	A
lg4-1	86	Tag_20146	71.9	all_132233	141	A	A	H	A	A	A	A	-	A	H	H	A	A	H	A	-	A	A	A	A	A	H	A	A	A	H	A	A	A	A	H	-	H	A	-	H	A	A	A	A	A	A	A	A
lg4-1	87	Tag_12755	72.9	all_1698302	257	A	A	H	A	A	A	A	H	A	H	-	A	A	H	A	H	A	A	A	A	A	-	A	A	A	H	A	A	A	A	H	H	H	A	-	-	A	A	A	A	A	A	A	A
lg4-1	88	Tag_12754	72.9	all_1698302	175	A	A	H	A	A	A	A	H	A	H	-	A	A	H	A	H	A	A	A	A	A	H	A	A	A	H	A	A	A	A	H	H	H	A	-	-	A	A	A	A	A	A	A	A
lg4-1	89	Tag_47737	72.9	all_448644	36	A	A	H	A	A	A	A	H	A	H	-	A	A	-	A	H	A	A	A	A	A	-	A	A	A	H	A	A	A	A	-	H	H	A	H	H	A	A	A	A	A	A	A	A
lg4-1	*89	Tag_47738	72.9	all_448644	45	A	A	H	A	A	A	A	H	A	H	-	A	A	-	A	H	A	A	A	A	A	-	A	A	A	H	A	A	A	A	-	H	H	A	H	H	A	A	A	A	A	A	A	A
lg4-1	*89	Tag_47739	72.9	all_448644	73	A	A	H	A	A	A	A	H	A	H	-	A	A	-	A	H	A	A	A	A	A	-	A	A	A	H	A	A	A	A	-	H	H	A	H	H	A	A	A	A	A	A	A	A
lg4-1	90	Tag_26360	73.9	all_1513497	74	A	A	H	A	A	A	A	H	A	H	H	A	A	H	A	H	A	A	A	A	A	H	A	A	A	H	A	A	A	A	H	H	H	A	H	H	A	A	A	A	A	A	A	A
lg4-1	91	Tag_23058	74.6	all_1663265	167	A	A	H	A	A	A	A	H	A	H	-	A	A	H	A	H	A	A	A	A	A	H	A	A	A	H	A	A	A	A	H	H	H	A	H	H	A	A	A	A	A	A	A	A
lg4-1	92	Tag_43285	76	all_2463778	70	A	A	H	A	A	A	A	H	A	A	H	A	A	H	A	H	A	A	A	A	A	H	A	A	A	H	A	A	A	A	H	H	-	A	H	H	A	A	A	A	A	A	A	A
lg4-1	93	Tag_10457	76	all_1687413	227	A	A	H	A	A	A	A	H	-	A	-	A	A	-	A	H	-	A	A	A	A	H	A	A	A	H	A	-	A	A	H	H	H	A	H	-	-	A	A	A	A	-	A	-
lg4-1	94	Tag_32025	77.5	all_2519845	208	A	A	H	A	A	A	A	H	A	A	H	A	A	H	A	H	A	A	A	A	A	H	A	A	A	H	A	A	A	A	H	H	H	A	H	H	A	A	A	A	A	H	A	A
lg4-1	95	Tag_32022	77.5	all_2519845	43	A	A	H	A	A	A	A	H	A	A	H	A	A	H	A	H	A	A	A	A	A	H	A	A	A	H	A	A	A	A	H	H	H	A	H	H	A	A	A	A	A	H	A	A
lg4-1	96	Tag_24037	79.5	all_1237939	220	A	A	H	A	A	A	A	H	H	A	A	A	A	H	A	H	A	A	A	A	A	H	A	A	A	H	A	A	A	A	H	H	H	A	H	H	A	A	A	A	A	-	A	A
lg4-1	97	Tag_4117	80	all_1747071	224	A	A	-	A	A	A	A	H	H	A	-	A	A	H	A	H	A	A	A	A	A	H	A	A	A	A	A	A	A	A	H	H	H	A	H	H	A	A	A	A	A	H	A	A
lg4-1	*97	Tag_4112	80	all_1747071	39	A	A	-	A	A	A	A	H	H	A	-	A	A	H	A	H	A	A	A	A	A	H	A	A	A	-	A	A	A	A	H	-	H	A	-	H	A	A	A	A	A	H	A	A
lg4-1	98	Tag_36761	80	all_93966	106	A	A	H	A	A	A	A	H	H	A	H	-	A	H	A	H	A	A	A	A	A	H	A	A	A	H	A	A	A	A	H	H	H	A	H	H	A	A	A	A	A	-	A	A
lg4-1	*98	Tag_36762	80	all_93966	151	-	A	H	A	A	A	A	H	H	A	H	-	A	H	A	-	A	A	A	-	-	-	A	A	A	H	A	A	A	A	H	H	H	A	H	H	A	A	A	-	A	-	A	A
lg4-1	99	Tag_51667	80	all_2364275	179	A	A	H	A	A	A	A	-	H	A	-	A	A	H	A	H	A	A	A	A	A	H	A	A	A	H	A	A	A	A	H	H	-	A	H	H	A	A	A	A	A	H	A	A
lg4-1	100	Tag_3530	80.5	all_1665639	230	A	A	H	A	A	A	A	H	H	A	H	A	A	H	A	H	A	A	A	A	A	H	A	A	A	H	A	A	A	A	H	H	H	A	H	H	A	A	A	A	A	H	A	A
lg4-1	101	Tag_8595	80.5	all_2721726	41	A	A	H	A	A	A	A	H	H	A	-	A	A	H	-	H	A	A	A	A	A	H	A	A	A	H	A	A	A	A	H	H	H	A	H	H	A	A	A	A	A	H	A	A
lg4-1	*101	Tag_8596	80.5	all_2721726	47	A	A	H	A	A	A	A	H	H	A	-	A	A	H	A	H	A	A	A	A	A	H	A	A	A	H	A	A	A	A	H	H	H	A	H	H	A	A	A	A	A	H	A	A
lg4-1	102	Tag_26854	83	all_2728472	140	A	A	H	A	A	A	A	H	H	A	H	A	H	H	A	H	A	A	A	A	A	H	A	A	A	H	A	A	A	A	H	H	H	A	H	H	A	A	A	A	A	H	A	A
lg4-1	103	Tag_39920	83	all_2728163	74	A	A	H	A	A	A	A	H	-	A	H	A	H	-	A	H	A	A	A	A	A	H	A	A	A	H	A	A	A	A	H	H	H	A	H	H	A	A	A	A	A	H	A	A
lg4-1	104	Tag_46225	83.5	all_436609	222	A	A	H	A	A	A	A	H	H	A	H	A	H	H	A	H	A	A	A	A	A	H	A	A	A	H	H	A	A	A	H	H	H	A	H	H	A	A	A	A	A	-	A	A
lg4-1	105	Tag_46224	83.5	all_436609	80	A	A	H	A	A	A	A	H	H	A	H	A	H	H	A	H	A	A	A	A	A	H	A	A	A	H	A	A	A	A	H	H	H	A	H	H	A	A	A	A	A	H	A	A
lg4-1	*105	Tag_46226	83.5	all_436609	247	A	A	H	A	A	A	A	H	H	A	H	A	H	H	A	H	A	A	A	A	A	H	A	A	A	H	A	A	A	A	H	H	H	A	H	H	A	A	A	A	A	-	A	A
lg4-1	106	Tag_20390	83.5	all_252448	185	A	A	H	A	A	A	A	H	H	A	-	A	H	-	A	H	A	A	A	A	A	H	A	A	A	-	A	A	A	A	-	H	H	A	-	H	A	A	A	A	A	H	A	A
lg4-1	107	Tag_10117	84	all_2372857	58	-	-	H	-	A	A	-	H	H	A	-	A	H	-	A	H	-	-	A	A	A	-	A	A	-	H	A	A	A	A	-	-	H	A	H	H	A	H	A	A	A	H	A	A
lg4-1	*107	Tag_10119	84	all_2372857	74	-	-	H	-	A	A	-	H	H	A	-	A	H	-	A	H	-	-	A	A	A	-	A	A	-	H	A	A	A	A	-	-	H	A	H	H	A	H	A	A	A	H	A	A
lg4-1	108	Tag_41699	85	all_937617	152	A	A	A	A	A	A	A	H	H	A	H	A	H	H	A	H	A	A	A	A	A	H	A	A	A	A	A	H	A	A	H	H	-	A	H	H	A	H	A	A	A	H	A	A
lg4-1	109	Tag_41697	85	all_937617	42	A	A	H	A	A	A	A	H	H	A	H	A	H	H	A	H	A	A	A	A	A	H	A	A	A	A	A	H	A	A	H	H	-	A	H	H	A	H	A	A	A	H	A	A
lg4-1	*109	Tag_41698	85	all_937617	49	A	A	H	A	A	A	A	H	H	A	H	A	H	H	A	H	A	A	A	A	A	H	A	A	A	A	A	H	A	A	H	H	-	A	H	H	A	H	A	A	A	H	A	A
lg4-1	110	Tag_29756	86	all_1180834	219	A	A	H	A	A	A	A	H	H	A	H	A	H	H	A	H	A	H	A	A	A	H	A	A	A	A	A	H	A	A	H	H	H	A	H	H	A	-	A	A	A	H	A	A
lg4-1	111	Tag_34979	86	all_1521399	165	A	A	H	-	A	A	-	H	-	A	H	A	H	H	A	-	A	H	A	-	-	H	A	A	A	A	A	-	-	A	H	H	-	-	H	H	A	H	A	-	A	H	A	A
lg4-1	*111	Tag_33327	86	all_986579	55	A	A	H	-	A	A	-	H	-	A	H	-	H	H	A	-	A	H	A	-	-	H	A	A	A	A	-	H	-	A	-	H	-	A	H	-	-	H	A	-	A	-	A	A
lg4-1	*111	Tag_33328	86	all_986579	57	A	A	H	-	A	A	-	H	-	A	H	-	H	H	A	-	A	H	A	-	-	H	A	A	A	A	A	H	-	A	-	H	-	A	H	-	-	H	A	-	A	-	A	A
lg4-1	*111	Tag_33329	86	all_986579	97	A	A	H	-	A	A	-	H	-	A	H	-	H	H	A	-	A	H	A	-	-	H	A	A	A	A	A	H	-	A	-	H	-	A	H	-	-	H	A	-	A	-	A	A
lg4-1	112	Tag_40075	87.5	all_1263133	86	A	A	H	A	A	A	A	H	H	A	H	A	H	H	A	H	A	H	A	A	A	H	A	A	A	A	A	H	A	A	H	H	H	A	H	-	A	H	A	A	A	-	A	A
lg4-1	*112	Tag_40076	87.5	all_1263133	98	A	A	H	A	A	A	A	H	H	A	H	A	H	H	A	H	A	H	A	A	A	H	A	A	A	A	A	H	A	A	H	H	H	A	H	-	A	H	A	A	A	-	A	A
lg4-1	113	Tag_31161	88.5	all_2521863	200	-	-	H	-	A	A	-	H	H	-	H	A	H	H	A	H	A	H	A	A	A	H	-	A	-	A	A	H	A	A	H	H	H	A	H	H	A	H	A	A	A	H	-	-
lg4-1	114	Tag_11011	91	all_1215518	45	A	A	H	A	A	A	A	H	H	A	A	A	-	H	A	H	A	H	A	A	A	H	A	A	A	A	A	H	A	A	-	H	H	A	H	H	A	H	A	A	A	H	A	A
lg4-1	*114	Tag_11013	91	all_1215518	48	A	A	H	A	A	A	A	H	H	A	A	A	-	H	A	H	A	H	A	A	A	H	A	A	A	A	A	H	A	A	-	H	H	A	H	H	A	H	A	A	A	H	A	A
lg4-1	*114	Tag_11015	91	all_1215518	175	A	A	H	A	A	A	A	H	H	A	A	A	-	H	A	H	A	H	A	A	A	H	A	A	A	A	A	H	A	A	-	H	H	A	H	H	A	H	A	A	A	H	A	A
lg4-1	*114	Tag_11016	91	all_1215518	188	A	A	H	A	A	A	A	H	H	A	A	A	-	H	A	H	A	H	A	A	A	H	A	A	A	A	A	H	A	A	-	H	H	A	H	H	A	H	A	A	A	H	A	A
lg4-1	115	Tag_26077	91	all_2495699	204	A	A	H	A	A	A	A	H	H	A	A	A	H	H	A	H	A	H	A	A	A	H	A	A	A	A	A	H	A	A	H	H	H	A	H	H	A	H	A	A	A	H	A	A
lg4-1	116	Tag_35792	91	all_2398951	225	A	A	H	A	A	A	A	H	H	A	A	A	H	H	A	-	A	H	A	A	A	H	A	A	A	A	A	H	A	A	-	H	H	A	H	H	A	H	A	A	A	-	A	A
lg4-1	*116	Tag_51059	91	all_2710303	50	A	A	H	A	A	A	A	H	H	A	A	A	-	-	A	H	A	H	A	A	A	-	A	A	A	A	A	-	A	A	H	-	-	A	-	-	A	H	A	A	A	H	A	A
lg4-1	117	Tag_35784	91	all_2398951	84	A	A	H	A	A	A	A	H	H	A	A	A	H	A	A	H	A	H	A	A	A	H	A	A	A	A	A	H	A	A	H	H	H	A	H	H	A	H	A	A	A	-	A	A
lg4-1	118	Tag_10804	93.8	all_1167433	64	A	A	H	-	A	A	A	-	H	A	A	-	H	-	A	H	A	H	A	A	A	-	A	A	A	A	A	H	A	A	A	-	H	A	-	A	A	H	A	A	A	H	A	A
lg4-2	1	Tag_50648	0	all_1768683	183	A	A	-	A	H	H	A	A	A	A	A	-	A	A	H	-	H	A	H	H	-	-	A	H	A	H	-	A	-	H	A	A	A	H	A	A	-	A	-	-	H	A	-	A
lg4-2	2	Tag_33174	4.4	all_1681218	261	A	A	A	A	H	H	A	A	A	A	A	H	A	A	H	H	H	A	-	H	H	-	A	A	A	H	H	A	A	A	A	A	A	-	A	A	A	A	H	H	H	A	A	A
lg4-2	3	Tag_51067	7.5	all_2710303	240	A	A	A	A	-	H	A	A	A	A	H	H	A	A	H	H	H	A	-	-	H	A	A	-	A	H	H	A	H	H	A	A	A	H	A	A	H	A	H	-	-	A	A	A
lg4-2	4	Tag_33601	10.7	all_1471202	36	A	A	A	A	H	H	A	A	A	A	H	A	A	A	H	-	H	A	H	H	H	A	A	-	A	H	H	A	-	H	A	A	A	H	A	A	H	A	H	-	H	A	A	A
lg4-2	*4	Tag_33603	10.7	all_1471202	78	A	A	A	A	H	H	A	A	A	A	H	A	A	A	H	-	H	A	H	H	H	A	A	-	A	H	H	A	-	H	A	A	A	H	A	A	H	A	H	-	H	A	A	A
lg4-2	5	Tag_2815	10.7	all_2148862	25	-	-	A	-	H	-	-	A	A	-	H	H	A	A	-	A	H	A	-	H	H	A	-	H	-	H	-	A	H	H	A	A	A	-	A	A	H	A	H	-	H	A	-	-
lg4-2	6	Tag_2816	10.7	all_2148862	194	-	-	A	-	H	-	-	A	A	-	H	H	A	A	-	H	H	A	-	H	H	A	-	H	-	H	-	A	H	H	A	A	A	-	A	A	H	A	H	-	H	A	-	-
lg4-2	7	Tag_11014	11.8	all_1215518	93	-	-	-	-	H	H	-	-	-	-	H	H	-	-	H	H	H	-	H	H	H	-	-	H	-	H	H	-	H	H	-	-	-	H	-	-	H	-	H	H	H	-	-	-
lg4-2	8	Tag_16513	12.3	all_2674888	68	A	A	A	A	H	H	A	A	A	A	H	H	A	A	H	H	H	A	H	H	H	A	A	H	A	H	H	A	H	H	A	A	A	H	A	A	H	A	H	H	H	A	A	A
lg4-2	9	Tag_33168	12.8	all_1681218	88	-	-	-	-	H	H	-	-	-	-	H	H	-	-	H	H	H	-	H	H	H	-	-	H	-	H	-	-	H	H	-	-	-	H	-	-	H	-	H	H	H	-	-	-
lg4-2	10	Tag_33167	13.8	all_1681218	46	A	A	A	A	H	H	A	A	A	A	A	H	A	A	H	H	H	A	-	H	H	-	A	H	A	H	H	A	H	H	A	A	A	-	A	A	H	A	H	H	H	A	A	A
lg4-2	11	Tag_49970	14.3	all_2039180	94	A	A	A	A	H	H	A	A	A	A	A	H	A	A	H	H	H	A	H	H	H	A	A	H	A	H	H	A	H	H	A	A	A	H	A	A	H	A	H	H	H	A	A	A
lg4-2	12	Tag_49971	14.3	all_2039180	164	A	A	A	A	H	H	A	A	A	A	A	H	A	A	H	H	H	A	H	H	H	A	A	H	A	H	H	A	H	H	A	A	A	H	A	A	H	A	H	H	H	A	A	A
lg4-2	13	Tag_50646	14.3	all_1768683	57	A	A	-	A	H	H	A	A	A	A	A	-	A	A	H	H	H	A	H	H	H	-	A	H	A	H	H	A	A	H	A	A	A	H	A	A	H	A	H	-	H	A	-	A
lg4-2	14	Tag_34673	18.4	all_1212470	181	A	A	A	A	H	H	A	A	A	A	A	H	A	A	H	H	H	A	H	H	H	A	A	H	A	H	H	A	H	H	A	A	H	H	A	A	A	A	H	H	H	A	A	A
lg4-2	15	Tag_9269	18.9	all_1929157	42	A	A	A	A	H	H	A	A	-	A	A	H	A	A	H	H	A	A	H	H	H	A	A	H	A	H	H	A	H	H	-	A	H	H	A	A	A	A	H	H	H	-	A	A
lg4-2	16	Tag_52353	18.9	all_1531821	92	A	A	A	A	-	H	A	-	A	A	A	-	-	A	H	H	A	A	A	H	H	A	A	-	A	H	H	A	H	H	A	A	H	H	A	A	A	A	H	H	H	-	-	A
lg4-2	*16	Tag_52351	18.9	all_1531821	44	A	A	A	A	-	H	A	-	A	A	A	-	-	A	H	-	A	A	A	H	H	A	A	-	A	H	H	A	H	H	A	A	H	H	A	A	A	A	H	H	H	-	-	A
lg4-2	17	Tag_22555	20.4	all_33792	242	A	A	A	A	H	H	A	A	A	A	A	H	A	A	H	H	A	A	-	H	H	A	A	H	A	-	H	A	H	H	A	A	H	H	A	A	A	A	H	-	H	A	A	A
lg4-2	18	Tag_22243	20.4	all_1749390	208	A	A	A	A	H	H	A	A	A	A	A	A	A	A	H	H	A	A	H	H	-	A	A	H	A	-	H	A	H	-	A	A	H	H	A	A	A	A	H	H	H	A	A	A
lg4-2	19	Tag_13325	20.4	all_1506364	31	A	A	A	A	-	H	A	A	A	A	A	-	A	A	H	H	A	A	-	H	H	A	A	H	A	H	H	A	-	-	A	A	H	-	A	A	A	A	H	H	-	A	A	A
lg4-2	20	Tag_15030	20.4	all_1963547	71	A	A	A	A	H	H	A	A	A	A	A	H	A	A	H	H	A	A	H	H	H	A	A	H	A	H	H	A	H	H	A	A	H	H	A	A	A	A	H	H	H	A	A	A
lg4-2	*20	Tag_15031	20.4	all_1963547	216	A	A	A	A	H	H	A	A	A	A	A	H	A	A	H	H	A	A	H	H	H	A	A	H	A	H	H	A	H	H	A	A	H	H	A	A	A	A	H	H	H	A	A	A
lg4-2	21	Tag_22117	20.9	all_1272834	57	A	A	A	A	-	H	A	A	A	A	A	-	A	A	H	H	A	A	-	H	H	A	A	H	A	H	H	A	H	H	A	A	H	H	A	A	A	A	H	H	H	A	A	A
lg4-2	22	Tag_10118	20.9	all_2372857	65	-	-	A	-	H	H	-	A	A	A	A	H	A	A	H	H	-	-	H	H	H	-	A	H	-	H	H	A	H	-	A	A	H	H	A	A	A	A	H	H	H	A	A	A
lg4-2	*22	Tag_10121	20.9	all_2372857	208	-	-	A	-	H	H	-	A	A	A	A	H	A	A	H	H	-	-	H	H	H	-	A	H	-	H	H	A	H	-	A	A	H	H	A	A	A	A	H	H	H	A	A	A
lg4-2	23	Tag_52593	23.4	all_802580	164	A	A	-	-	H	H	A	A	A	-	A	H	-	A	H	H	A	-	H	H	H	A	A	H	A	H	H	-	H	H	A	A	H	H	A	-	A	-	H	H	H	A	-	A
lg4-2	*23	Tag_52594	23.4	all_802580	213	A	A	-	-	H	H	A	A	A	-	A	H	-	A	H	H	A	-	H	H	H	A	A	H	A	H	H	-	H	H	A	A	H	H	A	-	A	-	H	H	H	A	-	A
lg4-2	24	Tag_9814	23.4	all_2583937	236	A	A	A	A	-	H	A	A	A	A	A	H	A	A	H	H	A	A	H	H	H	A	A	H	A	H	H	A	A	H	A	A	H	H	A	A	A	A	H	H	H	A	A	A
lg4-2	25	Tag_3529	23.4	all_1665639	166	A	A	A	A	H	H	A	A	A	A	A	H	A	A	H	H	A	A	H	H	H	A	A	H	A	H	H	A	H	H	A	A	H	H	A	A	A	A	H	H	H	A	A	A
lg4-2	26	Tag_2438	23.4	all_1294394	214	A	A	A	A	H	H	A	A	A	A	A	-	A	A	H	H	A	A	H	H	H	A	A	H	A	H	H	A	H	H	A	A	H	H	A	A	A	A	H	H	H	A	A	A
lg4-2	*26	Tag_26124	23.4	all_1750833	169	A	A	A	A	-	H	A	A	A	A	A	H	A	A	-	H	A	A	H	-	-	A	A	-	A	H	H	A	-	H	A	A	H	H	A	A	A	A	H	H	H	A	A	A
lg4-2	*26	Tag_26126	23.4	all_1750833	210	A	A	A	A	-	H	A	A	A	A	A	H	A	A	-	H	A	A	H	-	-	A	A	-	A	H	H	A	-	H	A	A	H	H	A	A	A	A	H	H	H	A	A	A
lg4-2	*26	Tag_26127	23.4	all_1750833	218	A	A	A	A	-	H	A	A	A	A	A	H	A	A	-	H	A	A	H	-	-	A	A	-	A	H	H	A	-	H	A	A	H	H	A	A	A	A	H	H	H	A	A	A
lg4-2	*26	Tag_26128	23.4	all_1750833	219	A	A	A	A	-	H	A	A	A	A	A	H	A	A	-	H	A	A	H	-	-	A	A	-	A	H	H	A	-	H	A	A	H	H	A	A	A	A	H	H	H	A	A	A
lg4-2	*26	Tag_26129	23.4	all_1750833	220	A	A	A	A	H	H	A	A	A	A	A	H	A	A	-	H	A	A	H	-	-	A	A	-	A	H	H	A	-	H	A	A	H	H	A	A	A	A	H	H	H	A	A	A
lg4-2	*26	Tag_26130	23.4	all_1750833	225	A	A	A	A	-	H	A	A	A	A	A	H	A	A	-	H	A	A	H	-	-	A	A	-	A	H	H	A	-	H	A	A	H	H	A	A	A	A	H	H	H	A	A	A
lg4-2	*26	Tag_26131	23.4	all_1750833	230	A	A	A	A	-	H	A	A	A	A	A	H	A	A	-	H	A	A	H	-	-	A	A	-	A	H	H	A	-	H	A	A	H	H	A	A	A	A	H	H	H	A	A	A
lg4-2	27	Tag_5774	24.1	all_1484261	76	A	A	A	A	H	H	A	A	A	A	A	H	A	A	H	H	A	A	H	-	H	A	A	H	A	-	H	A	H	H	A	A	-	H	A	A	A	A	H	H	H	A	A	A
lg4-2	28	Tag_50918	25.4	all_1292002	169	A	A	A	A	H	H	A	A	A	A	A	H	A	A	-	H	A	H	-	H	H	A	A	-	A	H	H	A	H	-	A	A	H	H	A	A	A	A	H	H	H	A	A	A
lg4-2	*28	Tag_43231	25.4	all_497844	183	A	A	A	A	H	H	A	A	A	A	A	H	A	A	H	H	A	-	H	H	-	A	A	-	A	H	-	A	H	H	A	A	H	H	A	A	A	A	H	H	H	A	A	A
lg4-2	29	Tag_24036	25.4	all_1237939	105	A	A	A	A	H	-	A	A	A	A	A	H	A	A	-	H	A	-	H	H	H	A	A	H	A	H	H	A	H	-	A	A	H	H	A	A	A	A	H	H	H	A	A	A
lg4-2	30	Tag_44055	27.7	all_265741	219	A	A	A	A	H	H	A	A	A	A	A	H	A	A	H	H	A	H	H	H	H	A	A	H	A	H	-	A	H	H	A	A	H	H	A	A	A	A	H	H	H	A	A	A
lg4-2	31	Tag_27470	28.2	all_534388	62	A	A	A	A	H	H	A	A	A	A	A	H	A	A	H	H	A	H	H	H	H	A	A	H	A	H	H	A	H	H	A	A	H	H	A	A	A	A	H	-	H	A	A	A
lg4-2	*31	Tag_27471	28.2	all_534388	81	A	A	A	A	H	H	A	A	A	A	A	H	A	A	H	H	A	H	H	H	H	A	A	H	A	H	H	A	H	H	A	A	H	H	A	A	A	A	H	-	H	A	A	A
lg4-2	32	Tag_47741	29.9	all_448644	241	A	A	A	A	H	H	A	A	A	H	A	H	A	A	H	H	A	H	H	H	-	A	A	H	A	H	H	A	H	H	A	A	H	H	A	A	A	H	H	H	H	A	A	A
lg4-2	33	Tag_15182	30.9	all_1679244	49	A	A	A	A	-	H	A	A	A	H	A	H	A	A	H	H	A	H	H	H	H	A	A	H	A	-	-	A	-	H	A	A	-	H	A	A	A	H	H	A	H	A	A	A
lg4-2	*33	Tag_15183	30.9	all_1679244	71	A	A	A	A	-	H	A	A	A	H	A	H	A	A	H	H	A	H	H	H	H	A	A	H	A	-	-	A	-	H	A	A	-	H	A	A	A	H	H	A	H	A	A	A
lg4-2	*33	Tag_15185	30.9	all_1679244	81	A	A	A	A	-	H	A	A	A	H	A	H	A	A	H	H	A	H	H	H	H	A	A	H	A	-	H	A	-	H	A	A	-	H	A	A	A	H	H	A	H	A	A	A
lg4-2	34	Tag_33065	32.6	all_2255361	222	A	A	A	A	H	H	A	A	A	H	A	H	A	A	H	H	A	H	H	H	H	A	A	H	A	H	H	A	H	H	A	A	H	H	A	A	A	H	H	A	H	A	A	A
lg4-2	*34	Tag_33066	32.6	all_2255361	241	A	A	A	A	H	H	A	A	A	H	A	H	A	A	H	H	A	H	H	H	H	A	A	H	A	H	H	A	H	H	A	A	H	H	A	A	A	H	H	A	H	A	A	A
lg4-2	35	Tag_24814	33.1	all_1905964	193	A	A	A	A	H	H	A	A	A	H	A	H	A	A	-	H	A	H	H	-	H	A	A	-	A	H	H	A	-	H	A	A	H	H	A	A	A	H	H	A	H	A	A	A
lg4-2	36	Tag_32681	33.6	all_1190038	83	A	A	A	A	H	H	A	H	A	H	A	H	A	A	H	H	A	H	H	H	H	A	A	H	A	H	H	A	H	H	A	A	H	H	A	A	A	H	H	A	H	A	A	A
lg4-2	*36	Tag_47188	33.6	all_1261762	79	A	A	A	A	H	H	A	H	A	H	A	H	A	A	H	H	A	H	-	H	H	A	A	-	A	H	H	A	H	H	A	A	H	H	A	A	A	H	H	A	H	A	A	A
lg4-2	37	Tag_8264	33.6	all_1645513	184	A	A	A	A	-	H	A	H	A	H	A	H	A	A	A	H	A	H	H	H	-	A	A	A	A	H	-	A	H	-	A	A	H	H	A	A	A	H	H	A	H	A	A	A
lg4-2	38	Tag_21592	34.6	all_1190048	98	A	A	A	A	-	H	A	H	A	H	A	H	A	A	H	-	A	H	H	A	H	A	A	-	A	H	H	A	-	H	A	A	H	H	A	A	A	H	H	A	H	A	A	A
lg4-2	*38	Tag_21595	34.6	all_1190048	245	A	A	A	A	-	H	A	H	A	H	A	H	A	A	H	-	A	H	H	A	H	A	A	-	A	H	H	A	-	H	A	A	H	H	A	A	A	H	H	A	H	A	A	A
lg4-2	*38	Tag_22965	34.6	all_1226849	218	A	A	A	A	H	H	A	-	A	-	A	-	A	A	-	-	A	H	H	A	H	A	A	-	A	H	H	A	-	-	A	A	H	H	A	A	A	H	H	A	-	A	A	A
lg4-2	39	Tag_44707	34.6	all_1939173	36	A	A	-	-	H	H	A	H	A	H	A	H	-	A	H	H	A	-	-	-	H	A	A	H	A	H	H	-	H	H	A	A	-	H	A	-	A	-	H	A	H	-	A	A
lg4-2	40	Tag_31592	35.3	all_2632588	77	A	A	A	A	H	-	A	H	A	H	A	H	A	A	H	H	A	H	H	A	H	A	A	-	A	-	H	A	H	H	A	A	-	H	A	A	-	H	H	A	H	A	A	A
lg4-2	41	Tag_33290	35.7	all_2439648	96	A	A	A	A	H	H	A	H	A	H	A	H	A	A	H	H	A	H	H	A	H	A	A	H	-	H	H	A	H	A	A	A	H	H	A	A	A	H	H	A	-	A	A	A
lg4-2	42	Tag_36882	37	all_1995978	118	A	A	A	A	H	H	A	H	A	H	A	H	A	A	-	H	A	H	-	A	H	A	A	-	A	-	H	A	H	-	A	A	-	H	-	A	A	H	H	A	-	A	A	A
lg4-2	43	Tag_11822	37	all_25854	222	A	A	A	A	-	-	A	H	A	H	A	-	A	A	-	H	A	H	-	A	-	A	A	-	A	H	H	A	-	-	A	A	H	H	A	A	A	H	-	A	H	A	A	A
lg4-2	44	Tag_19936	41.8	all_1248205	32	A	A	A	A	H	H	A	-	A	-	-	H	-	-	-	H	A	H	H	A	H	A	A	H	-	H	A	A	H	-	A	A	H	H	A	A	A	H	A	A	H	A	A	A
lg4-2	45	Tag_19935	41.8	all_1248205	19	A	A	A	A	H	-	A	-	A	H	-	H	-	-	-	H	A	H	H	A	H	A	A	H	-	H	A	A	H	-	A	A	H	H	A	A	A	H	A	A	H	A	A	A
lg4-2	46	Tag_43268	44.8	all_34309	251	A	A	A	A	H	H	A	H	A	H	A	H	A	A	A	H	A	-	H	A	H	A	A	H	A	H	A	A	H	A	A	H	H	H	A	A	A	-	A	A	-	A	A	A
lg4-2	47	Tag_13672	50.4	all_1640420	214	A	A	A	A	H	H	A	H	A	H	A	H	A	A	H	H	A	H	H	A	H	A	A	A	A	-	-	A	H	A	A	A	H	H	A	A	A	H	H	A	-	A	A	A
lg4-2	48	Tag_13668	50.4	all_1640420	97	A	A	A	A	H	-	A	H	A	H	A	H	A	A	H	H	A	H	H	A	H	A	A	-	-	H	H	A	-	A	A	-	H	H	A	A	A	H	H	A	-	A	A	A
lg4-2	49	Tag_43364	52.5	all_2676323	202	A	A	A	A	H	H	A	H	A	-	A	H	A	A	-	H	A	H	A	A	-	A	A	H	A	-	H	A	H	A	A	H	H	H	A	-	A	H	H	A	H	-	A	A
lg4-2	50	Tag_21739	53.1	all_2030173	241	A	A	A	-	H	H	A	H	A	H	A	H	A	A	H	H	A	H	H	A	H	A	A	-	A	H	H	A	H	A	A	H	H	H	A	A	-	H	H	A	H	-	-	A
lg4-2	*50	Tag_21740	53.1	all_2030173	242	A	A	A	-	H	H	A	H	A	H	A	H	A	A	H	H	A	H	H	A	H	A	A	-	A	H	H	A	H	A	A	H	H	H	A	A	-	H	H	A	H	-	-	A
lg4-2	51	Tag_49274	53.1	all_1850765	240	A	A	A	A	-	H	A	-	A	H	A	-	A	A	H	H	A	-	-	A	-	A	A	H	A	H	H	A	H	A	A	-	-	-	A	A	A	H	H	A	H	A	A	A
lg4-2	52	Tag_5361	53.1	all_2689800	162	A	A	A	A	H	H	A	H	A	H	A	H	A	A	H	H	A	H	H	A	H	-	A	H	A	-	-	A	H	A	A	H	H	H	A	A	A	H	-	-	H	A	-	A
lg4-2	53	Tag_50717	53.1	all_258930	70	A	A	A	A	H	H	A	H	A	H	A	H	A	A	H	H	A	H	H	A	H	A	A	H	A	H	H	A	H	A	A	H	H	H	A	A	A	H	H	A	H	A	A	A
lg4-2	*53	Tag_38006	53.1	all_1680327	47	A	A	A	A	H	H	A	H	A	H	A	-	A	A	H	H	A	H	H	A	H	A	A	-	A	H	H	A	-	A	A	H	H	H	A	A	A	H	H	A	H	A	A	A
lg4-2	*53	Tag_38739	53.1	all_2008808	161	A	A	A	A	H	-	A	H	A	H	A	-	A	A	H	H	A	H	-	A	H	A	A	H	A	H	H	A	H	A	A	H	H	H	A	A	A	H	H	A	H	A	A	A
lg4-2	54	Tag_19801	53.6	all_1180674	196	-	-	-	-	H	H	-	H	-	H	-	H	-	-	H	H	-	H	H	-	H	-	-	H	-	H	H	-	H	-	-	H	H	H	-	-	-	H	H	-	H	-	-	-
lg4-2	*54	Tag_19802	53.6	all_1180674	197	-	-	-	-	H	H	-	H	-	H	-	H	-	-	H	H	-	H	H	-	H	-	-	H	-	H	H	-	H	-	-	H	H	H	-	-	-	H	H	-	H	-	-	-
lg4-2	55	Tag_47923	53.6	all_2134092	169	A	A	A	A	H	H	A	H	A	H	A	H	A	A	H	H	A	H	H	A	H	A	A	-	A	H	H	A	H	A	A	H	H	H	A	A	A	H	H	A	H	A	A	A
lg4-2	*55	Tag_46320	53.6	all_2401446	227	A	A	A	A	H	H	A	-	A	H	A	H	A	A	H	-	A	-	H	A	H	A	A	H	A	H	H	A	-	A	A	H	-	H	A	A	A	-	H	A	H	A	A	A
lg4-2	56	Tag_47922	53.6	all_2134092	26	A	A	A	A	H	H	A	H	A	H	A	H	A	A	H	H	A	H	H	A	H	A	A	H	A	H	H	A	-	A	A	H	H	H	A	A	A	H	H	A	A	A	A	A
lg4-2	57	Tag_8031	54.1	all_2034761	48	A	A	A	A	H	H	A	H	A	H	A	H	-	A	H	H	A	H	-	A	H	A	A	-	A	H	H	A	H	A	A	H	H	H	A	A	A	H	H	A	H	-	A	A
lg4-2	58	Tag_51913	54.6	all_2611586	196	A	A	A	A	H	H	A	H	A	H	A	H	A	A	H	H	A	H	H	A	H	A	A	H	A	H	H	A	H	A	A	H	H	H	A	A	A	H	H	A	H	A	A	A
lg4-2	*58	Tag_51914	54.6	all_2611586	201	A	A	A	A	H	-	A	H	A	-	A	H	A	A	H	-	A	H	H	A	H	A	A	H	A	H	-	A	H	A	A	H	H	H	A	A	A	H	H	A	H	A	A	A
lg4-2	59	Tag_34944	54.6	all_1308838	206	A	A	A	A	H	H	A	H	A	H	A	-	A	A	H	-	A	-	H	A	-	A	A	H	A	H	-	A	-	A	A	H	-	H	A	A	A	-	H	A	H	A	A	A
lg4-2	60	Tag_10976	54.6	all_2000930	88	A	A	A	A	H	H	A	H	A	-	A	-	A	A	H	H	A	H	H	A	H	A	A	-	A	H	-	A	H	A	A	-	-	H	A	A	A	H	H	A	H	A	A	A
lg4-2	*60	Tag_48778	54.6	all_515891	162	A	A	A	A	H	H	A	H	A	H	A	H	A	A	H	H	A	H	H	A	H	A	A	H	A	H	H	A	H	A	A	-	H	H	A	A	-	H	H	A	H	A	-	A
lg4-2	*60	Tag_52265	54.6	all_1912207	202	A	A	A	A	H	H	A	H	A	-	A	-	A	A	H	H	A	H	H	A	-	A	A	H	A	H	H	A	H	A	A	H	A	H	A	A	A	H	-	A	H	A	A	A
lg4-2	*60	Tag_52375	54.6	all_2679676	67	A	A	A	A	H	H	A	-	A	H	A	H	A	A	H	-	A	-	H	A	H	A	A	H	A	H	-	A	H	A	A	H	H	H	A	A	A	H	H	A	-	A	A	A
lg4-2	61	Tag_11871	54.6	all_2346224	228	A	A	A	A	H	H	A	H	A	H	A	H	A	A	H	H	A	H	H	A	H	A	A	H	A	-	H	A	H	A	A	H	H	H	A	A	A	H	-	A	H	A	A	A
lg4-2	62	Tag_33921	55.3	all_2681436	191	A	A	A	A	H	H	A	H	A	H	A	H	A	A	H	H	A	H	-	A	H	A	A	-	A	-	H	A	H	A	A	H	H	H	A	A	A	H	H	A	H	A	A	A
lg4-2	*62	Tag_33915	55.3	all_2681436	47	A	A	A	A	H	H	A	H	A	H	A	H	A	A	H	H	A	H	-	A	H	A	A	H	A	H	H	A	H	A	A	H	H	H	A	A	A	H	H	A	-	A	A	A
lg4-2	63	Tag_46122	55.4	all_433542	171	-	A	-	A	H	H	-	-	-	-	A	H	A	A	-	H	A	H	H	A	H	A	A	H	-	-	H	A	H	A	A	-	-	H	A	-	-	H	H	A	H	-	-	-
lg4-2	64	Tag_46120	55.4	all_433542	86	-	A	A	A	H	H	A	H	A	H	A	H	A	A	H	H	A	H	H	A	H	A	A	H	A	A	H	A	H	A	A	-	-	H	A	-	-	H	H	A	H	-	-	A
lg4-2	65	Tag_30984	55.7	all_2424630	36	A	A	A	A	-	H	A	-	A	H	A	-	A	A	-	-	A	H	H	A	H	A	A	H	A	A	H	A	-	A	A	H	H	-	A	-	-	H	H	A	-	-	-	A
lg4-2	*65	Tag_30985	55.7	all_2424630	231	A	A	A	A	-	H	A	-	A	H	A	-	A	A	H	-	A	H	H	A	H	A	A	H	A	A	H	A	-	A	A	H	H	-	A	-	-	H	H	A	-	-	-	A
lg4-2	66	Tag_25161	55.7	all_2585647	72	A	A	A	A	H	-	A	H	A	H	A	H	A	A	H	H	A	H	H	A	H	A	A	H	A	A	H	A	H	A	A	-	H	H	A	A	A	H	H	A	H	-	-	A
lg4-2	67	Tag_31270	58.4	all_746693	29	A	A	A	A	H	H	A	H	A	H	A	A	-	A	H	H	A	H	H	A	H	A	A	H	A	-	-	A	H	A	-	H	H	H	A	-	A	H	H	A	H	A	A	A
lg4-2	68	Tag_31271	58.4	all_746693	91	A	A	A	A	H	H	A	H	A	H	A	A	-	A	H	H	A	H	H	A	H	A	A	H	A	-	-	A	H	A	-	H	H	H	A	-	A	H	H	A	H	A	A	A
lg4-2	69	Tag_31818	60.4	all_2248005	235	A	A	A	A	H	-	A	-	A	-	A	H	A	A	-	H	A	-	H	A	H	A	A	H	A	H	H	A	H	A	A	H	H	H	A	A	A	-	H	A	H	A	A	A
lg4-2	70	Tag_19203	62.5	all_1681495	16	A	A	A	A	H	H	A	H	A	H	A	H	A	A	H	H	A	A	H	A	H	A	A	-	A	H	H	A	H	A	A	H	H	H	A	A	A	H	H	A	H	A	A	A
lg4-2	71	Tag_52461	64.4	all_1744235	162	A	A	A	A	H	H	A	H	A	H	A	-	A	A	H	H	A	H	-	A	-	A	A	-	A	H	H	-	H	A	-	A	H	H	-	A	A	H	H	A	H	-	-	A
lg4-2	72	Tag_2158	64.4	all_806978	157	A	A	A	A	H	H	A	H	A	H	A	H	A	A	H	H	A	H	H	A	H	A	A	H	A	H	-	A	H	A	A	H	H	H	A	A	A	H	-	A	H	A	A	A
lg4-2	73	Tag_23630	64.4	all_2672231	212	A	A	A	A	H	H	A	H	A	H	A	H	A	A	H	H	A	-	H	A	H	A	A	-	A	H	H	A	H	A	A	H	H	H	A	A	A	H	H	A	H	A	A	A
lg4-2	74	Tag_39372	66.4	all_225888	200	A	A	A	A	H	-	A	H	A	H	A	-	A	A	-	H	A	H	H	A	H	A	A	H	A	H	H	A	H	A	A	-	-	H	A	A	A	H	H	A	H	A	A	H
lg4-2	*74	Tag_25847	66.4	all_1173782	76	A	A	A	A	-	-	A	-	A	H	A	H	A	A	-	H	A	-	-	A	-	A	A	-	A	H	-	A	-	A	A	H	-	-	A	A	A	-	-	A	-	A	A	-
lg4-2	75	Tag_30298	67	all_2701182	47	A	A	A	A	H	H	A	-	A	H	A	H	A	A	H	H	A	H	H	A	H	A	A	A	A	H	H	A	H	A	A	-	-	H	A	A	A	H	H	A	-	A	A	H
lg4-2	76	Tag_8787	68.2	all_1336030	62	-	-	-	-	H	H	-	H	-	H	-	H	-	-	H	H	-	H	H	-	H	-	-	H	-	H	H	-	H	-	-	H	H	H	-	-	-	H	H	-	H	-	-	H
lg4-2	77	Tag_20394	68.2	all_1280848	90	A	A	A	A	H	H	A	H	A	H	A	H	A	A	H	-	A	H	H	A	-	A	A	H	A	H	H	A	H	A	A	H	H	H	A	A	A	H	H	A	H	A	A	H
lg4-2	78	Tag_8479	68.2	all_1658306	23	A	A	A	A	-	H	A	H	A	H	A	-	A	A	-	H	A	H	H	A	H	A	A	H	A	H	H	A	H	A	A	H	H	H	A	A	-	H	H	A	H	A	A	H
lg4-2	*78	Tag_8480	68.2	all_1658306	38	A	A	A	A	-	H	A	H	A	H	A	-	A	A	-	H	A	H	H	A	H	A	A	H	A	H	H	A	H	A	A	H	H	H	A	A	-	H	H	A	H	A	A	H
lg4-2	79	Tag_32896	69.2	all_1726897	185	A	A	A	A	H	H	A	H	A	-	A	-	A	A	H	-	A	H	H	A	H	A	A	-	A	H	H	A	H	A	A	H	H	H	A	A	A	-	H	A	H	A	A	H
lg4-2	80	Tag_20031	69.2	all_1211623	255	-	A	A	A	H	H	A	H	-	H	A	H	A	A	H	H	-	-	H	A	H	A	-	H	-	H	H	A	-	A	A	-	H	H	A	A	-	H	H	A	-	A	A	H
lg4-2	81	Tag_5369	69.2	all_2250624	61	A	A	A	A	H	-	A	H	A	H	A	H	A	A	H	H	A	-	H	A	H	A	A	H	A	H	H	A	H	A	A	H	H	H	A	A	A	H	H	A	H	A	A	H
lg4-2	82	Tag_38275	69.2	all_695063	159	-	A	A	A	H	H	A	H	A	H	A	H	A	A	H	H	A	H	H	A	H	A	A	H	-	H	H	-	H	A	-	-	A	H	A	A	-	-	H	A	H	-	-	H
lg4-2	83	Tag_38273	69.2	all_695063	47	-	A	A	A	H	H	A	H	A	H	A	H	A	A	H	H	A	H	H	A	H	A	A	H	-	H	H	-	H	A	-	H	A	H	A	A	A	-	H	A	H	-	-	H
lg4-2	84	Tag_6386	69.4	all_2572947	92	A	A	A	A	H	H	A	H	A	H	A	H	A	A	H	H	A	H	H	A	H	A	A	H	A	H	H	A	H	A	A	H	H	H	A	A	A	H	H	A	H	A	A	H
lg4-2	*84	Tag_810	69.4	all_1117604	88	A	A	A	A	H	H	A	H	A	-	A	H	A	A	H	H	A	H	H	A	H	A	A	H	A	-	H	A	H	A	A	H	-	H	A	A	A	H	H	A	H	A	A	-
lg4-2	*84	Tag_51683	69.4	all_1764107	39	A	A	A	A	-	H	A	-	A	-	A	-	A	A	-	-	A	-	H	A	-	A	A	-	A	-	-	A	H	A	A	H	-	-	A	A	A	H	-	A	-	A	A	-
lg4-2	85	Tag_37385	69.5	all_1557038	257	A	A	A	A	-	H	A	H	A	H	A	H	A	A	H	H	A	H	H	A	H	A	A	-	A	H	H	A	H	A	A	H	H	H	A	A	A	H	H	A	-	A	A	-
lg4-2	86	Tag_30647	69.5	all_1680811	234	A	A	A	A	H	H	A	H	A	H	A	H	A	A	H	H	A	H	H	A	H	A	A	H	A	-	H	A	H	A	A	H	H	H	A	A	A	-	H	A	H	A	A	H
lg4-2	87	Tag_36323	69.5	all_252494	227	A	A	A	A	H	H	A	H	A	H	A	H	A	A	H	A	A	H	H	A	H	A	A	-	A	-	H	A	H	A	A	H	H	-	A	A	A	H	H	A	A	A	A	-
lg4-2	88	Tag_7365	73.6	all_2137231	63	A	A	A	A	-	H	A	H	A	H	A	A	A	-	-	-	A	H	-	A	H	-	A	-	A	H	H	A	H	A	A	-	H	H	A	A	A	H	H	A	A	A	A	H
lg4-2	89	Tag_48015	73.6	all_1451896	149	A	A	A	A	H	-	A	H	A	A	A	H	A	H	H	-	A	-	H	A	-	A	A	H	A	H	-	A	-	A	A	-	-	H	A	A	A	H	H	A	H	A	A	H
lg4-2	*89	Tag_48012	73.6	all_1451896	82	A	A	A	A	H	-	A	H	A	A	A	H	A	H	H	-	A	-	H	A	-	A	A	H	A	H	-	A	-	A	A	-	-	H	A	A	A	-	H	A	H	A	A	H
lg4-2	90	Tag_477	73.6	all_225553	208	A	A	A	A	H	H	A	H	A	H	A	H	A	H	H	H	A	H	-	A	A	A	A	-	A	H	H	A	H	A	A	-	H	H	A	A	A	H	H	A	H	A	A	H
lg4-2	91	Tag_10199	73.6	all_711580	199	A	A	A	A	H	H	A	H	A	H	A	H	A	H	-	H	A	-	H	A	H	A	A	H	A	H	H	A	H	A	A	H	H	H	A	A	A	H	H	A	H	A	A	H
lg4-2	92	Tag_46029	73.9	all_249609	201	A	A	A	A	H	H	A	H	A	H	A	H	A	H	H	H	A	H	H	A	H	A	A	H	A	H	H	A	H	A	A	H	-	H	A	A	A	H	H	A	H	A	A	H
lg4-2	93	Tag_36890	73.9	all_1973948	50	A	A	A	A	H	H	A	H	A	H	A	H	A	H	H	H	A	H	H	A	H	A	A	H	A	H	H	A	H	A	A	H	H	H	A	A	A	H	H	A	H	A	A	H
lg4-2	94	Tag_42969	75.3	all_1934632	230	-	-	-	-	H	H	-	H	-	H	-	H	-	H	H	H	-	H	-	-	H	H	-	H	-	H	H	-	H	-	-	H	H	H	-	-	-	H	H	-	H	-	-	H
lg4-2	*94	Tag_7045	75.3	all_2465849	26	-	-	-	-	H	H	-	H	-	H	-	H	-	-	H	H	-	H	H	-	H	H	-	-	-	-	H	-	H	-	-	-	H	H	-	-	-	H	H	-	H	-	-	H
lg4-2	*94	Tag_7047	75.3	all_2465849	84	-	-	-	-	H	H	-	H	-	H	-	H	-	-	H	H	-	H	H	-	H	H	-	-	-	-	H	-	H	-	-	-	H	H	-	-	-	H	H	-	H	-	-	H
lg4-2	*94	Tag_7050	75.3	all_2465849	179	-	-	-	-	H	H	-	H	-	-	-	H	-	-	H	-	-	H	H	-	H	H	-	H	-	-	H	-	H	-	-	-	H	H	-	-	-	H	H	-	H	-	-	H
lg4-2	*94	Tag_7052	75.3	all_2465849	245	-	-	-	-	H	H	-	H	-	-	-	H	-	-	H	-	-	H	H	-	H	H	-	-	-	-	H	-	H	-	-	-	H	H	-	-	-	H	-	-	H	-	-	H
lg4-2	95	Tag_24874	76	all_1755277	208	A	A	A	A	H	H	A	H	A	H	A	H	A	H	H	H	A	H	H	A	H	H	A	H	A	H	H	A	H	A	A	H	H	H	A	A	A	H	H	A	H	A	A	H
lg4-2	96	Tag_41802	77.5	all_2573566	157	A	A	A	A	H	H	A	H	A	H	A	H	A	H	H	H	A	H	H	A	H	H	A	H	A	H	H	A	H	A	A	H	H	H	A	A	A	H	H	A	H	A	A	H
lg4-2	97	Tag_35858	80	all_505822	62	-	-	-	-	H	H	-	H	-	H	H	H	-	H	H	H	-	H	H	-	H	H	-	H	-	H	H	-	H	-	-	H	H	H	-	-	-	H	H	-	H	-	-	H
lg4-2	98	Tag_3543	81	all_726637	104	A	A	A	A	H	H	A	H	A	H	H	H	A	H	H	H	-	H	A	A	H	H	A	H	A	H	H	A	H	A	A	H	H	-	A	A	A	H	H	A	-	A	A	H
lg4-2	99	Tag_37632	81	all_2033293	34	-	-	-	-	H	H	-	H	-	H	H	H	-	H	H	H	-	A	-	-	H	H	-	H	-	H	H	-	H	-	-	H	H	A	-	-	-	H	H	-	H	-	-	H
lg4-2	100	Tag_45720	81	all_2694873	224	A	A	A	A	H	H	A	H	A	H	-	H	A	H	H	H	A	H	A	A	H	H	A	H	A	H	H	A	H	A	A	H	H	-	A	A	A	H	H	A	H	A	A	H
lg4-2	101	Tag_40663	81	all_1239176	169	A	A	A	A	H	H	A	H	A	H	H	H	A	H	-	H	A	H	A	A	-	H	A	-	A	A	H	A	-	A	A	-	H	H	A	A	A	H	H	A	H	A	A	H
lg4-2	*101	Tag_40660	81	all_1239176	82	A	A	A	A	H	H	A	H	A	H	H	H	A	H	-	H	A	H	A	A	-	H	A	-	A	-	-	A	H	A	A	-	H	-	A	A	A	H	H	A	H	A	A	H
lg4-2	*101	Tag_40661	81	all_1239176	87	A	A	A	A	H	H	A	H	A	H	H	H	A	H	-	H	A	H	A	A	-	H	A	-	A	-	-	A	H	A	A	-	H	-	A	A	A	H	H	A	H	A	A	H
lg4-2	*101	Tag_40664	81	all_1239176	187	A	A	A	A	H	H	A	H	A	H	H	H	A	H	-	H	A	H	A	A	-	H	A	-	A	A	H	A	-	A	A	-	H	H	A	A	A	H	H	A	H	A	A	H
lg4-2	102	Tag_2615	82.5	all_2691195	86	A	A	A	A	H	H	A	H	A	H	H	H	A	H	H	A	A	H	A	A	H	H	A	H	A	H	H	A	H	A	A	H	H	H	A	A	A	H	H	A	H	A	A	H
lg4-2	103	Tag_44919	83.5	all_209192	32	A	A	A	A	H	H	A	H	A	-	H	H	A	H	H	A	A	H	A	A	H	H	A	H	A	H	H	A	H	A	A	H	H	H	A	A	A	H	H	A	-	A	A	H
lg4-2	104	Tag_12462	85	all_1999597	159	A	A	A	A	H	H	A	H	A	H	H	H	A	H	-	A	A	H	A	A	-	H	A	-	A	H	-	A	A	A	A	-	H	-	A	A	A	H	H	A	H	A	A	-
lg4-2	105	Tag_17173	86	all_1302754	97	A	A	A	A	H	H	A	H	A	H	H	H	A	H	H	A	A	H	A	A	H	H	A	H	A	H	H	A	A	A	A	H	H	H	A	A	A	H	H	A	H	A	A	H
lg4-2	106	Tag_34231	86.4	all_266167	168	A	A	A	A	H	H	A	H	A	H	H	H	A	H	H	A	A	H	A	A	H	H	A	H	A	H	H	A	A	A	A	H	H	H	A	A	A	-	H	A	H	A	A	H
lg4-2	*106	Tag_34230	86.4	all_266167	158	A	A	A	A	H	H	A	H	A	H	H	H	A	H	H	A	A	H	A	A	H	H	A	H	A	H	H	A	A	A	A	H	H	H	A	A	A	-	H	A	H	A	A	H
lg4-2	107	Tag_34233	86.4	all_266167	172	A	A	A	A	H	H	A	H	A	H	H	H	A	H	H	A	A	H	A	A	H	H	A	H	A	H	H	A	A	A	A	H	H	H	A	A	A	-	H	A	H	A	A	H
lg4-2	108	Tag_5674	87.1	all_2205094	56	A	A	A	A	H	-	A	H	A	H	-	-	A	-	-	A	A	H	A	A	H	H	A	-	A	-	H	A	A	A	A	H	A	-	A	A	A	H	-	A	-	A	A	-
lg4-2	109	Tag_46166	87.1	all_481721	66	A	A	A	A	H	H	A	H	A	-	H	H	A	H	A	A	A	H	A	-	H	H	-	H	A	H	H	A	A	A	-	H	-	H	-	A	-	H	H	A	H	A	A	H
lg4-2	110	Tag_46165	87.1	all_481721	34	A	A	A	A	H	H	A	H	A	-	H	H	A	H	A	A	A	H	A	A	H	H	A	H	A	H	H	A	A	A	-	-	A	H	-	A	A	H	H	A	H	A	A	H
lg4-2	111	Tag_3110	87.1	all_1702088	164	A	A	A	A	H	-	A	H	A	H	-	H	A	-	H	A	A	-	A	A	H	H	A	H	A	H	H	A	A	A	A	-	A	H	A	A	A	H	H	A	H	A	A	H
lg4-2	112	Tag_34921	87.8	all_2244283	238	-	A	A	A	H	A	A	-	A	H	H	H	A	H	-	A	A	-	A	A	H	-	A	-	A	-	-	A	A	A	A	-	A	H	A	A	A	H	-	A	H	A	A	H
lg4-2	113	Tag_34914	87.8	all_2244283	26	-	A	A	A	H	-	A	-	A	H	H	H	A	H	H	A	A	-	A	A	H	H	A	-	A	-	H	A	A	A	A	H	A	H	A	A	A	-	-	A	H	A	A	H
lg4-2	114	Tag_27951	89	all_903432	196	-	A	A	A	-	H	A	H	A	H	H	-	A	H	H	A	A	H	A	A	H	-	A	H	A	H	-	A	A	A	A	-	-	H	A	A	A	H	H	A	H	A	A	H
lg4-2	115	Tag_8873	89	all_1168252	54	H	A	A	A	H	H	A	H	A	H	H	A	A	H	H	A	A	H	A	A	H	H	A	H	A	H	H	A	A	A	A	H	A	H	A	A	A	H	H	A	H	A	A	H
lg4-2	*115	Tag_8874	89	all_1168252	102	H	A	A	A	H	H	A	H	A	H	H	A	A	H	H	A	A	H	A	A	H	H	A	H	A	H	H	A	A	A	A	H	A	H	A	A	A	H	H	A	H	A	A	H
lg4-2	*115	Tag_8876	89	all_1168252	242	H	A	A	A	H	H	A	H	A	H	H	A	A	H	H	A	A	H	A	A	H	H	A	H	A	H	H	A	A	A	A	H	A	H	A	A	A	H	H	A	H	A	A	H
lg4-2	116	Tag_48023	89.8	all_491354	190	-	A	A	A	H	H	A	H	A	H	H	A	A	H	H	A	A	H	A	A	-	H	A	H	A	H	H	A	A	A	A	H	A	H	A	A	A	H	H	A	H	A	A	H
lg4-2	117	Tag_52896	90.6	all_2229004	209	H	A	A	A	H	H	A	H	A	H	H	A	A	H	H	A	A	H	A	A	-	H	A	H	A	H	H	A	A	A	A	H	A	H	A	A	A	H	H	A	A	A	A	H
lg4-2	118	Tag_52897	90.6	all_2229004	223	H	A	A	A	H	H	A	H	A	H	H	A	A	H	H	A	A	H	A	A	-	H	A	H	A	H	H	A	A	A	A	H	A	H	A	A	A	H	H	A	A	A	A	H
lg4-2	119	Tag_42990	91.6	all_533154	199	H	A	A	-	H	H	-	H	A	-	H	A	A	H	H	A	-	H	A	-	H	H	-	H	A	H	H	A	A	A	A	H	A	H	A	A	-	H	H	A	A	A	A	H
lg4-2	*119	Tag_42991	91.6	all_533154	208	H	A	A	-	H	H	-	H	A	-	H	A	A	H	H	A	-	H	A	-	H	H	-	H	A	H	H	A	A	A	A	H	A	H	A	A	-	H	H	A	A	A	A	H
lg4-2	120	Tag_48967	91.6	all_2497835	29	H	A	A	A	H	H	A	H	A	-	H	A	A	H	H	A	A	H	A	A	-	H	A	-	A	H	H	A	A	A	A	-	A	H	A	A	A	H	H	A	A	A	A	H
lg4-2	*120	Tag_25484	91.6	all_2014585	185	H	A	A	A	H	H	A	H	A	H	H	A	A	H	H	A	A	H	-	A	H	H	A	H	A	H	H	A	A	A	-	H	A	H	-	A	A	H	H	A	-	A	-	H
lg4-2	121	Tag_40995	91.6	all_1555154	65	H	A	A	A	H	H	A	H	A	H	H	A	-	H	H	A	A	-	A	A	-	H	A	H	A	H	H	A	-	-	A	H	A	H	A	A	A	-	-	A	A	A	A	H
lg4-2	*121	Tag_40996	91.6	all_1555154	78	H	A	A	A	H	H	A	H	A	H	H	A	-	H	H	A	A	-	A	A	-	H	A	H	A	H	H	A	-	-	A	H	A	H	A	A	A	-	-	A	A	A	A	H
lg4-2	122	Tag_34116	93.3	all_738409	86	H	A	A	-	H	-	-	H	A	H	H	A	H	-	H	A	A	H	A	A	H	H	A	H	A	H	-	A	A	A	A	H	A	H	A	A	A	H	A	A	A	A	A	H
lg4-2	123	Tag_19703	93.3	all_1669619	40	H	A	A	A	H	-	A	-	A	H	H	A	-	-	-	A	A	H	A	A	H	H	A	A	A	-	H	A	A	A	A	H	A	H	A	A	A	H	-	A	A	A	A	H
lg4-2	124	Tag_32910	93.3	all_1951911	161	H	-	-	-	-	H	-	H	A	H	H	-	H	H	-	A	-	H	-	-	H	H	-	H	-	H	H	-	-	-	-	H	-	H	-	A	-	H	H	A	-	-	-	H
lg4-2	125	Tag_32906	93.3	all_1951911	46	H	-	-	-	H	H	-	H	-	H	H	-	H	H	-	-	-	H	-	-	H	H	-	H	-	H	H	-	-	-	-	H	-	H	-	-	-	H	H	-	-	-	-	H
lg4-2	126	Tag_29860	94.8	all_2451200	229	H	A	A	A	H	H	A	-	A	H	H	A	H	H	H	A	A	H	A	A	H	H	A	H	A	H	H	A	A	A	A	H	A	H	A	A	A	H	H	A	A	A	A	H
lg4-2	127	Tag_29852	94.8	all_2451200	60	H	A	A	A	H	H	A	H	A	H	H	A	H	H	H	A	A	-	A	A	H	H	A	H	A	H	H	A	A	A	A	H	A	H	A	A	A	-	H	A	A	A	A	H
lg4-2	128	Tag_43038	96	all_1983441	191	H	A	A	A	H	H	A	-	A	H	H	A	-	H	H	A	A	H	A	A	H	H	A	H	A	H	H	A	A	A	A	H	A	-	A	A	A	H	H	A	A	A	A	H
lg4-2	129	Tag_47904	96	all_1160793	187	H	A	A	A	H	H	-	H	A	H	-	A	H	H	H	A	A	H	A	A	H	-	A	H	A	H	H	A	A	-	A	H	A	H	A	A	-	H	H	-	A	A	A	-
lg4-2	130	Tag_32452	98.2	all_930394	255	H	A	A	-	-	H	-	H	A	H	H	-	H	H	H	A	-	H	A	-	H	H	-	H	A	H	H	A	A	A	A	H	A	H	A	A	-	H	H	A	A	A	A	H
lg4-2	131	Tag_9406	99.7	all_744170	210	H	A	A	A	H	H	A	H	A	H	H	A	A	H	H	A	A	H	A	A	H	-	A	-	A	-	H	A	A	A	A	H	A	H	A	A	-	-	H	A	A	A	A	A
lg4-2	*131	Tag_9405	99.7	all_744170	208	H	A	A	A	H	H	A	H	A	H	H	A	A	H	H	A	A	-	A	A	H	-	A	-	A	-	H	A	A	A	A	H	A	H	A	A	-	-	H	A	A	A	A	A
lg4-2	132	Tag_48972	103.2	all_2497835	268	H	A	A	A	H	H	A	H	A	-	H	A	A	H	H	A	A	H	A	A	-	H	A	H	A	H	H	A	A	A	A	-	A	A	A	A	A	H	H	A	A	A	A	H
lg5-1	1	Tag_30017	0	all_216049	241	A	H	A	H	A	H	-	-	A	A	H	A	H	H	-	A	A	H	H	-	A	H	H	A	-	H	A	-	A	-	A	A	H	H	A	-	-	A	A	H	A	H	H	A
lg5-1	2	Tag_24919	2.3	all_1524766	217	A	A	A	H	A	H	H	H	A	A	H	A	H	H	H	A	A	H	-	H	A	H	H	A	H	A	A	A	A	-	-	A	H	H	A	-	-	A	A	H	A	-	H	A
lg5-1	*2	Tag_24920	2.3	all_1524766	218	A	A	A	H	A	H	H	H	A	A	H	A	H	-	H	A	A	H	-	H	A	H	H	A	H	A	A	A	A	-	A	A	H	H	A	A	-	A	A	-	A	-	H	A
lg5-1	3	Tag_26974	6.9	all_1691604	138	A	H	A	H	A	H	H	H	A	A	H	A	H	A	H	A	A	H	H	H	A	H	H	A	H	H	A	H	A	A	A	A	H	H	A	H	H	A	A	H	A	H	H	A
lg5-1	4	Tag_16451	11.3	all_2534091	246	A	H	A	H	A	H	H	H	A	A	H	A	H	H	H	A	A	-	-	H	A	A	H	A	H	-	A	H	A	H	A	A	-	A	A	H	-	A	H	H	A	A	H	A
lg5-1	5	Tag_23692	11.3	all_857950	34	-	H	-	H	-	H	H	H	-	-	H	-	H	H	H	-	-	H	H	H	-	-	H	-	H	H	-	H	-	H	-	-	H	H	-	H	H	-	H	H	-	-	H	-
lg5-1	*5	Tag_23693	11.3	all_857950	69	-	H	-	H	-	H	H	H	-	-	H	-	H	H	H	-	-	H	H	H	-	-	H	-	H	H	-	H	-	H	-	-	H	H	-	H	H	-	H	H	-	-	H	-
lg5-1	*5	Tag_23696	11.3	all_857950	159	-	H	-	H	-	H	H	-	-	-	H	-	H	H	H	-	-	H	H	H	-	-	H	-	H	H	-	H	-	H	-	-	H	H	-	H	H	-	H	H	-	-	H	-
lg5-1	6	Tag_6534	11.3	all_552651	212	-	H	-	H	-	-	H	-	-	-	H	-	H	-	-	-	-	H	H	H	-	-	H	-	-	H	-	H	-	H	-	-	-	H	-	H	H	-	H	H	-	-	-	-
lg5-1	*6	Tag_6535	11.3	all_552651	231	-	H	-	H	-	-	H	-	-	-	H	-	H	-	-	-	-	H	H	H	-	-	H	-	-	H	-	H	-	H	-	-	-	H	-	H	H	-	H	H	-	-	-	-
lg5-1	7	Tag_31201	12.8	all_1460488	54	-	H	-	H	-	H	H	H	-	-	H	-	H	H	H	-	-	H	H	H	-	H	H	-	H	H	-	H	-	H	-	-	H	H	-	H	H	-	-	H	-	-	H	-
lg5-1	8	Tag_10992	13.8	all_944077	74	-	H	-	H	-	H	H	H	-	-	H	-	H	H	H	-	-	H	H	H	-	H	H	-	H	H	-	H	-	H	-	-	H	H	-	H	H	-	-	H	-	-	H	-
lg5-1	9	Tag_28760	15.3	all_1506229	219	A	H	A	H	A	H	H	H	A	A	H	A	H	H	H	A	A	H	H	H	A	H	H	A	H	H	A	-	A	H	A	A	H	H	A	H	H	A	A	H	A	-	H	A
lg5-1	*9	Tag_19672	15.3	all_2707082	223	A	H	A	H	A	H	H	H	A	A	-	A	-	H	H	A	A	H	H	H	A	H	H	A	-	H	A	H	A	H	A	A	-	H	A	H	H	A	A	H	A	H	H	A
lg5-1	10	Tag_26969	15.3	all_1691604	61	A	H	A	H	A	H	H	H	A	A	H	A	H	H	H	A	A	H	H	H	A	H	H	A	H	H	A	H	A	H	A	A	H	H	A	H	H	A	A	H	A	H	H	A
lg5-1	11	Tag_2628	15.3	all_403016	59	A	-	A	H	A	H	H	H	A	A	A	A	H	H	H	A	A	H	-	H	A	H	H	A	H	A	A	H	A	H	A	A	H	H	A	H	H	A	A	H	A	H	H	A
lg5-1	12	Tag_33683	15.9	all_1219722	169	A	H	A	H	A	H	H	H	A	A	H	A	-	H	H	A	A	H	H	-	A	-	-	A	H	H	A	H	A	-	A	A	H	H	A	H	-	A	A	-	A	H	H	A
lg5-1	13	Tag_5847	17.8	all_1949964	235	-	H	-	H	-	H	H	H	-	-	H	-	A	H	H	-	-	H	H	H	-	H	H	-	H	-	-	H	-	H	-	-	H	H	-	H	H	-	-	H	-	H	H	-
lg5-1	14	Tag_5843	17.8	all_1949964	31	-	H	-	H	-	H	H	H	-	-	H	-	H	H	H	-	-	H	H	H	-	H	H	-	H	-	-	H	-	H	-	-	H	H	-	H	H	-	-	H	-	H	H	-
lg5-1	15	Tag_48014	18.6	all_1451896	136	A	H	A	H	A	H	-	H	A	A	H	A	H	H	H	A	A	-	H	H	A	H	-	A	A	A	A	-	A	H	A	A	A	-	A	H	H	A	A	-	A	A	H	A
lg5-1	*15	Tag_48011	18.6	all_1451896	79	A	H	A	H	A	H	-	H	A	A	-	A	H	H	H	A	A	-	H	H	A	H	-	A	A	A	A	-	A	H	A	A	-	-	A	H	H	A	A	-	A	-	H	A
lg5-1	16	Tag_28213	19.3	all_2016203	248	A	-	A	H	A	H	H	H	A	A	H	A	H	H	H	A	A	H	-	H	A	H	H	A	A	A	A	H	A	H	A	A	A	-	A	H	-	A	A	H	A	-	-	A
lg5-1	17	Tag_50005	20.6	all_220174	62	A	-	A	H	A	H	-	H	A	A	-	A	-	H	H	A	A	H	H	-	A	H	-	A	A	A	A	H	A	-	A	A	H	H	A	-	H	A	A	H	A	H	-	A
lg5-1	18	Tag_30267	21.9	all_988159	65	-	H	-	H	-	H	H	H	-	-	H	-	H	H	H	-	-	H	H	H	-	H	H	-	-	-	-	H	-	H	-	-	H	H	-	-	H	-	H	H	-	H	-	-
lg5-1	19	Tag_1779	23.4	all_1769529	32	A	-	A	H	-	H	H	-	A	A	H	A	H	H	H	-	A	H	-	H	-	-	H	-	A	A	-	H	A	H	A	A	-	H	A	H	H	A	-	H	A	H	H	A
lg5-1	20	Tag_49131	24.9	all_1879826	64	A	H	A	H	A	H	H	H	A	A	H	A	H	-	-	A	A	H	-	H	A	H	H	H	A	A	A	H	A	H	A	A	H	H	A	A	H	A	-	H	A	-	H	A
lg5-1	*20	Tag_49132	24.9	all_1879826	78	A	H	A	H	A	H	H	H	A	A	H	A	H	-	-	A	A	H	-	H	A	H	H	H	A	A	A	H	A	H	A	A	H	H	A	A	H	A	-	H	A	-	H	A
lg5-1	21	Tag_41761	25.4	all_253923	232	A	H	A	H	A	H	H	H	A	A	H	A	H	H	H	A	A	H	H	H	A	H	H	H	A	A	A	H	A	H	A	A	H	H	A	A	H	A	H	H	A	H	H	A
lg5-1	*21	Tag_25371	25.4	all_1570743	197	A	H	A	H	A	-	H	-	A	A	H	A	-	H	H	A	A	H	H	H	A	H	H	-	A	A	A	-	A	H	A	A	-	H	A	A	H	A	H	H	A	H	H	A
lg5-1	*21	Tag_33578	25.4	all_1727500	77	A	H	A	H	A	H	H	H	A	A	H	A	H	H	H	A	A	H	H	H	A	H	H	H	A	A	A	H	A	H	A	A	H	H	A	A	H	A	H	H	A	H	H	A
lg5-1	22	Tag_10917	25.4	all_2141393	40	A	H	A	H	A	H	H	H	A	A	-	A	H	-	-	A	A	H	H	H	A	H	-	-	A	A	A	H	A	H	A	A	-	H	A	A	H	A	H	-	A	-	-	A
lg5-1	23	Tag_48938	27.1	all_1521378	177	A	H	A	H	A	H	H	H	A	A	H	A	H	H	-	A	A	-	H	-	A	H	-	H	A	A	A	-	A	A	A	A	-	-	A	A	H	A	H	H	A	-	H	A
lg5-1	24	Tag_42972	27.1	all_2004717	115	A	H	A	H	A	A	H	-	-	A	H	A	-	A	-	-	A	A	H	H	A	H	H	H	-	A	A	H	A	-	A	A	H	H	A	A	H	A	H	-	A	A	-	A
lg5-1	25	Tag_26140	31.3	all_1698128	205	-	H	-	-	-	H	-	H	-	-	H	-	H	H	H	-	-	H	H	H	-	-	-	H	-	-	-	H	-	H	-	-	H	H	-	-	H	-	H	H	-	H	-	-
lg5-1	26	Tag_26138	31.3	all_1698128	163	-	H	-	-	-	H	-	H	-	-	H	-	H	H	H	-	-	H	H	H	-	H	-	H	-	-	-	H	-	H	-	-	H	H	-	-	H	-	H	H	-	H	-	-
lg5-1	*26	Tag_26139	31.3	all_1698128	166	-	H	-	-	-	H	-	H	-	-	H	-	H	H	H	-	-	H	H	H	-	-	-	H	-	-	-	H	-	H	-	-	H	H	-	-	H	-	H	H	-	H	-	-
lg5-1	27	Tag_2084	32.2	all_1282234	230	A	H	A	H	A	H	A	H	A	A	H	A	H	H	H	A	A	H	H	H	A	H	A	H	A	A	A	H	A	H	A	A	H	H	A	A	H	A	H	H	A	-	H	A
lg5-1	28	Tag_14492	32.7	all_339633	205	A	H	A	H	A	H	A	H	A	A	H	A	H	H	-	A	A	H	H	H	A	H	A	H	A	A	A	H	A	H	A	A	H	H	A	A	H	A	H	H	A	H	H	A
lg5-1	29	Tag_14490	32.7	all_339633	67	A	H	A	H	A	H	A	H	A	A	H	A	H	H	H	A	A	H	H	H	A	H	A	H	A	A	A	H	A	H	A	A	H	H	A	A	H	A	H	H	A	H	H	A
lg5-1	30	Tag_20522	35.2	all_1198164	226	A	H	A	H	A	H	A	A	A	A	H	A	A	H	H	A	H	H	-	H	A	H	A	H	A	A	A	-	A	H	A	A	-	-	A	A	H	A	H	-	A	-	-	A
lg5-1	31	Tag_18891	35.2	all_1898656	251	A	H	A	H	A	H	A	A	A	A	H	A	A	H	H	A	H	H	H	H	A	H	A	H	A	A	A	H	A	H	A	A	-	H	A	A	H	A	-	H	A	H	-	A
lg5-1	32	Tag_52424	35.2	all_1511243	26	A	H	A	H	A	H	A	A	A	A	H	A	A	H	H	A	H	H	H	-	A	-	A	H	A	A	A	H	A	H	A	A	-	H	A	A	H	A	H	H	A	H	A	A
lg5-1	*32	Tag_52427	35.2	all_1511243	196	A	H	A	H	A	H	A	A	A	A	H	A	A	H	H	A	H	H	H	-	A	-	A	H	A	A	A	H	A	H	A	A	-	H	A	A	H	A	H	H	A	H	A	A
lg5-1	33	Tag_18888	35.2	all_1898656	50	A	H	A	H	A	H	A	A	A	A	H	A	A	H	H	A	H	H	H	H	A	H	A	H	A	A	A	H	A	H	A	A	-	H	A	A	H	A	-	H	A	-	-	A
lg5-1	34	Tag_8404	35.2	all_722062	101	A	H	A	H	A	H	A	A	A	A	H	A	A	-	H	A	H	-	H	H	A	-	A	H	A	A	A	H	A	H	A	-	H	H	A	-	H	A	H	-	A	H	H	A
lg5-1	35	Tag_15056	36.3	all_2336727	169	A	-	A	H	A	H	A	A	A	A	H	A	A	H	-	A	H	-	-	H	A	H	A	H	A	A	A	H	A	H	A	A	H	H	A	A	H	A	H	H	A	H	H	A
lg5-1	36	Tag_25076	36.3	all_27479	159	A	H	A	H	A	H	A	A	A	A	A	A	A	H	H	A	H	H	H	H	A	H	A	H	A	A	A	-	A	H	A	A	H	H	A	A	H	A	-	H	A	-	H	A
lg5-1	37	Tag_27372	37.8	all_1521602	96	A	-	A	H	A	-	A	A	A	A	-	A	A	-	-	A	-	-	H	H	A	H	A	-	A	A	A	H	A	A	A	A	-	-	A	A	H	A	-	H	A	-	A	A
lg5-1	38	Tag_30943	37.8	all_1991160	60	A	H	A	H	A	H	A	A	A	A	-	A	A	H	H	A	H	H	H	-	A	H	A	H	A	A	A	H	A	A	A	A	H	H	A	A	H	A	H	H	A	H	H	A
lg5-1	*38	Tag_30941	37.8	all_1991160	42	A	H	A	H	A	H	A	A	A	A	-	A	A	H	H	A	H	H	H	-	A	H	A	H	A	A	-	H	A	A	A	A	H	H	A	A	H	A	H	H	A	H	H	A
lg5-1	*38	Tag_30947	37.8	all_1991160	79	A	H	A	H	A	H	A	A	A	A	-	A	A	H	H	A	H	H	H	-	A	H	A	H	A	A	A	H	A	A	A	A	H	H	A	A	H	A	H	H	A	H	H	A
lg5-1	*38	Tag_30949	37.8	all_1991160	97	A	H	A	H	A	H	A	A	A	A	-	A	A	H	H	A	H	H	H	-	A	H	A	H	A	A	A	H	A	A	A	A	H	H	A	A	H	A	H	H	A	H	H	A
lg5-1	*38	Tag_30950	37.8	all_1991160	101	A	H	A	H	A	H	A	A	A	A	-	A	A	H	H	A	H	H	H	-	A	H	A	H	A	A	-	H	A	A	A	A	H	H	A	A	H	A	H	H	A	H	H	A
lg5-1	39	Tag_23529	37.8	all_2462447	99	A	H	A	H	A	H	A	A	A	A	H	A	A	H	H	A	H	H	H	H	A	H	A	H	A	A	A	H	A	A	A	A	H	H	A	A	H	A	H	H	A	H	H	A
lg5-1	40	Tag_33309	38.5	all_1536185	199	A	-	A	-	A	H	A	A	A	A	H	A	A	H	-	A	-	H	H	H	A	H	A	H	A	A	A	H	A	A	A	A	H	H	A	A	-	A	-	H	A	-	H	A
lg5-1	41	Tag_25773	39.8	all_506643	160	A	H	A	H	A	H	A	A	A	A	H	A	A	H	H	A	-	H	H	H	A	H	A	H	A	A	A	H	A	A	A	A	H	-	A	A	H	A	H	H	A	H	-	A
lg5-1	42	Tag_26095	39.8	all_516867	209	A	H	A	H	A	H	A	A	A	A	H	A	A	H	H	A	H	H	H	H	A	H	A	H	A	A	A	H	A	A	A	A	H	H	A	A	H	A	H	H	A	H	H	A
lg5-1	43	Tag_27181	39.8	all_2232038	173	-	H	-	H	-	H	-	-	-	-	H	-	-	H	H	-	H	H	H	H	-	H	-	H	-	-	-	H	-	-	-	-	H	H	-	-	H	-	H	H	-	H	H	-
lg5-1	44	Tag_5155	40.8	all_1224218	39	A	H	A	H	A	H	A	A	A	A	H	A	A	H	H	A	H	H	-	H	A	H	A	H	A	A	A	H	A	A	A	A	H	H	A	A	H	A	A	H	A	H	H	A
lg5-1	*44	Tag_5158	40.8	all_1224218	153	A	H	A	H	A	H	A	A	A	A	H	A	A	H	H	A	H	H	-	H	A	H	A	H	A	A	A	-	A	A	A	A	H	H	A	A	H	A	A	H	A	H	H	A
lg5-1	45	Tag_47208	40.8	all_2700542	33	A	-	A	-	A	-	A	A	A	A	H	A	A	H	-	A	-	H	-	H	A	H	A	H	A	A	A	-	A	A	A	A	-	-	A	A	-	A	H	H	A	H	H	A
lg5-1	46	Tag_10538	41.3	all_1850050	190	A	H	A	H	A	H	A	A	A	A	H	A	A	H	H	A	H	H	H	H	A	H	A	H	A	A	A	H	A	A	A	A	H	H	A	A	H	A	H	H	A	H	H	A
lg5-1	*46	Tag_9491	41.3	all_2129988	170	A	-	A	H	A	H	A	A	A	A	-	A	A	H	H	A	H	H	H	H	A	H	A	H	A	A	A	H	A	A	A	A	H	H	A	A	H	A	H	H	A	H	H	A
lg5-1	*46	Tag_9493	41.3	all_2129988	225	A	-	A	H	A	H	A	A	A	A	-	A	A	H	H	A	H	H	H	H	A	H	A	H	A	A	A	H	A	A	A	A	H	H	A	A	H	A	H	H	A	H	H	A
lg5-1	*46	Tag_17202	41.3	all_2185814	196	A	H	A	H	A	H	A	A	A	A	H	A	A	H	H	A	H	-	-	H	A	H	A	H	A	A	A	H	A	A	A	A	H	H	A	A	H	A	-	H	A	-	-	A
lg5-1	*46	Tag_25650	41.3	all_1198064	160	A	H	A	H	A	H	A	A	A	A	H	A	A	-	H	A	H	H	H	H	A	H	A	H	A	A	A	H	A	A	A	A	H	-	A	A	H	A	-	H	A	H	-	A
lg5-1	*46	Tag_33831	41.3	all_1349431	72	A	H	A	H	A	H	A	A	A	A	H	A	A	H	H	A	H	H	H	H	A	H	A	H	A	A	A	H	A	A	A	A	H	H	A	A	H	A	H	H	A	H	H	A
lg5-1	*46	Tag_40615	41.3	all_504522	27	A	H	A	H	A	H	A	A	A	A	H	A	A	H	H	A	H	H	H	H	A	H	A	H	A	A	A	H	A	A	A	A	H	H	A	A	H	A	H	H	A	H	H	A
lg5-1	*46	Tag_42840	41.3	all_1548533	245	A	H	A	H	A	H	A	A	A	A	H	A	A	H	H	A	-	H	H	H	A	H	A	H	A	A	A	-	A	A	A	A	-	-	A	A	H	A	H	H	A	H	H	A
lg5-1	47	Tag_19825	41.3	all_216906	54	A	H	A	H	A	H	A	A	A	A	H	A	A	H	H	A	H	H	H	H	A	H	A	H	A	A	A	H	A	A	A	A	H	H	A	A	H	A	H	H	A	H	H	A
lg5-1	*47	Tag_19826	41.3	all_216906	83	A	H	A	H	A	H	A	A	A	A	H	A	A	H	H	A	H	H	H	H	A	H	A	H	A	A	A	H	A	A	A	A	H	H	A	A	H	A	H	H	A	H	H	A
lg5-1	*47	Tag_19827	41.3	all_216906	208	A	H	A	H	A	H	A	A	A	A	H	A	A	H	H	A	H	H	H	H	A	H	A	H	A	A	A	H	A	A	A	A	H	H	A	A	H	A	H	H	A	H	H	A
lg5-1	48	Tag_35552	41.3	all_1919027	82	A	H	A	-	A	-	A	A	A	A	H	A	A	H	H	A	H	H	H	H	A	H	A	H	A	A	A	H	A	A	A	A	-	H	A	A	H	A	H	H	A	-	H	A
lg5-1	*48	Tag_35550	41.3	all_1919027	34	A	H	A	-	A	-	A	A	A	A	H	A	A	H	H	A	H	H	H	H	A	H	A	H	A	A	A	H	A	A	A	A	-	H	A	A	H	A	H	H	A	-	H	A
lg5-1	49	Tag_38254	41.3	all_450997	61	A	H	A	H	A	H	A	A	A	A	H	A	A	H	H	A	H	-	-	H	A	A	A	H	A	A	A	H	A	A	A	A	H	H	A	A	H	A	H	-	A	H	H	A
lg5-1	50	Tag_35037	43.4	all_2698824	188	A	H	A	H	A	H	A	A	A	H	H	-	A	A	H	A	H	A	H	H	A	H	A	H	A	A	A	H	A	A	A	A	H	A	A	A	H	A	H	H	A	H	A	-
lg5-1	51	Tag_2308	43.4	all_1237909	170	A	H	A	-	A	H	A	A	A	H	-	A	A	A	H	A	H	A	H	H	A	-	A	H	A	A	A	H	A	A	A	A	H	A	A	A	H	A	H	H	A	H	-	A
lg5-1	52	Tag_41500	43.4	all_2354121	210	A	H	A	H	A	H	A	A	A	-	H	A	A	A	H	A	H	A	H	H	A	H	A	H	A	A	A	H	A	A	A	A	H	A	A	A	H	A	H	H	A	H	H	A
lg5-1	*52	Tag_29076	43.4	all_237227	98	A	H	A	H	A	-	A	A	A	H	H	A	A	A	H	A	H	A	H	H	A	H	A	H	A	A	A	H	A	A	A	A	H	A	A	A	H	A	H	H	A	H	H	A
lg5-1	*52	Tag_41502	43.4	all_2354121	243	A	H	A	H	A	H	A	A	A	-	H	A	A	A	H	A	H	A	H	H	A	H	A	H	A	A	A	H	A	A	A	A	H	A	A	A	H	A	H	H	A	H	H	A
lg5-1	53	Tag_5099	43.4	all_1901711	246	A	H	A	H	A	H	A	A	-	-	A	A	A	A	-	A	H	A	H	H	A	H	A	H	A	A	A	H	A	A	A	-	H	A	A	A	H	A	-	H	A	H	H	A
lg5-1	54	Tag_15334	43.4	all_226598	94	A	H	A	H	A	-	A	A	A	A	H	A	A	A	H	A	H	A	H	H	A	H	A	H	A	A	A	H	A	A	A	A	H	A	A	A	H	A	H	H	A	H	-	A
lg5-1	55	Tag_42834	43.5	all_1556647	72	A	-	A	H	A	H	A	A	A	-	H	A	A	A	H	A	H	A	H	H	A	H	A	-	A	A	A	H	A	A	A	A	H	A	A	A	-	A	-	H	A	H	-	A
lg5-1	56	Tag_52416	45.1	all_2173471	142	A	H	A	H	A	H	A	A	A	A	H	A	A	A	-	A	H	A	H	H	A	H	A	H	A	A	A	H	A	A	A	A	H	A	A	A	A	A	-	H	A	H	H	A
lg5-1	57	Tag_16950	46.7	all_1359727	158	A	H	A	-	A	H	A	A	A	-	-	A	A	A	H	A	H	A	H	-	A	-	A	-	A	A	A	H	A	A	A	A	-	A	A	A	H	A	-	H	A	H	-	A
lg5-1	58	Tag_4320	51.1	all_1218110	31	A	H	A	-	A	A	A	A	-	-	H	A	-	H	H	A	-	-	H	H	A	A	A	H	A	A	A	-	A	A	A	A	H	H	A	A	H	A	H	H	A	H	-	A
lg5-1	59	Tag_4321	54.5	all_1218110	113	A	A	A	-	A	A	A	A	-	-	H	A	-	H	H	A	-	A	A	H	A	A	A	H	A	A	A	-	A	A	A	A	A	-	A	A	H	A	H	A	A	A	-	A
lg5-1	60	Tag_8061	64.9	all_2361644	56	A	H	A	H	A	A	A	A	A	A	H	A	A	H	H	A	-	H	H	H	A	A	A	H	A	A	A	H	A	H	-	A	A	H	A	-	-	A	H	H	A	-	-	A
lg5-1	61	Tag_18893	77.8	all_1898656	267	A	H	A	H	A	-	A	A	A	A	H	A	A	A	H	A	H	H	A	H	A	-	A	A	A	A	A	H	A	H	A	A	H	H	A	A	H	A	H	H	A	A	-	A
lg5-1	62	Tag_18892	78	all_1898656	266	A	H	A	H	A	-	A	A	A	A	H	A	A	A	H	A	H	H	A	H	A	-	A	A	A	A	A	H	A	H	A	A	H	H	A	A	H	A	H	H	A	A	-	A
lg5-2	1	Tag_50854	0	all_1643837	116	A	A	A	H	A	H	A	A	A	H	H	A	A	A	H	A	H	A	H	A	A	H	A	H	A	A	A	H	A	A	A	A	A	A	A	A	H	A	H	H	A	H	H	A
lg5-2	2	Tag_11188	5.4	all_1674652	14	A	H	A	-	A	H	A	A	A	-	H	A	A	A	H	A	H	A	-	H	A	H	A	H	A	A	A	H	A	A	A	A	H	A	A	A	A	A	-	H	A	H	H	A
lg5-2	3	Tag_41366	5.9	all_2333958	227	A	-	A	H	A	H	A	A	A	H	-	A	A	A	H	A	H	A	H	H	A	H	A	-	A	A	A	H	A	A	A	-	H	A	A	A	H	A	H	H	A	H	H	A
lg5-2	4	Tag_44268	6.7	all_4090	11	A	H	A	H	A	H	A	A	A	H	H	A	A	A	H	A	H	A	H	A	A	H	A	H	A	A	A	H	A	A	A	A	H	A	A	A	H	A	H	H	A	H	H	A
lg5-2	5	Tag_26365	6.7	all_2576996	55	A	H	A	H	A	H	A	A	A	H	H	A	A	A	H	A	H	A	H	A	A	-	A	H	A	A	A	H	A	A	A	A	H	A	A	A	H	A	H	H	A	H	H	A
lg5-2	*5	Tag_44800	6.7	all_89200	63	A	H	A	H	A	H	A	A	A	H	H	A	A	A	H	A	H	A	H	A	A	-	A	H	A	A	A	H	A	A	A	A	-	A	A	A	H	A	H	H	A	H	H	A
lg5-2	*5	Tag_44801	6.7	all_89200	87	A	H	A	H	A	H	A	A	A	H	H	A	A	A	H	A	H	A	H	A	A	-	A	H	A	A	A	H	A	A	A	A	-	A	A	A	H	A	H	H	A	H	H	A
lg5-2	6	Tag_38018	6.7	all_2347044	156	A	H	A	H	A	H	A	A	A	H	-	A	-	A	-	A	-	A	H	A	A	H	A	H	A	A	A	H	A	A	A	A	H	A	A	A	H	A	H	H	A	H	H	A
lg5-2	*6	Tag_38019	6.7	all_2347044	176	A	H	A	H	A	H	A	A	A	H	-	A	-	A	-	A	-	A	H	A	A	H	A	H	A	A	A	H	A	A	A	A	H	A	A	A	H	A	H	H	A	H	H	A
lg5-2	*6	Tag_38020	6.7	all_2347044	191	A	H	A	H	A	H	A	A	A	H	-	A	-	A	-	A	-	A	H	A	A	H	A	H	A	A	A	H	A	A	A	A	H	A	A	A	H	A	H	H	A	H	H	A
lg5-2	7	Tag_48163	6.7	all_65119	179	A	H	A	-	A	H	A	A	A	H	H	A	A	A	H	A	H	A	H	A	A	H	A	H	A	A	A	A	A	A	A	A	H	A	A	A	-	A	H	-	A	H	H	A
lg5-2	8	Tag_38021	6.7	all_2347044	256	A	H	A	H	A	H	A	A	A	H	-	A	-	A	-	A	-	A	H	A	A	H	A	H	A	A	A	H	A	A	A	A	H	A	A	A	H	A	H	H	A	H	H	A
lg5-2	9	Tag_5305	8.2	all_2473636	68	A	H	H	H	A	H	A	A	A	-	H	A	A	A	H	A	H	A	H	A	A	H	A	H	A	A	A	H	A	A	A	A	H	A	A	A	H	A	H	H	A	H	H	A
lg5-2	10	Tag_17839	8.2	all_2038416	58	A	-	H	H	A	H	A	A	A	H	H	A	A	A	H	A	H	A	H	A	A	H	A	H	A	A	A	H	A	A	A	A	H	A	A	A	H	A	H	H	A	H	H	A
lg5-2	11	Tag_51260	8.2	all_1438529	64	A	H	H	-	A	H	A	A	A	H	H	A	A	A	H	A	-	A	H	A	A	H	A	H	A	A	A	H	A	A	A	A	H	A	A	A	H	A	H	H	A	H	H	A
lg5-2	12	Tag_12153	8.2	all_1269777	51	A	H	H	H	A	H	A	A	A	H	A	A	A	A	H	A	H	A	H	A	A	H	A	H	A	A	A	H	A	A	A	A	H	A	A	A	H	A	H	H	A	H	H	A
lg5-2	13	Tag_8307	8.2	all_1285972	71	A	H	H	H	A	-	A	A	A	H	-	A	A	A	H	A	-	A	H	A	A	H	A	-	A	A	A	H	A	A	A	A	H	A	A	A	H	A	-	H	A	H	H	A
lg5-2	14	Tag_40066	8.2	all_1762289	153	A	-	H	-	A	H	A	A	A	A	H	A	A	A	H	A	H	A	-	A	A	H	A	H	A	A	A	H	A	A	A	A	H	A	A	A	H	A	H	H	A	-	H	A
lg5-2	15	Tag_40151	10.6	all_1606994	33	A	H	H	H	A	H	A	A	A	H	H	A	A	A	H	A	H	A	H	A	A	H	-	H	A	A	A	-	A	A	A	A	H	A	A	A	H	A	H	H	A	H	H	-
lg5-2	16	Tag_40156	10.6	all_1606994	241	A	H	H	H	A	H	A	A	A	H	H	A	A	A	H	A	H	A	H	A	A	H	H	-	A	A	A	-	A	A	A	A	H	A	A	A	H	A	H	H	A	H	H	-
lg5-2	*16	Tag_40154	10.6	all_1606994	182	A	H	H	H	A	H	A	A	A	H	H	A	A	A	H	A	H	A	H	A	A	H	H	-	A	A	A	-	A	A	A	A	H	A	A	A	H	A	H	H	A	H	H	-
lg5-2	17	Tag_51343	10.6	all_2431655	86	A	H	H	H	A	H	-	A	A	H	H	-	-	A	H	A	-	A	H	A	A	-	H	H	A	A	A	H	A	A	A	A	H	A	A	A	H	A	H	H	A	H	H	H
lg5-2	*17	Tag_51344	10.6	all_2431655	162	A	H	H	H	A	H	-	A	A	H	H	-	-	A	H	A	-	A	H	A	A	-	H	H	A	A	A	H	A	A	A	A	H	A	A	A	H	A	H	H	A	H	H	H
lg5-2	18	Tag_15473	12	all_218141	204	A	H	H	H	A	H	A	A	A	H	H	A	A	A	H	A	H	A	H	A	A	H	H	H	A	A	A	-	A	A	A	A	H	A	A	A	H	A	-	H	A	A	-	H
lg5-2	19	Tag_17704	13	all_1274299	175	A	H	H	H	A	H	A	A	A	H	H	-	-	A	H	A	-	A	H	A	A	-	H	H	A	A	A	H	A	A	A	A	H	A	A	A	H	A	H	H	A	A	H	H
lg5-2	20	Tag_671	13.5	all_880411	229	A	H	H	H	A	H	A	A	H	H	H	A	A	A	H	A	H	A	H	A	A	-	H	H	A	A	A	H	A	A	A	A	H	A	A	A	H	A	H	H	A	A	H	H
lg5-2	*20	Tag_50180	13.5	all_259325	95	A	H	H	H	A	H	A	A	H	H	H	A	A	A	H	A	-	A	H	A	A	H	H	H	A	A	A	H	A	A	A	A	H	A	A	A	H	A	H	-	A	A	H	H
lg5-2	21	Tag_17690	15	all_449392	89	A	H	H	H	A	H	A	A	H	H	H	A	A	A	H	A	H	A	H	A	A	H	H	H	A	A	A	H	A	A	A	A	H	A	A	A	-	A	H	-	A	A	A	H
lg5-2	22	Tag_15561	15	all_2167851	158	A	H	H	-	A	H	A	A	-	H	H	A	A	A	-	A	H	A	H	A	A	H	H	H	A	A	A	H	A	A	A	A	A	A	A	A	H	A	H	H	A	A	A	H
lg5-2	*22	Tag_15560	15	all_2167851	78	A	H	H	-	A	H	A	A	H	H	H	A	A	A	H	A	-	A	H	A	A	H	H	-	A	A	A	H	A	A	A	A	A	A	A	A	H	A	H	-	A	A	A	H
lg5-2	23	Tag_22771	16.5	all_577311	81	A	-	H	H	A	H	A	A	H	H	H	A	A	A	H	A	H	A	-	A	A	H	-	H	A	A	A	H	A	A	A	A	H	A	A	A	H	A	H	H	A	A	A	H
lg5-2	24	Tag_7605	16.5	all_2050028	209	A	H	H	-	A	H	A	A	H	H	H	A	A	A	H	A	H	A	H	A	A	H	H	H	A	A	A	H	A	A	A	A	H	A	A	A	H	A	H	H	A	A	A	H
lg5-2	*24	Tag_7608	16.5	all_2050028	230	A	H	H	-	A	H	A	A	H	H	H	A	A	A	H	A	H	A	H	A	A	H	H	H	A	A	A	H	A	A	A	A	H	A	A	A	H	A	H	H	A	A	A	H
lg5-2	*24	Tag_22769	16.5	all_577311	32	A	-	H	H	A	H	A	A	H	H	H	A	A	A	H	A	H	A	-	A	A	H	-	H	A	A	A	H	A	A	A	A	H	A	A	A	H	A	H	H	A	A	A	H
lg5-2	*24	Tag_22770	16.5	all_577311	40	A	-	H	H	A	H	A	A	H	H	H	A	A	A	H	A	H	A	-	A	A	H	-	H	A	A	A	H	A	A	A	A	H	A	A	A	H	A	H	H	A	A	A	H
lg5-2	25	Tag_5643	16.5	all_2207455	197	A	-	H	H	A	H	A	A	H	H	H	A	A	A	H	A	-	A	H	A	A	H	H	H	A	A	A	H	A	A	A	A	H	A	A	A	H	A	-	H	A	A	A	H
lg5-2	26	Tag_48664	17.5	all_256480	78	A	H	H	H	A	H	A	A	H	H	H	-	A	A	H	A	H	A	H	A	A	H	H	H	A	A	A	H	A	A	A	A	H	A	A	A	H	A	H	H	A	A	A	H
lg5-2	*26	Tag_48665	17.5	all_256480	192	A	H	H	H	A	H	A	A	H	H	H	-	A	A	H	A	H	A	H	A	A	H	H	H	A	A	A	H	A	A	A	A	H	A	A	A	H	A	H	H	A	A	A	H
lg5-2	*26	Tag_48666	17.5	all_256480	194	A	H	H	H	A	H	A	A	H	H	H	-	A	A	H	A	H	A	H	A	A	H	H	H	A	A	A	H	A	A	A	A	H	A	A	A	H	A	H	H	A	A	A	H
lg5-2	*26	Tag_48667	17.5	all_256480	235	A	H	H	H	A	H	A	A	H	H	H	-	A	A	H	A	H	A	H	A	A	H	H	H	A	A	A	H	A	A	A	A	H	A	A	A	H	A	H	H	A	A	A	H
lg5-2	27	Tag_23779	20	all_1175251	181	A	H	H	H	A	H	A	A	H	H	H	A	A	A	H	A	H	A	H	A	A	H	H	H	A	A	-	H	A	A	A	A	H	A	A	A	H	H	H	H	A	A	A	H
lg5-2	28	Tag_32428	20	all_2002397	237	A	H	H	H	A	H	A	A	H	H	H	A	A	A	H	A	H	A	H	A	A	H	H	H	A	A	H	H	A	A	A	A	H	A	A	A	H	H	H	H	A	A	A	H
lg5-2	*28	Tag_32429	20	all_2002397	246	A	H	H	H	A	H	A	A	H	H	H	A	A	A	H	A	H	A	H	A	A	H	H	H	A	A	H	H	A	A	A	A	H	A	A	A	H	H	H	H	A	A	A	H
lg5-2	29	Tag_17318	20	all_1936955	230	A	H	H	H	A	H	A	A	H	H	H	A	A	A	-	A	H	A	H	A	A	H	H	H	A	A	H	H	A	A	A	A	H	A	A	A	-	H	A	H	A	-	A	-
lg5-2	30	Tag_17312	22.3	all_1936955	83	A	H	H	H	A	-	A	A	H	H	A	A	A	A	H	A	H	A	H	A	A	H	H	H	A	A	H	-	A	A	A	A	H	A	A	A	H	H	-	H	A	-	A	-
lg5-2	31	Tag_17315	22.3	all_1936955	183	A	H	H	H	A	H	A	A	H	H	A	A	A	H	H	-	H	-	H	-	A	H	H	H	-	A	H	H	A	A	A	A	H	A	A	A	-	H	-	H	A	-	H	-
lg5-2	32	Tag_2250	24.5	all_2173721	124	A	-	H	-	A	H	A	A	H	H	H	A	A	A	H	A	H	A	A	A	A	H	-	H	A	A	H	H	A	A	A	A	H	A	A	A	H	-	-	H	A	A	-	-
lg5-2	33	Tag_2251	26.4	all_2173721	143	A	-	H	-	A	H	A	A	H	H	H	A	A	A	H	A	A	A	A	A	A	H	-	H	A	A	H	H	A	A	A	A	H	A	A	A	H	-	-	H	A	A	-	-
lg5-2	*33	Tag_2253	26.4	all_2173721	201	A	-	H	-	A	H	A	A	H	H	H	A	A	A	H	A	A	A	-	A	A	H	-	H	A	A	H	H	A	A	A	A	H	A	A	A	H	-	-	H	A	A	-	-
lg5-2	*33	Tag_2254	26.4	all_2173721	208	A	-	H	-	A	H	A	A	H	H	H	A	A	A	H	A	A	A	-	A	A	H	-	H	A	A	H	H	A	A	A	A	H	A	A	A	H	-	-	H	A	A	-	-
lg5-2	34	Tag_28831	28.5	all_257862	186	A	H	H	H	A	H	A	A	H	H	H	A	A	A	H	A	A	-	-	A	A	-	H	H	A	A	-	H	A	A	A	A	H	A	A	A	H	H	H	H	A	A	A	H
lg5-2	*34	Tag_28829	28.5	all_257862	64	A	H	H	H	A	H	A	A	H	H	H	A	A	A	H	A	-	A	H	A	A	H	H	H	A	A	H	H	A	A	A	A	H	A	A	A	H	H	H	H	A	A	A	H
lg5-2	35	Tag_31892	30.5	all_1250113	246	A	H	-	H	A	H	A	A	H	H	H	A	A	A	H	A	-	A	H	A	A	H	H	H	A	-	H	-	A	A	A	A	H	A	A	A	H	H	H	H	A	A	A	H
lg5-2	36	Tag_23131	31	all_223914	44	A	H	H	H	A	H	A	A	H	H	H	A	A	A	H	A	-	A	H	A	A	H	H	H	A	A	H	H	A	A	A	A	H	A	A	A	H	H	H	H	A	A	A	H
lg5-2	*36	Tag_23132	31	all_223914	96	A	H	H	H	A	H	A	A	H	H	H	A	A	A	H	A	-	A	H	A	A	H	H	H	A	A	H	H	A	A	A	A	-	A	A	A	H	H	H	H	A	A	A	H
lg5-2	37	Tag_2823	35.1	all_1559623	107	A	H	A	H	A	A	H	A	H	H	H	A	A	A	H	A	H	A	H	A	A	H	H	H	A	A	A	H	A	A	A	A	H	A	A	A	H	H	-	H	A	A	A	H
lg5-2	38	Tag_40179	38.3	all_2558914	53	A	H	H	A	A	H	H	A	H	H	H	A	A	A	H	A	H	A	H	A	A	H	-	H	A	A	H	H	A	A	A	A	-	A	A	A	H	H	H	H	A	A	A	H
lg5-2	*38	Tag_40181	38.3	all_2558914	178	A	-	H	A	A	H	H	A	H	H	H	A	A	A	H	A	H	A	H	A	A	H	-	H	A	A	H	H	A	A	A	A	-	A	A	A	H	H	H	-	A	A	A	H
lg5-2	*38	Tag_40182	38.3	all_2558914	211	A	-	H	A	A	H	H	A	H	H	H	A	A	A	H	A	H	A	H	A	A	H	-	H	A	A	H	H	A	A	A	A	-	A	A	A	H	H	H	-	A	A	A	H
lg5-2	39	Tag_28414	42.6	all_503104	239	A	H	H	A	A	H	H	A	H	H	H	A	A	A	H	A	A	A	-	A	A	H	A	H	A	A	A	H	A	A	A	A	H	A	A	A	-	H	H	H	A	-	A	H
lg5-2	*39	Tag_28410	42.6	all_503104	165	A	H	H	A	A	H	H	A	H	H	H	A	A	A	H	A	-	A	-	A	A	H	A	H	A	A	-	H	A	A	A	A	H	A	A	A	-	H	H	H	A	-	A	H
lg5-2	*39	Tag_28411	42.6	all_503104	186	A	H	H	A	A	H	H	A	H	H	H	A	A	A	H	A	-	A	-	A	A	H	A	H	A	A	-	H	A	A	A	A	H	A	A	A	-	H	H	H	A	-	A	H
lg5-2	*39	Tag_28413	42.6	all_503104	195	A	H	H	A	A	H	H	A	H	H	H	A	A	A	H	A	-	A	-	A	A	H	A	H	A	A	-	H	A	A	A	A	H	A	A	A	-	H	H	H	A	-	A	H
lg5-2	40	Tag_27873	50.6	all_2057664	79	A	H	H	A	A	H	-	A	H	H	H	-	-	-	H	A	-	A	H	A	A	-	A	A	A	A	H	H	A	A	-	A	H	A	A	A	H	H	H	H	A	A	A	H
lg5-2	41	Tag_27874	52.5	all_2057664	108	A	H	H	A	A	H	-	A	H	A	H	-	-	-	H	A	-	A	H	A	A	-	A	A	A	A	H	H	A	A	-	A	H	A	A	A	H	H	H	H	A	A	A	H
lg5-2	42	Tag_27872	53.6	all_2057664	37	A	H	H	A	A	H	-	A	H	A	H	-	-	-	H	A	-	A	H	A	A	-	A	A	A	A	H	H	A	A	-	A	H	A	A	A	H	H	H	H	A	A	A	H
lg5-2	43	Tag_27870	55.4	all_2057664	19	A	H	H	A	A	H	-	A	H	A	H	-	-	-	H	A	-	A	H	A	A	-	H	A	A	A	H	H	A	A	-	A	H	A	A	A	H	H	H	H	A	A	A	H
lg5-2	*43	Tag_27871	55.4	all_2057664	25	A	H	H	A	A	H	-	A	H	A	H	-	-	-	H	A	-	A	H	A	A	-	H	A	A	A	H	H	A	A	-	A	H	A	A	A	H	H	H	H	A	A	A	H
lg5-2	44	Tag_27875	61.3	all_2057664	176	A	H	H	A	A	H	-	A	H	H	H	-	-	-	H	A	-	A	H	A	A	-	H	H	A	A	H	H	A	A	-	A	H	A	A	A	H	H	H	H	A	A	A	H
lg5-2	*44	Tag_27877	61.3	all_2057664	214	A	H	H	A	A	H	-	A	H	H	H	-	-	-	H	A	-	A	H	A	A	-	H	H	A	A	H	H	A	A	-	A	H	A	A	A	H	H	H	H	A	A	A	H
lg5-2	*44	Tag_27878	61.3	all_2057664	219	A	H	H	A	A	H	-	A	H	H	H	-	-	-	H	A	-	A	H	A	A	-	H	H	A	A	H	H	A	A	-	A	H	A	A	A	H	H	H	H	A	A	A	H
lg5-2	45	Tag_27876	61.3	all_2057664	213	A	H	H	A	A	H	-	A	H	H	H	-	-	-	H	A	-	A	H	A	A	-	H	H	A	A	H	H	A	A	-	A	H	A	A	A	H	H	H	H	A	A	A	H
lg5-2	46	Tag_23837	61.3	all_2341363	159	A	H	H	A	A	H	H	A	H	H	H	A	A	A	H	A	H	A	H	A	A	H	-	H	A	A	H	H	A	A	A	A	H	A	A	A	H	H	H	H	A	A	A	H
lg5-2	47	Tag_19908	61.3	all_1754339	161	A	H	H	A	A	H	H	A	H	H	H	A	A	A	H	A	H	A	H	A	A	H	H	-	A	A	H	-	A	A	A	A	-	A	A	A	H	H	H	H	A	A	A	H
lg5-2	48	Tag_14839	62.8	all_1867726	89	A	H	H	A	A	H	H	A	H	H	-	A	A	A	H	A	H	A	H	A	A	H	H	H	A	A	H	H	A	A	A	A	A	A	A	A	H	H	H	-	A	A	A	H
lg5-2	49	Tag_49619	63.3	all_208780	211	A	H	H	A	A	H	-	A	H	H	H	A	A	A	H	A	-	A	H	A	A	H	H	H	A	A	H	H	A	A	A	A	A	A	A	A	H	H	H	H	A	A	A	H
lg5-2	*49	Tag_12179	63.3	all_1201223	196	A	H	H	A	A	H	H	A	H	H	H	A	A	A	H	A	-	A	H	A	A	H	H	H	A	A	H	H	A	A	A	A	A	A	A	A	H	H	H	H	A	-	-	H
lg5-2	*49	Tag_49620	63.3	all_208780	219	A	H	H	A	A	H	-	A	H	H	H	A	A	A	H	A	-	A	H	A	A	H	H	H	A	A	H	H	A	A	A	A	A	A	A	A	H	H	H	-	A	A	A	H
lg5-2	50	Tag_6447	63.8	all_241175	65	-	H	H	-	-	H	H	-	H	H	-	-	-	-	H	-	H	-	-	-	-	H	H	H	-	-	H	-	-	-	-	-	-	-	-	-	H	H	H	H	-	-	-	H
lg5-2	51	Tag_47485	63.8	all_192733	205	A	H	H	A	A	H	H	A	H	H	H	A	A	A	-	A	H	A	H	A	A	H	H	H	A	A	H	H	A	A	A	A	A	A	A	A	H	H	H	H	A	A	-	H
lg5-2	52	Tag_10493	65.8	all_2254269	17	A	H	H	A	A	H	H	A	H	H	H	A	A	A	-	A	H	A	H	A	A	H	H	H	A	A	H	H	A	A	A	A	A	A	A	H	H	H	H	H	A	A	A	H
lg5-2	*52	Tag_6031	65.8	all_1265177	178	A	H	-	A	A	-	-	A	H	-	H	A	A	A	H	A	-	A	H	A	A	-	H	H	A	A	H	H	A	A	A	A	A	A	A	H	H	H	H	H	A	A	A	H
lg5-2	*52	Tag_6033	65.8	all_1265177	208	A	H	-	A	A	-	-	A	H	-	H	A	A	A	H	A	-	A	H	A	A	-	H	H	A	A	H	H	A	A	A	A	A	A	A	H	H	H	H	-	A	A	A	H
lg5-2	53	Tag_52001	67.4	all_1763273	236	A	H	H	A	A	H	H	A	-	H	H	A	A	A	H	A	H	A	H	A	A	H	H	-	A	A	H	H	A	A	A	A	A	A	A	H	H	-	H	H	A	A	A	H
lg5-2	*53	Tag_52000	67.4	all_1763273	209	A	H	H	A	A	H	H	A	-	H	H	A	A	A	H	A	H	A	H	A	A	H	H	-	A	A	H	H	A	A	A	A	A	A	A	H	H	-	H	H	A	A	A	H
lg5-2	54	Tag_4318	71.8	all_1480704	221	A	H	H	A	A	-	H	A	H	H	H	A	A	A	H	A	H	A	H	A	A	-	H	H	A	A	H	A	A	A	A	A	A	A	A	H	A	H	H	-	A	A	A	H
lg5-2	*54	Tag_4314	71.8	all_1480704	177	A	H	H	A	A	-	H	A	H	H	H	A	A	A	H	A	H	A	H	A	A	-	H	H	A	A	H	A	A	A	A	A	A	A	A	H	A	H	H	-	A	A	A	H
lg6-1	1	Tag_47841	0	all_167684	154	A	A	A	A	A	-	H	H	A	H	A	A	A	H	A	H	H	A	A	H	H	H	A	A	A	A	A	A	H	A	H	A	A	A	H	H	A	H	A	H	H	H	H	A
lg6-1	2	Tag_6829	4.7	all_411332	66	A	A	-	A	A	H	H	H	H	H	A	A	A	H	H	H	H	A	A	H	H	H	A	A	A	A	A	A	H	-	H	A	H	A	H	H	H	H	-	H	H	H	H	A
lg6-1	*2	Tag_6830	4.7	all_411332	84	A	A	-	A	A	H	H	H	H	H	A	A	A	-	H	H	H	A	A	H	H	H	A	A	A	A	A	A	H	-	H	A	H	A	H	H	H	H	-	H	H	H	H	A
lg6-1	*2	Tag_6835	4.7	all_411332	195	A	A	H	A	A	H	H	H	H	H	A	A	A	H	H	H	H	A	A	H	H	H	A	A	A	A	A	A	H	-	H	A	H	A	H	H	-	H	-	H	H	H	H	A
lg6-1	3	Tag_35381	5.3	all_1798584	214	A	A	H	A	A	H	H	H	H	-	A	A	A	H	H	H	H	A	A	H	H	-	A	A	A	A	A	A	H	A	H	A	H	A	H	H	H	H	H	H	H	H	H	A
lg6-1	4	Tag_41484	5.3	all_1694697	208	A	A	H	A	A	H	H	H	H	H	A	A	A	H	H	H	H	A	A	H	H	H	A	A	A	A	A	A	H	A	H	A	H	A	H	H	H	H	H	H	H	H	H	A
lg6-1	*4	Tag_51341	5.3	all_1686733	190	A	A	H	A	A	H	H	H	H	H	A	A	A	H	H	H	H	A	-	H	-	H	A	A	A	A	A	A	H	A	H	A	H	A	H	H	H	H	H	H	H	H	H	-
lg6-1	5	Tag_7348	6	all_519956	228	A	A	H	A	-	-	-	H	-	-	A	A	A	H	H	-	H	A	A	H	H	-	-	A	A	A	A	A	H	-	-	A	H	A	-	-	H	-	H	-	-	H	H	A
lg6-1	*5	Tag_7346	6	all_519956	153	A	A	H	A	-	-	-	H	-	-	A	A	A	H	H	-	H	A	A	H	H	-	-	A	A	A	A	A	H	-	-	A	H	A	-	-	H	-	H	-	-	H	H	A
lg6-1	*5	Tag_7347	6	all_519956	155	A	A	H	A	-	H	-	H	H	-	A	A	A	H	H	-	H	A	A	H	H	-	-	A	A	-	A	A	H	-	-	A	H	A	-	-	H	-	H	-	-	H	H	A
lg6-1	*5	Tag_7349	6	all_519956	241	A	A	H	A	-	-	-	H	H	-	A	A	A	H	H	-	H	A	A	H	H	-	-	A	A	A	A	A	H	-	-	A	H	A	-	-	H	-	H	-	-	H	H	A
lg6-1	6	Tag_36383	7.4	all_1287272	44	A	A	H	A	A	H	A	-	H	H	A	A	A	H	H	H	H	A	A	H	H	H	A	A	A	A	A	A	H	A	H	A	H	A	H	-	H	-	H	H	H	H	H	A
lg6-1	7	Tag_2929	7.9	all_2149771	239	A	A	H	-	-	-	H	A	-	H	A	-	A	H	H	H	A	A	A	-	H	H	A	A	A	A	A	A	-	A	H	A	-	A	A	H	H	-	-	H	H	-	-	-
lg6-1	8	Tag_14689	8.6	all_516092	237	A	A	-	A	A	H	H	-	H	H	A	A	A	-	-	H	H	A	A	-	H	-	A	A	A	A	A	A	H	A	H	-	-	A	-	-	-	H	H	-	H	H	-	A
lg6-1	9	Tag_11333	11.7	all_79024	204	-	A	-	A	A	H	H	H	H	H	A	A	A	A	H	H	-	A	A	H	H	H	A	A	A	A	A	A	H	A	H	-	H	A	H	-	H	H	H	H	H	H	H	-
lg6-1	10	Tag_35444	13	all_2026238	38	A	A	H	H	A	H	H	H	H	H	A	A	A	A	H	H	H	A	A	H	H	H	A	A	A	A	A	A	H	A	H	A	H	A	H	H	H	H	H	H	H	H	H	H
lg6-1	*10	Tag_35445	13	all_2026238	49	A	A	H	H	A	H	H	H	H	H	A	A	A	A	H	H	H	A	A	H	H	H	A	A	A	A	A	A	H	A	H	A	H	A	H	H	H	H	H	H	H	H	H	H
lg6-1	11	Tag_35932	13.5	all_2664566	224	A	A	H	H	A	H	H	H	H	H	A	A	A	A	H	H	H	A	A	H	H	H	A	A	A	A	A	A	H	A	H	A	H	A	H	H	H	H	-	H	H	-	H	H
lg6-1	*11	Tag_33802	13.5	all_1090357	217	A	A	-	H	A	H	H	H	-	H	A	A	A	A	H	H	H	A	A	H	H	H	A	A	A	A	A	A	H	A	H	A	H	A	H	H	-	H	H	H	H	-	-	-
lg6-1	12	Tag_30723	14	all_1676480	244	A	A	H	H	A	H	-	H	-	H	A	A	A	A	H	H	H	A	A	A	H	H	A	A	A	A	A	A	-	A	H	A	-	A	H	H	H	H	-	H	H	-	H	H
lg6-1	13	Tag_43289	19.2	all_2601905	59	A	A	H	H	A	H	-	H	H	A	A	A	A	A	H	H	H	A	A	A	H	H	A	A	A	A	A	A	H	A	H	A	H	A	-	-	A	H	H	H	A	-	H	H
lg6-1	*13	Tag_9914	19.2	all_209803	37	A	A	H	H	A	-	H	-	H	A	A	A	A	A	H	-	H	A	A	A	H	-	A	A	A	A	A	A	H	A	H	A	H	A	H	H	A	H	H	H	A	H	H	H
lg6-1	*13	Tag_9916	19.2	all_209803	81	A	A	H	H	A	-	-	-	H	A	A	A	A	A	H	-	H	A	A	A	H	-	A	A	A	A	A	A	H	A	H	A	H	A	H	H	A	H	H	H	A	H	H	H
lg6-1	*13	Tag_9917	19.2	all_209803	83	A	A	H	H	A	-	-	-	H	A	A	A	A	A	H	-	H	A	A	A	H	-	A	A	A	A	A	A	H	A	H	A	H	A	H	H	A	H	H	H	A	H	H	H
lg6-1	14	Tag_38882	19.7	all_2184880	99	A	A	H	H	A	H	H	H	H	A	A	A	A	A	H	-	H	A	H	A	H	H	A	A	A	A	A	A	H	A	H	A	H	A	H	H	A	H	H	H	A	H	-	H
lg6-1	15	Tag_51459	19.7	all_827231	72	-	-	H	H	A	H	H	H	-	A	-	A	A	A	-	H	H	A	H	-	H	H	-	A	A	A	A	A	H	A	H	-	H	A	H	H	A	H	H	H	-	H	H	H
lg6-1	16	Tag_42216	22.1	all_1500719	189	A	A	-	H	A	-	H	H	H	-	A	A	A	A	A	H	H	A	H	A	H	H	A	-	A	A	A	A	H	A	H	A	H	A	H	H	A	H	H	H	A	H	H	H
lg6-1	17	Tag_248	22.7	all_525428	56	A	A	H	H	A	H	H	H	H	A	A	A	A	A	A	H	H	A	H	A	H	H	A	A	A	A	A	A	H	A	H	A	H	A	H	H	A	H	H	H	A	A	H	H
lg6-1	*17	Tag_249	22.7	all_525428	162	A	A	H	H	A	H	H	H	-	A	A	A	A	A	A	H	H	A	H	A	H	H	A	A	A	A	A	A	-	A	H	A	H	A	H	H	A	H	-	H	A	A	H	H
lg6-1	*17	Tag_250	22.7	all_525428	167	A	A	H	H	A	H	H	H	-	A	A	A	A	A	A	H	H	A	H	A	H	H	A	A	A	A	A	A	-	A	H	A	H	A	H	H	A	H	-	-	A	A	H	H
lg6-1	18	Tag_44141	23.2	all_2704410	218	A	A	H	H	A	H	H	H	H	A	A	A	A	A	A	H	H	A	H	A	A	H	A	A	A	A	A	A	H	A	H	A	H	A	H	H	A	H	H	H	A	A	H	H
lg6-1	19	Tag_6088	23.7	all_2045819	80	A	A	H	H	A	H	H	H	H	A	A	A	A	A	A	H	H	A	H	A	H	-	A	A	A	A	A	A	-	A	H	A	H	A	H	H	A	H	H	H	A	A	H	-
lg6-1	*19	Tag_6091	23.7	all_2045819	190	A	A	H	H	A	H	H	H	H	A	A	A	A	A	A	H	-	A	H	A	H	-	A	A	A	A	A	A	-	A	H	A	H	A	H	H	A	H	-	H	A	A	-	-
lg6-1	20	Tag_45071	23.7	all_202062	67	A	A	H	H	A	H	H	H	-	-	-	A	-	A	A	H	H	A	H	A	H	H	A	A	A	A	A	A	H	A	H	A	H	A	H	H	-	H	-	H	A	-	H	H
lg6-1	21	Tag_45065	23.7	all_246851	29	A	A	H	H	A	H	H	H	-	A	A	A	A	A	A	H	H	A	H	A	H	H	A	A	A	A	A	A	H	A	H	A	H	A	H	-	A	-	-	H	A	A	H	H
lg6-1	22	Tag_36366	24.2	all_2356002	30	A	A	H	A	A	H	H	H	-	A	A	A	A	A	A	H	H	A	H	A	H	-	A	A	A	A	A	A	H	A	H	A	H	A	-	-	A	H	H	-	A	A	H	H
lg6-1	23	Tag_35124	24.2	all_2698764	95	A	A	H	-	A	-	H	H	H	A	-	A	A	A	A	H	H	A	H	A	H	H	A	A	A	A	A	A	A	A	H	A	H	A	H	H	A	H	H	H	A	A	H	-
lg6-1	24	Tag_2937	25.2	all_1550155	151	A	H	H	-	A	H	H	H	-	A	A	A	A	A	A	-	H	A	H	A	H	H	A	A	A	A	A	A	H	A	H	A	H	A	H	H	A	-	H	-	A	A	H	H
lg6-1	25	Tag_19369	25.2	all_1925345	79	A	H	H	-	A	-	-	H	-	A	A	A	A	A	A	H	-	A	H	A	H	-	A	A	A	A	A	A	H	A	H	A	H	A	-	H	A	H	H	-	A	A	-	H
lg6-1	26	Tag_7538	25.2	all_1202491	90	A	-	H	H	A	H	H	H	H	A	A	A	A	A	A	H	H	A	H	A	-	H	A	A	A	A	A	A	H	A	H	A	H	A	H	H	A	-	H	H	A	A	H	H
lg6-1	27	Tag_39765	25.9	all_2589050	166	A	H	H	H	A	H	H	H	H	A	A	A	A	A	A	H	H	A	H	A	H	H	A	A	A	A	A	A	H	A	H	A	H	A	H	H	A	H	H	-	A	A	H	H
lg6-1	*27	Tag_39766	25.9	all_2589050	244	A	H	H	H	A	H	H	H	H	A	A	A	A	A	A	H	H	A	H	A	H	H	A	A	A	A	A	A	H	A	H	A	H	A	H	H	A	H	H	-	A	A	H	H
lg6-1	28	Tag_20382	27	all_2254922	105	A	-	H	H	A	-	H	-	H	A	A	A	A	A	A	H	H	A	H	A	H	H	A	A	A	A	A	A	-	A	H	A	A	A	H	-	A	H	A	-	A	A	H	H
lg6-1	29	Tag_19353	30.3	all_1768155	199	A	A	H	-	A	-	H	H	H	A	A	A	A	A	A	H	H	A	-	A	H	H	A	A	A	A	A	A	H	A	H	A	H	A	-	H	A	H	A	H	A	A	H	A
lg6-1	30	Tag_7539	34.8	all_1202491	150	A	-	H	H	A	-	H	H	H	A	A	A	A	A	A	H	-	A	H	A	A	H	A	A	A	A	A	A	H	A	H	A	H	A	H	H	A	-	H	H	A	A	H	H
lg6-1	*30	Tag_7540	34.8	all_1202491	155	A	-	H	H	A	-	H	H	H	A	A	A	A	A	A	H	-	A	H	A	A	H	A	A	A	A	A	A	H	A	H	A	H	A	H	H	A	-	H	H	A	A	H	H
lg6-1	*30	Tag_7541	34.8	all_1202491	163	A	-	H	H	A	-	H	H	H	A	A	A	A	A	A	H	-	A	H	A	A	H	A	A	A	A	A	A	H	A	H	A	H	A	H	H	A	-	H	H	A	A	H	H
lg6-1	31	Tag_7542	34.9	all_1202491	171	A	-	H	H	A	-	H	H	H	A	A	A	A	A	A	H	-	A	H	A	A	H	A	A	A	A	A	A	H	A	H	A	H	A	H	H	A	-	H	A	A	A	H	H
lg6-1	32	Tag_20882	44.4	all_2384871	15	A	H	A	H	A	H	A	H	H	A	A	A	A	A	A	H	A	A	H	A	H	H	A	A	A	A	A	A	A	A	H	A	H	A	A	H	A	H	H	A	A	A	H	A
lg6-1	33	Tag_38599	48.5	all_1250418	159	A	H	H	H	A	H	H	H	H	A	A	A	A	A	A	H	A	A	-	A	H	H	A	A	A	A	A	A	A	A	H	A	H	A	H	H	A	H	H	H	A	A	-	-
lg6-1	34	Tag_19200	50.5	all_2158540	32	A	H	H	A	A	H	H	H	H	A	A	H	A	A	A	H	A	A	H	A	H	H	A	A	A	A	A	A	A	A	H	A	H	A	H	H	A	H	H	H	A	A	H	H
lg6-1	35	Tag_19724	50.5	all_176421	95	A	H	H	A	A	H	H	-	H	A	A	H	A	A	A	H	A	A	H	A	H	-	A	A	A	A	A	A	A	A	H	A	H	A	H	H	A	H	H	H	A	A	H	H
lg6-1	36	Tag_36207	50.5	all_1111438	198	A	H	H	A	A	H	H	H	H	A	A	H	A	A	A	H	-	A	-	A	H	H	A	A	A	A	A	A	A	A	H	A	-	A	H	H	A	H	H	H	A	A	H	H
lg6-1	37	Tag_48618	51.6	all_949419	61	A	H	H	A	A	A	H	-	H	A	A	H	A	A	A	-	A	A	H	A	H	H	A	A	A	A	A	A	A	A	H	A	H	A	-	H	A	-	H	H	A	A	H	-
lg6-1	38	Tag_42223	51.7	all_1858744	40	A	H	H	A	-	H	H	-	H	A	-	H	-	A	A	H	-	A	H	A	H	H	A	A	A	-	-	A	A	-	-	A	-	A	H	A	-	H	H	H	A	A	A	H
lg6-1	39	Tag_51085	54.6	all_68051	239	A	H	H	A	A	H	H	A	H	A	A	H	A	A	A	H	A	H	H	A	H	H	A	A	A	A	A	A	A	A	A	A	A	A	H	H	A	H	H	H	A	A	-	H
lg6-1	40	Tag_35900	54.6	all_1238643	188	A	H	H	A	A	H	H	A	H	A	A	H	A	A	A	H	A	H	H	A	H	H	A	A	A	A	A	A	A	A	A	A	A	A	H	H	A	H	H	H	A	A	H	-
lg6-1	*40	Tag_35901	54.6	all_1238643	189	A	H	H	A	A	H	H	A	H	A	A	H	A	A	A	H	A	H	H	A	H	H	A	A	A	A	A	A	A	A	A	A	A	A	H	H	A	H	H	H	A	A	H	-
lg6-1	*40	Tag_35903	54.6	all_1238643	230	A	H	H	A	A	H	H	A	H	A	A	H	A	A	A	H	A	H	H	A	H	H	A	A	A	A	A	A	A	A	A	A	A	A	H	H	A	H	H	H	A	A	H	-
lg6-1	*40	Tag_35904	54.6	all_1238643	235	A	H	H	A	A	H	H	A	H	A	A	H	A	A	A	H	A	H	H	A	H	H	A	A	A	A	A	A	A	A	A	A	A	A	H	H	A	H	H	H	A	A	H	-
lg6-1	41	Tag_6224	55.1	all_1937147	63	A	H	H	A	A	H	H	A	H	A	A	H	A	A	A	H	A	H	H	A	H	H	A	A	A	A	A	A	A	A	A	A	A	A	H	H	A	H	H	-	A	A	H	H
lg6-1	42	Tag_13376	55.6	all_1658549	77	A	H	-	A	A	H	H	A	H	A	A	H	A	A	A	H	A	H	-	A	H	H	A	A	A	A	A	A	A	A	-	-	A	A	-	-	-	H	H	H	A	-	-	H
lg6-1	43	Tag_6110	55.6	all_2675794	47	A	H	H	-	-	H	H	A	H	-	-	H	-	A	-	H	A	H	H	A	H	H	-	H	A	A	-	-	A	-	A	A	A	A	H	H	A	H	H	H	A	A	H	H
lg6-1	44	Tag_51884	56.1	all_105850	141	A	H	H	A	A	H	H	A	H	A	A	A	A	A	A	H	A	H	H	A	H	H	A	A	A	A	A	A	A	A	A	A	-	A	H	-	A	A	A	-	A	-	-	A
lg6-1	45	Tag_15632	56.1	all_528371	111	A	H	H	A	A	H	H	A	H	A	A	H	A	A	A	-	A	H	H	A	H	H	A	A	A	A	A	A	A	A	A	A	A	A	-	H	A	A	-	H	A	A	-	-
lg6-1	46	Tag_37335	56.1	all_2122207	256	A	H	-	A	A	H	H	-	H	-	A	H	A	A	-	H	A	H	-	A	-	A	A	A	A	-	-	A	A	A	A	A	A	A	H	H	A	H	H	H	A	A	H	H
lg6-1	47	Tag_27536	56.1	all_1662242	178	A	H	H	A	A	H	H	A	H	A	A	H	A	A	A	-	A	H	H	A	H	-	A	A	A	A	A	A	A	A	A	A	A	A	H	H	A	H	H	H	A	A	H	H
lg6-1	48	Tag_26286	56.1	all_1225885	244	A	H	-	A	A	H	H	A	H	A	A	H	A	A	A	-	A	H	H	A	H	H	A	A	A	A	A	A	A	A	A	A	A	A	H	H	A	H	H	H	A	A	H	-
lg6-1	49	Tag_29994	56.1	all_479406	79	A	H	H	A	A	H	H	A	-	A	A	H	A	A	A	H	A	H	H	A	H	H	A	A	A	A	A	A	A	A	A	A	A	A	H	H	A	H	H	H	A	A	-	H
lg6-1	*49	Tag_4180	56.1	all_2666679	157	A	-	H	A	A	H	H	A	H	A	A	H	A	A	A	H	A	H	-	A	H	H	A	A	A	A	A	A	A	A	A	A	A	A	H	H	A	H	H	H	A	A	H	H
lg6-1	*49	Tag_4182	56.1	all_2666679	187	A	-	H	A	A	H	H	A	H	A	A	H	A	A	A	H	A	H	-	A	H	-	A	A	A	A	A	A	A	A	A	A	A	A	H	H	A	H	H	H	A	A	H	H
lg6-1	*49	Tag_4602	56.1	all_2044413	31	A	-	H	A	A	H	H	A	H	A	A	H	A	A	A	H	A	H	H	A	H	H	A	A	A	A	A	A	A	A	A	A	A	A	H	H	A	H	H	H	A	A	H	H
lg6-1	50	Tag_7739	56.6	all_236644	74	A	H	H	A	A	H	H	A	H	A	A	H	A	A	A	H	A	H	H	A	H	H	A	A	A	A	A	H	A	A	A	A	A	A	H	H	A	H	H	H	A	A	H	H
lg6-1	51	Tag_36010	57.1	all_2248333	35	A	H	H	A	A	H	H	A	H	A	A	H	A	A	A	-	A	H	H	-	-	H	A	A	-	A	A	H	-	A	A	A	A	A	H	H	A	A	H	H	A	A	H	H
lg6-1	52	Tag_43	57.1	all_2345795	45	A	H	H	A	A	H	H	A	H	A	A	H	A	A	A	H	A	H	H	A	H	H	A	A	A	A	A	H	A	A	A	A	A	A	H	H	A	A	H	H	A	A	H	H
lg6-1	53	Tag_40738	57.2	all_1392306	222	A	H	H	A	A	H	H	A	H	A	A	H	A	A	A	H	A	H	H	A	H	H	A	A	A	A	-	H	A	A	A	A	A	A	-	H	A	A	H	H	A	A	H	H
lg6-1	54	Tag_12861	57.4	all_546714	136	A	H	H	A	A	H	-	A	-	A	A	H	A	A	A	H	A	H	H	A	-	H	A	A	A	A	A	-	A	A	A	A	A	A	H	H	A	A	H	H	A	A	H	H
lg6-1	*54	Tag_12862	57.4	all_546714	137	A	H	H	A	A	H	-	A	-	A	A	H	A	A	A	H	A	H	H	A	-	H	A	A	A	A	A	-	A	A	A	A	A	A	H	H	A	A	H	H	A	A	H	H
lg6-1	55	Tag_34654	57.6	all_2401325	46	A	H	H	A	A	-	H	A	H	A	A	H	A	A	A	H	A	H	H	A	H	H	A	A	-	A	A	-	A	A	A	A	A	A	H	H	A	A	H	-	A	A	H	H
lg6-1	56	Tag_2943	57.6	all_1271596	228	A	H	H	A	A	H	H	A	H	A	A	H	A	A	A	H	A	H	H	A	H	H	A	A	A	A	A	H	A	A	A	A	A	A	H	H	A	A	H	H	A	A	H	H
lg6-1	*56	Tag_13	57.6	all_498113	58	A	H	H	A	A	H	H	A	H	A	A	-	A	A	A	-	A	H	H	A	H	H	A	A	A	A	A	H	A	A	A	A	A	A	H	H	A	A	-	H	A	A	H	H
lg6-1	*56	Tag_2940	57.6	all_1271596	157	A	H	H	A	A	H	H	A	H	A	A	H	A	A	A	H	A	H	H	A	H	H	A	A	A	A	A	H	A	A	A	A	A	A	H	H	A	A	H	H	A	A	H	H
lg6-1	*56	Tag_2944	57.6	all_1271596	245	A	H	H	A	A	H	H	A	H	A	A	H	A	A	A	H	A	H	H	A	H	H	A	A	A	A	A	H	A	A	A	A	A	A	H	H	A	A	H	H	A	A	H	H
lg6-1	*56	Tag_30233	57.6	all_2585261	234	A	H	H	A	A	H	H	A	H	A	A	H	A	A	A	H	A	H	H	A	H	H	A	A	A	A	A	-	A	A	A	A	A	A	H	H	A	A	H	H	A	A	-	H
lg6-1	57	Tag_3006	58.1	all_488674	91	A	H	H	A	A	H	H	A	H	A	A	H	A	A	A	H	A	H	H	A	H	H	A	A	A	A	A	H	A	A	A	A	A	A	H	H	A	A	H	H	A	A	H	-
lg6-1	58	Tag_26031	58.1	all_1668002	223	A	H	H	A	A	H	H	A	H	A	A	H	A	A	A	H	A	H	H	A	H	H	A	A	A	A	A	H	A	A	A	A	A	A	-	-	A	A	H	H	A	A	-	H
lg6-1	59	Tag_9492	58.7	all_2129988	193	A	H	H	A	A	H	H	A	H	A	A	H	A	A	A	H	A	H	H	A	-	H	A	A	A	A	A	H	A	A	A	A	A	A	H	H	A	A	H	H	A	A	H	H
lg6-1	*59	Tag_10241	58.7	all_1954485	17	A	H	H	A	A	H	H	A	H	A	A	H	A	A	A	H	A	H	H	A	H	H	A	A	A	A	A	H	A	A	A	A	A	A	H	H	A	A	H	H	A	A	H	H
lg6-1	60	Tag_46488	58.7	all_2172984	97	A	H	H	A	A	H	H	A	H	A	A	H	A	A	A	-	A	H	H	A	H	H	A	A	A	A	A	H	A	A	A	A	A	A	H	H	A	A	H	H	A	A	H	H
lg6-1	61	Tag_17832	58.7	all_1273914	57	A	H	H	A	A	H	H	A	H	A	A	H	A	A	A	H	A	H	H	A	H	H	A	A	A	A	A	H	A	A	A	A	A	A	-	H	A	A	H	H	A	A	H	H
lg6-1	*61	Tag_22509	58.7	all_1992456	48	A	H	H	A	A	H	H	A	H	A	A	H	A	A	A	-	A	H	H	A	H	H	A	A	A	A	A	H	A	A	A	A	A	A	H	H	A	A	H	H	A	A	H	-
lg6-1	62	Tag_18963	58.7	all_489577	159	A	H	H	A	A	H	H	A	H	A	A	-	A	A	A	H	A	H	H	A	H	H	A	A	A	A	A	-	A	A	A	A	A	A	H	-	A	A	H	H	A	A	H	H
lg6-1	*62	Tag_18967	58.7	all_489577	193	A	H	H	A	A	H	H	A	H	A	A	-	A	A	A	H	A	H	H	A	H	H	A	A	A	A	A	-	A	A	A	A	A	A	H	-	A	A	H	H	A	A	H	H
lg6-1	63	Tag_12254	58.7	all_510597	101	A	H	H	A	A	H	-	A	H	A	A	-	A	A	A	H	A	H	-	A	H	H	A	A	A	A	A	H	A	A	A	A	A	A	-	-	A	A	H	H	A	A	A	A
lg6-1	64	Tag_3009	58.7	all_488674	251	A	H	H	A	A	H	H	A	H	A	A	H	A	A	A	H	A	A	H	A	H	H	A	A	A	A	A	H	A	A	A	A	A	A	H	H	A	A	H	H	A	A	H	A
lg6-1	65	Tag_37924	59.2	all_507244	110	A	H	H	A	A	H	H	A	H	A	A	H	A	A	A	H	A	H	H	A	A	H	A	A	A	A	A	H	A	A	A	A	A	A	H	H	A	A	H	H	A	A	H	H
lg6-1	66	Tag_24237	59.6	all_2108839	94	A	H	H	A	A	H	-	A	A	A	A	H	A	A	A	H	A	H	H	A	H	H	-	A	A	A	A	H	A	A	A	A	A	A	H	H	A	A	H	A	A	A	H	H
lg6-1	67	Tag_45616	60.3	all_1264320	113	A	H	H	A	A	H	H	A	H	A	A	H	A	A	A	H	A	H	H	A	H	H	A	A	A	A	A	H	A	A	A	A	A	A	H	H	A	A	H	H	A	A	A	H
lg6-1	68	Tag_20637	63.4	all_2675735	71	A	H	H	A	A	H	-	A	H	A	A	H	A	A	A	H	A	H	-	A	H	H	A	A	A	H	A	H	A	A	A	A	A	A	H	H	A	A	-	-	A	A	H	H
lg6-1	69	Tag_3980	64.2	all_5087	228	A	H	H	A	A	H	H	A	H	A	A	H	A	A	A	H	A	-	H	A	H	H	A	A	A	H	A	H	A	A	A	A	A	A	H	H	A	A	-	H	A	A	-	H
lg6-1	*69	Tag_35795	64.2	all_1887810	79	A	H	H	A	A	H	H	A	-	A	A	H	A	A	A	H	A	H	H	A	-	-	A	A	A	H	A	H	A	A	A	A	A	A	H	H	A	A	-	H	A	A	H	-
lg6-1	70	Tag_13077	64.9	all_2124652	71	A	H	H	A	A	H	H	A	H	A	A	H	A	-	A	H	-	H	H	-	H	H	A	A	-	H	A	H	-	A	-	-	A	-	H	H	A	-	H	H	A	A	H	H
lg6-1	*70	Tag_13078	64.9	all_2124652	167	A	H	H	A	A	H	H	A	H	A	A	H	A	-	A	H	-	H	H	-	H	H	A	A	-	H	A	H	-	A	-	-	A	-	H	H	A	-	H	H	A	A	H	H
lg6-1	*70	Tag_13079	64.9	all_2124652	209	A	H	H	A	A	H	H	A	H	A	A	H	A	-	A	H	-	H	H	-	H	H	A	A	-	H	A	H	-	A	-	-	A	-	H	H	A	-	H	H	A	A	H	H
lg6-1	*70	Tag_13080	64.9	all_2124652	211	A	H	H	A	A	H	H	A	H	A	A	H	A	-	A	H	-	H	H	-	H	H	A	A	-	H	A	H	-	A	-	-	A	-	H	H	A	-	H	H	A	A	H	H
lg6-1	71	Tag_20491	65.4	all_1217646	242	A	H	H	A	A	H	H	A	H	A	A	H	A	A	A	H	A	H	H	A	H	H	A	A	A	H	A	H	A	A	A	A	A	A	H	H	A	A	H	H	A	A	-	H
lg6-1	72	Tag_20619	66.4	all_2475994	237	A	H	H	A	A	H	H	A	H	A	A	H	A	H	A	H	A	H	H	A	H	H	A	A	A	H	A	H	A	A	A	A	A	A	H	H	A	A	H	H	A	A	H	H
lg6-1	*72	Tag_20614	66.4	all_2475994	65	A	H	H	A	A	H	H	A	H	A	A	H	A	H	A	H	A	H	H	A	H	H	A	A	A	H	A	H	A	A	A	A	A	A	H	H	A	A	H	H	A	A	H	H
lg6-1	73	Tag_27474	66.4	all_1890142	16	A	H	H	A	A	H	-	A	A	A	A	H	A	H	A	H	A	-	H	A	H	-	A	A	A	A	A	H	A	A	A	A	A	A	H	H	A	A	H	-	A	A	H	A
lg6-1	74	Tag_13081	66.4	all_2124652	251	A	H	H	A	A	H	H	A	H	A	A	H	A	-	A	H	-	H	H	-	H	A	A	A	-	H	A	H	-	A	-	-	A	-	H	H	A	-	H	H	A	A	H	H
lg6-1	75	Tag_31573	67.9	all_2581921	35	A	-	-	A	A	H	H	A	H	A	A	-	A	H	A	H	A	H	H	A	H	-	A	A	A	H	A	H	A	A	A	A	A	-	-	H	A	A	-	H	A	A	H	-
lg6-1	76	Tag_14329	67.9	all_1661162	80	A	H	H	A	A	H	H	A	-	A	A	H	A	H	A	A	A	H	H	A	-	H	A	A	A	H	A	H	A	A	A	A	A	A	H	-	A	A	H	H	A	-	H	H
lg6-1	77	Tag_27270	69.9	all_487362	108	A	H	H	A	A	A	A	A	H	A	A	H	A	H	A	A	A	H	H	A	H	H	A	A	A	H	A	H	A	A	A	A	A	H	H	H	A	A	H	H	A	A	H	H
lg6-1	78	Tag_3707	69.9	all_1997976	56	A	H	H	A	A	A	H	A	H	A	A	H	A	H	A	H	A	H	H	A	H	H	A	A	A	H	A	H	A	A	A	A	A	H	H	H	A	A	H	H	A	A	H	H
lg6-1	*78	Tag_3709	69.9	all_1997976	67	A	H	H	A	A	A	H	A	H	A	A	H	A	H	A	H	A	H	H	A	H	H	A	A	A	H	A	H	A	A	A	A	A	H	H	H	A	A	H	H	A	A	H	H
lg6-1	*78	Tag_32188	69.9	all_1677880	69	A	H	H	A	A	A	H	A	H	A	A	H	A	H	A	H	A	H	H	A	H	H	A	A	A	H	A	H	A	A	A	A	A	H	H	H	A	A	-	H	A	A	-	H
lg6-1	79	Tag_35056	72.9	all_1881901	59	A	H	H	A	A	A	H	A	H	A	A	-	A	H	A	H	A	H	A	A	H	H	A	A	A	H	A	H	A	A	A	A	A	H	H	H	A	A	H	H	A	A	H	A
lg6-1	80	Tag_1204	72.9	all_2185906	192	A	H	H	A	A	A	-	A	H	A	A	H	A	H	A	H	A	H	H	A	H	H	A	A	A	H	A	H	A	A	A	A	A	H	H	H	A	A	H	H	A	A	H	A
lg6-1	81	Tag_27508	72.9	all_2334951	217	-	H	H	A	A	-	H	A	H	A	A	H	-	H	A	H	A	H	H	A	H	H	A	A	A	H	A	H	A	A	A	A	A	H	H	-	A	A	A	H	A	A	H	A
lg6-1	*81	Tag_27507	72.9	all_2334951	169	-	H	H	A	A	-	H	A	H	A	A	H	-	H	A	H	A	H	H	A	H	H	A	A	A	H	A	H	A	A	A	A	A	-	H	-	A	A	A	H	A	A	H	A
lg6-1	*81	Tag_27509	72.9	all_2334951	229	-	H	H	A	A	-	H	A	H	A	A	H	-	H	A	H	A	H	H	A	H	H	A	A	A	H	A	H	A	A	A	A	A	H	H	-	A	A	A	H	A	A	H	A
lg6-1	82	Tag_13837	75.4	all_1256106	192	A	H	H	A	A	A	H	A	H	A	A	H	A	H	A	H	A	H	H	A	H	H	A	A	A	H	A	H	A	A	A	A	A	H	H	H	A	A	H	H	A	A	H	A
lg6-1	*82	Tag_13835	75.4	all_1256106	63	A	H	H	A	A	A	H	A	H	A	A	H	A	H	A	H	A	H	H	A	H	H	A	A	A	H	A	H	A	A	A	A	A	H	H	H	A	A	H	H	A	A	H	A
lg6-1	*82	Tag_21405	75.4	all_239659	36	A	H	H	A	A	A	H	A	H	A	A	-	A	H	A	H	A	H	H	A	H	H	A	A	A	H	A	H	A	A	A	A	A	H	H	H	A	A	H	H	A	A	H	A
lg6-1	*82	Tag_34276	75.4	all_1194605	177	A	H	H	A	A	A	H	A	H	A	A	H	A	H	A	H	A	H	H	A	H	-	A	A	A	H	A	H	A	A	A	A	A	-	H	H	A	A	H	H	A	A	H	A
lg6-1	*82	Tag_45739	75.4	all_1911102	26	A	-	-	A	A	A	-	A	-	A	A	H	A	H	A	H	A	H	-	A	H	H	A	A	A	-	A	-	A	A	A	A	A	H	H	H	A	A	H	H	A	A	H	A
lg6-1	83	Tag_43177	76.4	all_2219295	25	A	H	H	A	A	A	H	A	H	A	A	H	A	H	A	H	A	H	H	A	H	H	A	A	A	H	A	H	A	A	A	A	A	H	H	-	A	A	H	H	A	A	H	A
lg6-1	84	Tag_48973	77.9	all_2722011	35	A	H	H	A	A	A	H	A	H	A	A	H	A	H	A	H	A	H	H	A	H	H	A	A	A	H	A	H	A	A	A	A	A	H	H	H	A	A	-	-	A	A	H	A
lg6-1	85	Tag_36537	78.9	all_1801343	45	A	H	H	A	A	A	H	A	H	A	A	H	A	H	A	H	A	H	H	A	H	H	A	A	A	H	A	H	A	A	A	A	A	H	H	H	A	A	H	H	A	A	H	A
lg6-1	*85	Tag_36538	78.9	all_1801343	47	A	H	H	A	A	A	H	A	H	A	A	H	A	H	A	H	A	H	H	A	H	H	A	A	A	H	A	H	A	A	A	A	A	H	H	H	A	A	H	H	A	A	H	A
lg6-1	86	Tag_39457	79.9	all_86673	101	A	H	H	A	A	A	H	A	-	A	A	H	A	H	A	-	A	H	H	A	H	H	A	A	A	H	A	H	A	A	A	A	A	H	H	H	A	A	H	H	A	A	H	A
lg6-1	87	Tag_41415	81.9	all_1984776	56	A	H	H	A	A	A	H	A	H	A	A	H	A	H	A	H	A	H	H	A	H	H	A	A	A	H	A	H	A	A	A	A	H	H	H	H	A	A	H	H	A	A	H	A
lg6-1	*87	Tag_34254	81.9	all_2120988	178	A	H	H	A	A	A	H	A	H	A	A	H	A	H	A	H	A	H	H	A	H	H	A	A	A	H	A	H	A	A	A	A	H	H	H	H	A	A	H	-	A	A	H	A
lg6-1	88	Tag_37453	82.4	all_100723	217	A	H	H	A	A	A	H	A	H	A	A	H	A	H	A	H	A	H	H	A	H	H	A	A	A	H	A	H	A	A	A	A	-	H	H	H	A	A	-	H	A	A	H	A
lg6-1	89	Tag_16468	82.9	all_210652	42	A	H	H	A	A	A	H	A	H	A	A	-	A	H	A	H	A	H	H	A	H	H	A	A	A	H	A	H	A	A	A	A	H	H	H	H	A	A	H	H	A	A	H	A
lg6-1	90	Tag_32644	83.4	all_122969	207	A	H	H	A	A	A	H	A	H	A	A	H	A	H	A	H	A	-	H	A	H	H	A	A	A	H	A	H	A	A	A	A	H	H	H	H	A	A	-	H	A	A	H	A
lg6-1	91	Tag_14987	83.4	all_2409681	205	A	H	H	A	A	A	-	A	-	A	A	-	A	H	A	-	A	H	H	A	H	H	A	A	A	H	A	H	A	A	A	A	-	H	H	H	A	A	-	-	A	A	-	A
lg6-1	92	Tag_47159	83.4	all_492221	169	A	H	H	A	A	A	H	A	-	A	A	H	A	H	A	-	A	H	H	A	-	-	A	A	A	-	A	H	A	A	A	A	-	H	H	H	A	A	H	H	A	A	-	A
lg6-1	93	Tag_25660	84.4	all_226085	68	A	H	H	A	A	A	-	A	H	A	A	H	A	H	A	H	A	H	H	A	H	H	A	A	A	H	A	H	A	A	A	A	H	H	-	H	A	A	H	H	A	A	H	A
lg6-1	*93	Tag_25662	84.4	all_226085	77	A	H	H	A	A	A	-	A	H	A	A	H	A	H	A	H	A	H	H	A	H	H	A	A	A	H	A	H	A	A	A	A	H	H	-	H	A	A	H	H	A	A	H	A
lg6-1	*93	Tag_25663	84.4	all_226085	79	A	H	H	A	A	A	-	A	H	A	A	H	A	H	A	H	A	H	H	A	H	H	A	A	A	H	A	H	A	A	A	A	H	H	-	H	A	A	H	H	A	A	H	A
lg6-1	94	Tag_25659	84.4	all_226085	61	A	H	H	A	A	A	H	A	H	A	A	H	A	H	A	H	A	H	-	A	H	-	A	A	A	-	A	-	A	A	A	A	H	H	H	-	A	A	H	H	A	A	H	A
lg6-1	95	Tag_34391	84.4	all_2711414	198	A	H	-	A	A	A	-	A	H	A	A	H	A	H	A	H	A	H	H	A	H	H	A	A	A	-	A	H	A	A	A	A	H	-	H	H	A	A	-	-	A	A	H	A
lg6-1	96	Tag_31800	84.6	all_142320	232	A	H	H	A	A	A	-	A	H	A	A	-	A	H	A	H	A	H	H	A	H	H	A	A	A	-	A	H	A	A	A	A	-	H	-	H	A	A	H	H	A	A	H	A
lg6-1	97	Tag_26915	84.6	all_1518902	169	A	A	H	A	A	A	H	-	H	A	A	-	A	H	A	H	A	H	-	A	H	H	A	A	A	-	-	H	A	A	A	A	H	H	-	H	A	A	H	-	A	-	-	A
lg6-1	98	Tag_47991	85.4	all_1235663	208	A	H	-	A	A	A	H	A	H	A	A	H	A	H	A	H	A	H	H	A	-	-	A	A	A	H	A	H	A	A	A	A	H	H	-	H	A	A	-	-	A	A	H	A
lg6-1	99	Tag_18545	86.6	all_1702264	199	A	H	H	A	A	A	-	A	H	-	A	H	A	H	A	H	A	H	H	A	-	H	A	A	A	A	A	-	A	A	A	-	H	-	-	H	A	-	H	A	A	A	H	A
lg6-1	100	Tag_32640	87.5	all_122969	24	A	H	H	A	A	A	-	A	H	A	A	H	A	-	A	A	A	H	H	A	H	H	A	A	A	-	A	H	A	A	A	A	A	H	H	H	A	A	H	H	A	A	H	A
lg6-1	101	Tag_43493	92.8	all_2694779	260	A	H	H	A	A	A	H	A	H	A	A	A	A	H	A	H	A	A	-	A	H	H	A	A	A	-	A	H	A	A	A	A	A	H	H	H	A	A	H	H	A	A	H	A
lg6-1	102	Tag_16023	99.2	all_1959032	25	A	H	H	A	A	A	H	A	H	A	-	H	A	A	A	H	A	H	H	A	H	H	A	A	A	H	A	H	A	A	A	A	A	H	H	H	A	A	H	H	A	A	H	A
lg6-2	1	Tag_39887	0	all_235483	136	H	A	A	A	H	A	A	A	A	H	H	H	A	A	A	A	A	A	H	A	A	A	H	H	A	A	H	A	A	H	A	A	H	A	A	H	H	H	A	A	H	H	A	H
lg6-2	2	Tag_23571	1.1	all_1288926	83	H	A	A	A	H	A	A	A	A	H	H	H	H	A	H	A	A	A	H	A	A	A	H	H	A	A	H	A	A	H	A	A	H	A	A	H	H	H	A	A	H	H	A	H
lg6-2	*2	Tag_13947	1.1	all_2026143	233	H	A	A	A	H	A	A	A	A	H	H	H	H	A	H	A	A	A	H	A	A	A	H	H	A	A	H	A	A	H	A	A	-	A	A	H	H	H	A	A	H	H	A	-
lg6-2	*2	Tag_39886	1.1	all_235483	11	H	A	A	A	H	A	A	A	A	H	H	H	H	A	H	A	A	A	H	A	A	A	H	H	A	A	H	A	A	H	A	A	H	A	A	H	H	H	A	A	H	H	A	H
lg6-2	*2	Tag_40229	1.1	all_80993	51	H	A	A	A	H	A	A	A	A	-	H	H	H	A	H	A	A	A	H	A	A	A	H	H	A	A	H	A	A	H	A	A	H	A	A	H	H	H	A	A	H	H	A	H
lg6-2	3	Tag_31647	1.2	all_2389164	32	H	A	A	A	H	A	A	A	A	-	H	H	H	A	H	A	A	A	H	A	A	A	H	H	A	A	H	A	-	H	-	A	-	A	A	-	-	H	A	A	H	-	-	A
lg6-2	*3	Tag_31651	1.2	all_2389164	116	H	A	A	A	H	A	A	A	A	-	H	H	H	A	H	A	A	A	H	A	A	A	H	H	A	A	H	A	-	H	-	A	-	A	A	-	-	H	A	A	H	-	-	A
lg6-2	4	Tag_38911	2.5	all_831274	213	H	A	A	H	H	A	A	A	A	H	H	H	H	A	H	A	A	A	H	A	A	A	H	H	A	A	H	A	A	H	A	A	H	A	A	H	H	H	A	A	H	H	A	-
lg6-2	5	Tag_38598	3.4	all_1250418	15	A	A	A	H	H	A	A	A	A	H	H	H	-	A	-	A	A	A	H	A	A	A	H	H	A	A	H	A	A	H	A	A	H	A	A	H	H	H	A	A	H	H	A	-
lg6-2	6	Tag_52062	4.9	all_2004769	43	H	A	A	H	H	A	A	H	A	H	H	H	H	A	-	A	A	A	-	A	A	A	H	H	A	H	H	A	A	H	A	A	A	A	A	H	H	H	A	A	H	H	A	A
lg6-2	*6	Tag_52063	4.9	all_2004769	62	H	A	A	H	H	A	A	H	A	H	H	H	H	A	-	A	A	A	-	A	A	A	H	H	A	H	H	A	A	H	A	A	A	A	A	H	H	H	A	A	H	H	A	A
lg6-2	7	Tag_2652	7.7	all_1673400	43	-	A	A	H	H	A	A	-	A	H	H	A	H	A	H	A	A	-	-	A	A	A	-	-	A	H	-	H	A	H	A	A	-	A	A	H	-	H	A	A	H	H	-	H
lg6-2	8	Tag_33120	8.3	all_142303	150	A	A	A	H	H	A	A	A	A	H	-	A	H	A	H	A	A	A	H	A	A	A	-	H	A	H	-	-	A	A	A	A	H	A	A	H	-	H	A	A	H	H	A	H
lg6-2	9	Tag_33121	10.6	all_142303	187	-	A	A	H	H	A	A	A	A	H	-	-	H	A	H	A	A	A	H	A	A	A	-	H	A	H	-	-	A	-	A	A	H	A	A	H	A	H	A	A	H	H	A	H
lg6-2	10	Tag_36202	10.6	all_1111438	62	H	A	A	H	H	A	A	A	A	H	A	-	A	A	H	A	-	A	-	A	A	A	H	H	A	H	H	H	A	H	A	A	-	A	A	H	H	H	A	A	-	H	A	H
lg6-2	*10	Tag_36204	10.6	all_1111438	69	H	A	A	H	H	A	A	A	A	H	A	-	A	A	H	A	-	A	-	A	A	A	H	H	A	H	H	H	A	H	A	A	-	A	A	H	H	H	A	A	-	H	A	H
lg6-2	11	Tag_36205	11.3	all_1111438	104	H	A	A	-	H	A	A	A	A	H	H	H	-	A	-	A	-	A	-	A	A	A	H	H	A	H	-	H	A	-	A	A	H	A	A	H	H	H	A	A	H	H	A	H
lg6-2	12	Tag_38239	11.3	all_1930567	245	H	A	A	H	H	A	A	A	A	H	H	H	H	A	H	A	A	A	H	A	A	A	H	H	A	H	H	H	A	H	A	A	H	A	A	H	H	H	A	A	H	H	A	H
lg6-2	13	Tag_38236	11.3	all_1930567	52	H	A	A	H	H	A	A	A	A	H	H	H	H	A	H	A	A	A	H	A	A	A	H	H	A	H	H	H	A	H	A	A	H	A	A	H	H	H	A	A	H	H	A	H
lg6-2	14	Tag_48146	12.3	all_1287702	25	H	A	A	H	H	A	A	H	A	H	H	H	H	A	H	A	A	A	H	A	A	A	H	H	A	H	H	H	A	H	A	A	H	A	A	H	H	H	A	A	H	H	A	H
lg6-2	15	Tag_30205	13.8	all_1546762	244	-	A	A	-	H	A	A	H	A	H	-	H	H	A	H	A	A	A	H	A	A	A	-	H	A	H	H	H	A	-	A	A	H	A	A	H	H	H	A	A	H	H	A	H
lg6-2	*15	Tag_30206	13.8	all_1546762	254	-	A	A	-	H	A	A	H	A	H	-	H	H	A	H	A	A	A	H	A	A	A	-	H	A	H	H	H	A	-	A	A	H	A	A	H	H	H	A	A	H	H	A	H
lg6-2	16	Tag_30200	13.8	all_1546762	42	-	A	A	-	H	A	A	H	A	H	-	H	H	A	H	A	A	A	H	A	A	A	-	H	A	H	H	H	A	-	A	A	H	A	A	H	H	H	A	A	H	H	A	H
lg6-2	17	Tag_17712	14.3	all_2324767	46	H	A	A	H	H	A	A	H	H	H	H	H	H	A	H	A	A	A	H	A	A	A	H	-	A	H	H	H	A	H	A	A	H	A	A	H	H	-	A	A	H	H	A	H
lg6-2	18	Tag_13377	14.8	all_1658549	115	H	A	A	H	H	A	A	H	H	H	H	H	H	A	A	A	A	A	H	A	A	A	H	-	A	H	H	H	A	H	-	-	H	A	A	H	-	H	A	A	H	-	-	H
lg6-2	19	Tag_37092	15.3	all_2240611	103	H	A	A	H	-	A	A	H	-	H	H	-	H	A	H	A	A	A	H	A	A	A	H	H	A	H	H	H	A	H	A	A	-	A	A	H	A	-	A	A	H	H	A	H
lg6-2	20	Tag_3433	15.3	all_1876296	216	H	A	A	H	H	A	A	H	-	H	-	H	H	A	H	A	A	A	H	A	A	A	H	-	A	H	H	H	A	H	A	A	H	A	A	H	H	H	A	A	H	H	A	H
lg6-2	21	Tag_319	15.3	all_543733	203	H	A	A	H	H	A	A	-	H	H	-	-	H	A	H	A	A	A	-	A	A	A	H	-	A	H	-	H	A	H	A	A	-	A	A	H	H	H	A	A	H	-	A	H
lg6-2	*21	Tag_321	15.3	all_543733	245	H	A	A	H	H	A	A	-	H	H	-	-	H	A	H	A	A	A	-	A	A	A	H	-	A	H	-	H	A	H	A	A	-	A	A	H	H	-	A	A	H	-	A	H
lg6-2	22	Tag_11128	15.8	all_68249	149	H	A	A	H	H	A	A	H	H	H	H	H	H	A	H	A	A	A	H	A	A	A	H	H	A	H	H	H	A	H	A	A	H	A	A	H	H	H	A	A	H	H	A	H
lg6-2	23	Tag_18640	16.3	all_1273376	158	H	A	A	H	H	A	A	-	H	-	-	H	A	A	H	A	A	A	H	A	A	A	-	H	A	H	H	H	A	H	A	A	-	A	A	-	-	-	A	A	H	H	A	H
lg6-2	*23	Tag_18641	16.3	all_1273376	191	H	A	A	H	H	A	A	-	H	-	-	H	A	A	H	A	A	A	H	A	A	A	-	-	A	H	-	H	A	H	A	A	-	A	A	H	-	-	A	A	H	H	A	H
lg6-2	24	Tag_26418	16.3	all_2141063	202	-	A	A	H	H	A	A	H	-	H	-	H	H	A	H	A	A	A	H	A	A	A	-	H	A	-	H	-	A	-	A	A	H	A	A	A	-	H	A	A	H	-	A	-
lg6-2	25	Tag_45680	16.3	all_2176067	241	-	A	A	H	H	A	A	H	A	H	H	H	H	A	H	A	A	A	H	A	A	A	H	-	A	H	H	H	A	H	A	A	H	A	A	A	H	-	A	A	-	-	A	H
lg6-2	26	Tag_13334	16.3	all_400404	55	-	A	A	-	-	A	A	H	H	H	-	H	H	A	-	A	A	A	H	A	A	A	H	-	A	H	H	H	A	H	A	A	H	A	A	H	H	H	A	A	H	H	A	-
lg6-2	27	Tag_30264	16.3	all_1238735	89	H	A	A	H	H	A	A	H	H	H	H	H	H	A	H	A	A	A	H	A	A	A	H	H	A	H	H	H	A	H	A	A	H	A	A	H	-	H	A	A	H	H	A	H
lg6-2	28	Tag_7737	16.8	all_236644	55	H	A	A	H	H	A	A	H	H	H	H	H	H	A	H	A	A	A	H	A	A	A	H	H	A	H	H	H	A	H	A	A	H	A	A	H	H	H	A	A	H	H	A	-
lg6-2	29	Tag_21747	16.8	all_1685207	37	H	A	A	H	H	-	A	H	H	H	H	H	H	A	H	A	A	A	-	A	-	A	H	H	A	H	H	-	A	H	A	A	H	A	A	H	H	H	A	A	H	H	A	H
lg6-2	30	Tag_24181	17.3	all_1916521	52	H	A	A	-	H	A	A	H	H	H	H	H	H	A	H	A	A	A	-	A	A	A	H	H	A	H	H	H	A	H	A	A	H	A	A	H	H	-	A	A	H	H	A	H
lg6-2	*30	Tag_35185	17.3	all_2219688	218	H	A	A	H	H	A	A	H	-	-	H	H	H	A	H	A	A	A	H	A	A	A	H	H	A	H	H	H	A	H	A	A	H	A	A	H	H	H	A	A	H	-	A	H
lg6-2	31	Tag_4338	17.3	all_2184360	76	H	A	A	H	H	A	A	H	H	H	H	H	H	A	H	A	A	A	H	A	A	A	H	H	A	H	H	H	A	H	A	A	H	A	A	H	H	H	A	A	H	H	A	H
lg6-2	32	Tag_34659	17.3	all_2401325	194	H	A	A	H	H	A	A	H	H	H	H	H	H	A	H	A	A	A	H	A	A	A	H	H	-	H	H	H	A	H	A	A	H	A	A	-	H	H	A	A	-	H	A	H
lg6-2	*32	Tag_34657	17.3	all_2401325	174	H	A	A	H	H	A	A	H	H	H	H	H	H	A	-	A	A	A	H	A	A	A	H	H	-	H	H	H	A	H	A	A	H	A	A	-	H	H	A	A	-	H	A	H
lg6-2	33	Tag_22332	17.3	all_1889338	38	H	-	-	H	H	-	-	H	-	H	H	H	H	-	H	-	-	-	H	-	-	-	-	H	-	-	H	H	-	H	-	-	-	-	-	H	H	-	-	-	H	-	-	H
lg6-2	34	Tag_21229	17.8	all_492030	197	H	A	A	H	H	A	A	H	H	H	H	H	H	A	H	A	A	A	H	A	A	A	H	H	A	H	H	H	A	H	A	A	H	A	A	H	H	H	A	A	H	H	A	H
lg6-2	35	Tag_46484	18.8	all_2172984	41	H	A	A	H	H	A	A	-	H	H	H	H	H	A	H	A	A	A	H	A	A	A	H	H	A	H	H	H	A	H	A	A	H	A	A	H	H	H	A	A	H	H	A	-
lg6-2	36	Tag_13523	18.8	all_1236467	177	H	A	A	H	H	A	A	H	H	H	H	H	H	A	H	A	A	A	H	A	A	A	H	H	A	H	H	H	A	-	A	A	-	A	A	H	H	-	A	A	H	H	A	H
lg6-2	*36	Tag_35621	18.8	all_40667	170	H	A	A	H	H	A	A	-	H	H	H	H	H	A	H	A	A	A	H	A	-	A	H	-	A	H	H	-	A	H	A	A	H	A	A	H	H	H	A	A	H	H	A	H
lg6-2	37	Tag_10244	19	all_1954485	168	H	A	A	H	H	A	A	H	-	H	H	H	-	A	H	A	A	A	H	A	A	A	H	H	A	H	H	H	A	H	A	A	H	A	A	H	H	H	A	A	H	H	A	H
lg6-2	38	Tag_26166	19.3	all_2197074	215	H	A	A	H	H	A	A	H	-	H	-	H	H	A	-	A	A	A	H	A	A	A	-	H	A	-	H	-	A	H	A	A	H	A	A	H	-	-	A	A	H	H	A	-
lg6-2	39	Tag_8181	19.3	all_1460	159	H	A	A	H	H	A	A	H	H	H	H	H	-	A	H	A	A	A	H	A	A	A	H	H	A	H	H	H	A	H	A	A	-	A	A	H	H	H	A	A	H	A	A	H
lg6-2	40	Tag_7303	23.6	all_1215299	104	H	-	-	H	H	-	-	H	H	H	A	H	H	-	H	-	-	-	H	-	-	-	H	H	-	H	-	A	-	H	-	-	-	-	-	H	H	-	-	-	H	-	-	A
lg6-2	41	Tag_44861	23.6	all_1984764	53	-	A	A	H	H	A	A	H	H	-	-	-	H	A	H	A	A	A	H	A	A	A	-	-	A	H	H	-	A	H	A	A	H	A	A	H	H	A	A	A	-	-	A	-
lg6-2	*41	Tag_44860	23.6	all_1984764	31	-	A	A	H	H	A	A	H	H	-	-	-	H	A	H	A	A	A	H	A	A	A	-	-	A	H	H	-	A	H	A	A	H	A	A	H	H	A	A	A	-	-	A	-
lg6-2	42	Tag_11960	23.6	all_492700	47	-	A	A	H	H	A	A	H	H	H	H	H	H	A	H	A	A	A	H	A	A	A	H	H	A	H	H	H	A	H	A	A	H	A	A	H	H	A	A	A	H	H	A	H
lg6-2	43	Tag_44789	23.6	all_546108	69	H	A	A	H	H	A	A	H	-	H	H	-	H	A	H	A	A	A	-	A	-	A	H	H	A	H	H	-	A	H	A	A	H	A	A	-	H	A	-	A	H	H	-	-
lg6-2	44	Tag_28091	23.6	all_2194853	51	-	A	A	H	H	-	A	H	H	H	H	H	H	A	H	A	A	A	H	A	A	A	H	H	A	H	H	H	A	H	A	A	H	A	A	H	H	A	A	A	H	H	A	H
lg6-2	*44	Tag_28092	23.6	all_2194853	176	-	A	A	H	H	-	A	H	H	H	H	H	H	A	H	A	A	A	H	A	A	A	H	H	A	H	H	H	A	H	A	A	H	A	A	H	H	A	A	A	H	H	A	H
lg6-2	*44	Tag_28093	23.6	all_2194853	195	-	A	A	H	H	-	A	H	H	H	H	H	H	A	H	A	A	A	H	A	A	A	H	H	A	H	H	H	A	H	A	A	H	A	A	H	H	A	A	A	H	H	A	H
lg6-2	45	Tag_32062	23.6	all_229909	174	H	-	-	H	-	-	-	H	H	H	H	H	H	-	H	-	-	-	H	-	-	-	H	H	-	H	H	H	-	H	-	-	H	-	-	H	H	-	-	-	H	H	-	H
lg6-2	*45	Tag_32063	23.6	all_229909	211	H	-	-	H	-	-	-	H	H	H	H	H	H	-	H	-	-	-	H	-	-	-	H	H	-	H	H	H	-	H	-	-	H	-	-	H	H	-	-	-	H	H	-	H
lg6-2	*45	Tag_32064	23.6	all_229909	245	H	-	-	H	-	-	-	H	H	H	H	H	H	-	H	-	-	-	H	-	-	-	H	H	-	H	H	H	-	-	-	-	H	-	-	H	H	-	-	-	H	H	-	H
lg6-2	46	Tag_10700	23.6	all_26510	246	H	A	A	H	H	A	A	H	H	-	H	H	H	-	-	A	A	A	H	A	A	A	H	H	A	H	H	H	A	H	A	A	H	A	A	H	H	A	A	A	H	H	A	H
lg6-2	47	Tag_9033	23.6	all_1273837	67	H	A	A	H	H	A	A	H	H	-	H	H	H	A	H	A	A	A	H	A	A	A	-	H	A	H	-	-	A	H	A	A	-	A	A	H	-	A	A	A	H	-	A	-
lg6-2	*47	Tag_9034	23.6	all_1273837	104	H	A	A	H	H	A	A	H	H	-	H	H	H	A	H	A	A	A	H	A	A	A	-	H	A	H	-	H	A	H	A	A	-	A	A	H	-	A	A	A	H	-	A	-
lg6-2	48	Tag_28090	24.1	all_2194853	12	-	A	A	H	H	-	A	H	H	H	H	H	A	A	H	A	A	A	H	A	A	A	H	H	A	H	H	H	A	H	A	A	H	A	A	H	H	A	A	A	H	H	A	H
lg6-2	49	Tag_35180	24.1	all_1975279	63	A	A	A	-	H	A	A	H	H	H	H	H	A	A	H	A	A	-	H	A	A	A	H	H	A	H	H	H	A	A	A	A	H	A	A	H	H	A	-	-	H	A	-	H
lg6-2	*49	Tag_35181	24.1	all_1975279	111	A	A	A	-	H	A	A	H	H	H	H	-	-	A	H	A	A	A	-	A	A	A	H	H	A	H	H	H	A	-	A	A	-	A	A	H	-	A	A	A	-	-	-	H
lg6-2	50	Tag_19395	24.6	all_463645	67	-	A	A	H	-	A	A	-	-	-	H	H	A	A	-	A	A	A	H	A	A	A	-	-	A	H	H	H	A	-	A	A	-	A	A	H	H	A	A	A	H	-	A	-
lg6-2	*50	Tag_19396	24.6	all_463645	85	-	A	A	H	-	A	A	-	-	-	H	H	A	A	-	A	A	A	H	A	A	A	-	-	A	H	H	H	A	-	A	A	-	A	A	H	H	A	A	A	H	-	A	-
lg6-2	51	Tag_19397	25.1	all_463645	117	-	A	A	H	-	A	A	H	-	-	H	H	A	A	-	A	A	A	H	A	A	A	-	-	A	H	H	A	A	-	A	A	-	A	A	H	H	A	A	A	H	-	A	-
lg6-2	52	Tag_19394	25.1	all_463645	20	-	A	A	H	-	A	A	H	-	-	H	H	A	A	-	A	A	A	H	A	A	A	-	-	A	H	H	A	A	-	A	A	-	A	A	H	H	A	A	A	H	-	A	-
lg6-2	53	Tag_27476	29.6	all_1890142	58	H	A	A	H	-	A	A	H	H	-	H	H	A	A	A	A	A	A	H	A	A	A	H	H	A	-	-	H	A	H	A	A	H	A	A	H	A	A	A	A	H	H	A	-
lg6-2	54	Tag_27480	29.6	all_1890142	163	H	A	A	H	H	A	A	H	-	H	H	H	A	A	A	A	A	A	H	A	A	A	H	H	A	A	H	H	A	H	A	A	-	-	A	H	A	A	A	A	H	-	A	A
lg6-2	55	Tag_41050	33.6	all_2726669	80	A	A	A	H	H	A	A	H	H	H	H	H	-	A	H	A	A	A	H	A	A	A	H	H	A	H	H	H	A	H	A	A	H	A	A	H	H	A	A	A	H	-	A	H
lg6-2	56	Tag_20201	33.6	all_1218368	167	H	-	-	H	H	-	-	H	H	H	H	H	H	-	H	-	-	-	H	-	-	-	H	H	-	H	H	H	-	H	-	-	H	-	-	-	H	-	-	-	H	H	-	H
lg6-2	*56	Tag_20202	33.6	all_1218368	173	H	-	-	H	H	-	-	H	H	H	H	H	H	-	H	-	-	-	-	-	-	-	H	H	-	H	H	H	-	H	-	-	H	-	-	-	H	-	-	-	H	H	-	H
lg6-2	*56	Tag_20203	33.6	all_1218368	224	H	-	-	H	H	-	-	H	H	H	H	H	H	-	H	-	-	-	-	-	-	-	H	H	-	H	H	H	-	H	-	-	H	-	-	-	H	-	-	-	H	H	-	H
lg6-2	57	Tag_3708	35.6	all_1997976	59	H	A	A	H	H	H	A	H	H	H	H	H	H	A	H	A	A	A	H	H	A	A	H	H	A	H	H	H	A	H	A	A	H	A	A	H	H	A	A	A	H	H	A	H
lg6-2	*57	Tag_3710	35.6	all_1997976	88	H	A	A	H	H	H	A	H	H	H	H	H	H	A	H	A	A	A	H	H	A	A	H	H	A	H	H	H	A	H	A	A	H	A	A	H	H	A	A	A	H	H	A	H
lg6-2	58	Tag_14742	36.6	all_2225527	177	H	A	A	H	H	H	A	H	H	H	H	A	H	A	-	A	A	A	H	H	A	-	H	H	A	H	H	H	A	H	A	-	H	A	A	H	H	A	-	A	H	H	A	H
lg6-2	59	Tag_28719	36.6	all_1166844	88	H	-	-	-	H	-	-	H	H	H	H	H	H	-	H	-	-	-	-	H	-	-	-	H	-	H	H	H	-	H	-	-	H	-	-	H	H	-	-	-	H	H	-	H
lg6-2	*59	Tag_28720	36.6	all_1166844	92	H	-	-	-	H	-	-	H	H	H	H	H	H	-	H	-	-	-	-	H	-	-	-	H	-	H	H	H	-	H	-	-	H	-	-	H	H	-	-	-	H	H	-	H
lg6-2	60	Tag_202	36.6	all_257311	87	H	A	A	H	-	H	A	H	H	H	H	H	H	A	H	-	A	A	H	H	-	A	H	H	A	H	-	H	A	H	A	A	H	A	A	H	H	A	A	A	H	H	A	H
lg6-2	*60	Tag_201	36.6	all_257311	86	H	A	A	H	-	H	A	H	H	H	H	H	H	A	H	-	A	A	H	H	-	A	H	H	A	H	-	H	A	H	A	A	H	A	A	H	H	A	A	A	H	H	A	H
lg6-2	*60	Tag_632	36.6	all_2697609	26	H	A	A	H	H	H	A	H	H	-	H	H	H	A	H	-	A	A	H	H	-	-	H	H	A	H	H	H	A	H	A	A	H	A	A	H	H	A	A	A	H	H	A	H
lg6-2	61	Tag_31266	37.1	all_1317099	159	H	A	A	H	H	H	A	H	H	H	H	H	H	A	H	A	A	A	H	H	A	A	H	H	A	H	H	H	A	H	A	A	H	A	A	H	H	A	A	A	H	H	A	H
lg6-2	*61	Tag_28094	37.1	all_2182365	67	H	A	A	H	H	H	A	H	H	H	H	H	H	A	H	A	-	A	H	H	A	A	H	H	A	H	H	-	A	H	A	A	H	-	A	-	-	A	-	A	H	-	A	H
lg6-2	*61	Tag_28096	37.1	all_2182365	211	H	A	A	H	H	H	A	H	H	-	H	H	H	A	H	A	-	A	H	H	A	A	H	H	A	H	H	-	A	H	A	A	H	-	A	-	H	A	-	A	H	-	A	H
lg6-2	*61	Tag_28097	37.1	all_2182365	234	H	A	A	H	H	H	A	H	H	-	H	H	H	A	H	A	-	A	H	H	A	A	H	H	A	H	H	-	A	H	A	A	H	-	A	-	H	A	-	A	H	-	A	H
lg6-2	*61	Tag_31268	37.1	all_1317099	233	-	A	A	H	H	H	A	-	H	H	H	-	H	A	-	A	A	A	H	H	A	A	-	-	A	H	-	H	A	-	A	A	H	A	A	H	H	A	A	A	-	H	A	H
lg6-2	*61	Tag_31269	37.1	all_1317099	238	-	A	A	H	H	H	A	-	H	H	H	-	H	A	-	A	A	A	H	H	A	A	-	-	A	H	-	H	A	-	A	A	H	A	A	H	H	A	A	A	-	H	A	H
lg6-2	62	Tag_9439	37.1	all_1949405	70	H	-	-	H	H	H	-	H	H	H	H	H	H	-	H	-	-	-	H	H	-	-	H	-	-	H	H	H	-	H	-	-	-	-	-	H	-	-	-	-	-	H	-	H
lg6-2	63	Tag_31265r	37.1	all_1317099	144	H	A	A	H	H	H	H	H	H	H	-	H	H	A	-	-	A	-	H	-	A	-	H	H	H	H	H	H	A	H	A	A	-	A	-	H	H	A	H	H	H	H	A	-
lg6-2	64	Tag_27146	39.3	all_2226045	232	H	A	A	H	-	-	A	H	-	-	-	H	-	-	H	A	A	A	H	H	A	A	-	H	A	-	H	-	A	A	A	A	H	A	A	H	H	A	A	A	H	-	A	-
lg6-2	*64	Tag_27147	39.3	all_2226045	243	H	A	A	H	-	-	A	-	-	-	-	H	-	-	H	A	A	A	H	H	A	A	-	H	A	-	H	-	A	A	A	A	H	A	A	H	H	A	A	A	H	-	A	-
lg6-2	65	Tag_38504	42.7	all_1316435	83	H	A	A	-	A	H	A	-	H	H	H	-	-	A	A	A	A	A	-	H	A	A	H	H	A	-	-	-	A	-	A	A	H	A	A	A	H	A	A	A	-	H	A	H
lg6-2	66	Tag_2673	47.6	all_507368	154	A	A	A	H	H	H	A	A	H	H	H	H	H	-	H	A	A	A	H	A	A	A	A	H	A	A	H	H	A	H	A	A	H	A	A	H	H	A	A	A	A	H	A	-
lg6-2	67	Tag_21411	51.1	all_239659	182	H	-	-	H	H	H	-	H	-	H	H	H	H	H	H	-	-	-	H	H	-	-	H	H	-	H	H	H	-	-	-	-	H	-	-	H	-	H	-	-	H	H	-	H
lg6-2	68	Tag_13838	51.1	all_1256106	217	H	A	A	H	H	H	A	H	H	H	H	H	H	H	H	A	A	A	H	H	A	A	H	H	A	H	H	H	A	H	A	A	H	A	A	H	H	A	A	A	H	H	A	H
lg6-2	*68	Tag_45742	51.1	all_1911102	66	H	A	A	H	H	H	A	H	H	H	H	H	H	H	H	A	A	A	H	H	A	A	H	H	A	H	H	H	A	H	A	A	H	A	A	H	H	A	A	A	H	H	A	H
lg6-2	*68	Tag_45743	51.1	all_1911102	71	H	A	A	H	H	H	A	H	H	H	H	H	H	H	H	A	A	A	H	H	A	A	H	H	A	H	H	H	A	H	A	A	H	A	A	H	H	A	A	A	H	H	A	H
lg6-2	69	Tag_2674	51.5	all_507368	241	H	A	A	H	H	H	A	H	H	H	H	H	H	-	H	A	A	A	H	H	A	A	H	H	A	H	H	H	A	H	A	A	H	A	A	H	H	A	A	A	-	H	A	-
lg6-2	70	Tag_2140	53	all_2574109	81	H	A	A	H	H	-	A	H	H	H	H	H	H	H	H	A	A	A	H	H	A	A	H	H	A	H	-	H	A	H	A	A	H	A	A	H	-	A	A	A	H	H	A	H
lg6-2	71	Tag_4416	54	all_1257818	225	H	A	A	H	H	H	A	H	H	H	H	H	H	H	H	A	A	A	H	-	A	A	H	H	A	H	H	H	A	H	A	A	H	A	A	-	H	A	A	A	H	A	A	-
lg6-2	72	Tag_25927	55	all_1565401	96	H	A	A	H	H	H	A	H	H	H	H	H	H	H	H	A	A	A	-	H	A	A	H	H	A	H	H	H	A	H	A	A	H	A	A	H	H	A	A	A	H	A	A	H
lg6-2	73	Tag_8592	55	all_1552537	49	H	A	A	H	H	H	A	H	H	H	H	H	H	H	H	A	A	A	H	H	A	A	H	H	A	-	H	H	A	H	A	A	H	A	A	H	H	A	A	A	H	A	A	H
lg6-2	74	Tag_39460	56	all_86673	180	H	A	A	H	-	H	A	H	H	H	H	-	A	H	H	A	A	A	-	H	A	A	H	H	A	H	H	H	A	H	A	A	H	A	A	H	-	A	A	A	H	A	A	H
lg6-2	75	Tag_30817	56.5	all_1032561	206	H	A	A	H	H	H	A	H	H	H	H	H	A	H	H	A	A	A	H	H	A	A	H	H	A	H	-	H	A	-	A	A	H	A	A	H	H	A	A	A	H	A	A	H
lg6-2	76	Tag_29377	57	all_1523395	69	H	-	-	H	H	H	-	H	H	H	H	H	-	H	H	-	-	-	H	H	-	-	H	H	-	H	H	H	-	H	-	-	H	-	-	H	H	-	-	-	H	-	-	H
lg6-2	*76	Tag_29378	57	all_1523395	73	H	-	-	H	H	H	-	H	H	H	H	H	-	H	H	-	-	-	H	H	-	-	H	H	-	H	H	H	-	H	-	-	H	-	-	H	H	-	-	-	H	-	-	H
lg6-2	77	Tag_41418	57	all_1984776	219	H	A	A	H	H	H	A	H	H	H	H	H	A	H	H	A	A	A	H	H	A	A	H	H	A	H	H	H	A	H	A	A	H	A	A	H	H	A	A	A	H	A	A	H
lg6-2	*77	Tag_2744	57	all_1691338	37	H	A	A	H	H	H	A	H	-	H	-	H	A	H	H	A	A	A	H	H	A	A	H	H	A	H	H	H	A	H	A	A	H	A	A	H	H	A	A	A	H	A	A	-
lg6-2	*77	Tag_41417	57	all_1984776	83	H	A	A	H	H	H	A	H	H	H	H	H	A	H	H	A	A	A	H	H	A	A	H	H	A	H	H	H	A	H	A	A	H	A	A	H	H	A	A	A	H	A	A	H
lg6-2	*77	Tag_41419	57	all_1984776	240	H	A	A	H	H	H	A	H	H	H	H	H	A	H	H	A	A	A	H	H	A	A	H	H	A	H	H	H	A	H	A	A	H	A	A	H	H	A	A	A	H	A	A	H
lg6-2	78	Tag_19484	57	all_1353126	188	-	A	A	H	H	H	A	H	H	H	H	H	A	H	H	A	A	A	H	-	A	A	H	H	A	H	H	H	A	H	A	A	H	A	A	H	H	A	A	A	H	A	A	H
lg6-2	*78	Tag_16469	57	all_210652	75	H	A	A	H	H	H	A	H	H	H	H	H	A	-	H	A	A	A	H	-	A	A	H	H	A	H	H	H	A	H	A	A	H	A	A	H	H	A	A	A	H	A	A	H
lg6-2	*78	Tag_16472	57	all_210652	220	H	A	A	H	H	H	A	H	H	H	H	H	A	-	H	A	A	A	H	H	A	A	H	H	A	H	H	H	A	H	A	A	H	A	A	-	H	A	A	A	H	A	A	H
lg6-2	79	Tag_1722	57	all_1262033	239	H	-	A	H	H	H	-	H	-	H	-	-	A	-	H	A	A	A	H	H	A	A	-	H	A	H	H	-	A	-	A	A	-	A	A	H	H	A	A	-	-	A	-	-
lg6-2	80	Tag_14988	59.9	all_2409681	244	-	A	A	H	-	-	A	H	-	H	H	H	A	H	H	A	A	A	H	H	A	A	H	H	A	-	H	-	A	-	A	A	H	A	A	H	H	A	A	A	H	A	A	H
lg6-2	81	Tag_23806	62.6	all_1277881	67	-	A	A	H	H	H	A	-	H	H	H	-	A	H	H	A	A	A	H	-	A	A	H	H	A	H	H	H	A	-	A	A	H	A	A	H	-	A	A	A	H	A	A	H
lg6-2	*81	Tag_23804	62.6	all_1277881	61	-	A	A	H	H	H	A	-	H	H	H	-	A	H	H	A	A	A	H	-	A	A	H	H	A	H	H	H	A	-	A	A	H	A	A	H	-	A	A	A	H	A	A	H
lg6-2	82	Tag_27996	62.6	all_501839	33	H	A	A	H	H	H	A	-	H	-	H	-	A	H	H	A	A	A	H	H	A	A	H	H	A	H	-	-	A	H	A	A	H	A	A	-	H	A	A	A	H	A	A	H
lg6-2	83	Tag_22043	64.1	all_62294	91	H	A	A	H	H	H	-	H	H	H	-	-	-	-	H	A	A	A	-	H	-	A	H	H	A	H	H	H	A	H	A	A	H	-	A	H	H	A	A	A	H	A	A	H
lg6-2	*83	Tag_22040	64.1	all_62294	48	H	A	A	H	H	H	A	H	H	H	-	-	-	-	H	A	A	A	-	H	-	A	H	H	A	H	H	H	A	H	A	A	H	-	A	H	H	A	A	A	H	A	A	H
lg6-2	84	Tag_1339	64.6	all_1352195	28	H	A	A	H	H	H	A	H	H	H	H	H	A	H	H	-	A	A	H	H	-	-	H	H	A	H	H	H	A	H	A	A	H	A	-	H	H	A	A	A	H	A	A	H
lg6-2	*84	Tag_1340	64.6	all_1352195	43	H	A	A	H	H	H	A	H	H	H	H	H	A	H	H	-	A	A	H	H	-	-	H	H	A	H	H	H	A	H	A	A	H	A	-	H	H	A	A	A	H	A	A	H
lg6-2	*84	Tag_1341	64.6	all_1352195	196	H	A	A	H	H	H	A	H	H	H	H	H	A	H	H	-	A	A	H	H	-	-	H	H	A	H	H	H	A	H	A	A	H	A	-	H	H	A	A	A	H	A	A	H
lg6-2	85	Tag_25011	65.1	all_57221	117	-	A	A	H	-	H	A	H	H	H	H	H	A	H	-	A	A	A	H	-	A	A	H	H	A	-	H	H	A	H	A	A	H	A	A	H	H	A	A	A	-	A	A	H
lg6-2	86	Tag_21475	66.5	all_530460	151	H	A	A	-	-	H	A	H	H	H	H	H	A	H	H	A	A	A	H	H	A	A	H	H	A	H	H	H	A	H	A	A	-	A	A	-	H	A	A	A	-	A	A	-
lg6-2	*86	Tag_21474	66.5	all_530460	150	H	A	A	-	-	H	A	H	H	H	H	H	A	H	H	A	A	A	H	H	A	A	H	H	A	H	H	H	A	H	A	A	-	A	A	-	H	A	A	A	-	A	A	-
lg6-2	87	Tag_34926	70.8	all_205924	17	H	A	A	A	H	H	A	H	H	H	H	H	A	H	H	A	A	A	H	H	A	A	H	A	A	H	H	A	A	H	A	A	H	A	A	H	H	A	A	A	H	A	A	H
lg6-3	1	Tag_28143	0	all_1892513	104	A	H	-	A	H	A	H	H	A	-	A	A	H	H	A	A	H	H	A	H	A	A	H	A	A	H	H	A	H	H	-	A	-	H	A	A	-	A	A	H	A	A	-	A
lg6-3	2	Tag_15444	2.2	all_1268288	178	A	H	H	A	H	A	H	-	A	H	A	A	H	H	A	A	H	A	A	H	A	A	H	A	H	-	-	A	H	H	A	H	H	-	A	A	-	A	A	H	A	H	H	A
lg6-3	3	Tag_27593	2.9	all_133770	115	A	H	H	A	H	A	H	H	A	H	A	-	H	H	A	A	H	-	A	H	A	A	H	A	H	H	-	A	H	H	A	H	H	H	A	-	H	A	A	H	A	H	H	A
lg6-3	4	Tag_8168	4.5	all_1248507	117	A	H	-	A	H	A	H	-	A	H	A	A	-	H	A	A	H	H	A	A	A	A	H	A	H	H	-	A	H	-	H	-	H	H	A	A	-	A	A	A	A	-	H	A
lg6-3	5	Tag_28117	4.5	all_1744675	32	A	-	H	A	H	A	H	-	A	H	A	A	H	-	A	A	H	H	A	-	A	A	-	A	H	H	H	A	H	-	-	H	H	H	A	A	H	A	A	H	A	H	H	A
lg6-3	6	Tag_8177	6.8	all_1460	69	A	H	H	A	H	A	H	H	A	H	A	A	A	H	A	A	H	H	A	H	A	A	H	A	H	H	H	A	H	H	H	H	H	H	A	A	-	A	A	H	A	H	H	A
lg6-3	*6	Tag_8178	6.8	all_1460	70	A	H	H	A	H	A	H	H	A	H	A	A	A	H	A	A	H	H	A	H	A	A	H	A	H	H	H	A	H	H	H	H	H	H	A	A	-	A	A	H	A	H	H	A
lg6-3	*6	Tag_8179	6.8	all_1460	73	A	H	H	A	H	A	H	H	A	H	A	A	A	H	A	A	H	H	A	H	A	A	H	A	H	H	H	A	H	H	H	H	H	H	A	A	-	A	A	H	A	H	H	A
lg6-3	*6	Tag_8180	6.8	all_1460	75	A	H	H	A	H	A	H	H	A	H	A	A	A	H	A	A	H	H	A	H	A	A	H	A	H	H	H	A	H	H	H	H	H	H	A	A	-	A	A	H	A	H	H	A
lg6-3	7	Tag_4952	6.8	all_1354326	223	A	H	H	A	H	A	H	H	A	-	A	A	A	H	A	A	H	H	A	H	A	A	H	A	-	H	H	A	H	H	H	H	H	H	A	A	-	A	A	H	A	-	H	A
lg6-3	*7	Tag_4950	6.8	all_1354326	44	A	H	H	A	H	A	H	H	A	-	A	A	A	H	A	A	H	H	A	H	A	A	H	A	-	H	H	A	H	H	H	H	H	H	A	A	-	A	A	H	A	-	H	A
lg6-3	8	Tag_46487	7.9	all_2172984	95	A	H	H	A	H	A	H	H	A	H	A	A	H	H	A	A	H	H	A	-	A	A	H	A	-	H	H	A	-	H	H	H	H	H	A	A	H	A	A	H	A	H	H	A
lg6-3	9	Tag_20458	8.9	all_748911	194	A	H	H	A	H	A	H	H	A	H	A	A	H	-	A	A	H	-	A	H	A	A	H	A	H	H	H	A	H	H	H	H	H	H	A	A	H	A	A	H	A	H	H	A
lg6-3	10	Tag_5874	8.9	all_1934140	81	-	H	H	-	H	-	H	H	-	H	-	-	H	H	-	-	H	H	-	H	-	-	H	-	H	H	H	-	H	H	H	H	-	H	-	-	H	-	-	H	-	H	H	-
lg6-3	*10	Tag_5875	8.9	all_1934140	83	-	H	H	-	H	-	H	H	-	H	-	-	H	H	-	-	H	H	-	H	-	-	H	-	H	H	H	-	H	H	H	H	-	H	-	-	H	-	-	H	-	H	H	-
lg6-3	*10	Tag_5877	8.9	all_1934140	195	-	H	H	-	H	-	H	H	-	H	-	-	H	H	-	-	H	H	-	H	-	-	H	-	H	H	H	-	H	H	H	H	-	H	-	-	H	-	-	H	-	H	H	-
lg6-3	11	Tag_21225	8.9	all_492030	40	A	H	H	A	H	A	H	H	A	H	A	A	H	H	A	A	H	H	A	H	A	A	H	A	H	H	H	A	H	H	H	H	H	H	A	A	H	A	A	H	A	H	H	A
lg6-3	*11	Tag_15616	8.9	all_2673521	220	A	H	H	A	H	A	H	H	A	H	A	A	-	H	A	A	H	H	A	H	A	A	H	A	H	H	H	A	H	H	H	H	H	H	A	A	-	A	A	H	A	H	H	A
lg6-3	*11	Tag_26030	8.9	all_1668002	167	A	H	H	A	H	A	H	H	A	H	A	A	H	H	A	A	H	H	A	H	A	A	H	A	H	H	H	A	H	H	H	-	H	H	A	A	H	A	A	H	A	H	H	A
lg6-3	12	Tag_18639	9.4	all_1273376	36	A	H	H	A	H	A	H	H	A	H	A	A	-	-	A	A	H	H	A	H	A	A	-	A	H	H	H	A	H	H	H	H	H	H	A	A	H	A	A	H	A	H	H	A
lg6-3	*12	Tag_2941	9.4	all_1271596	191	A	-	H	A	H	A	H	H	A	H	A	A	H	H	A	A	H	-	A	H	A	A	H	A	H	H	H	A	H	H	-	-	H	H	A	A	H	A	A	-	A	H	H	A
lg6-3	*12	Tag_2942	9.4	all_1271596	192	A	-	H	A	H	A	H	H	A	H	A	A	H	H	A	A	H	-	A	H	A	A	H	A	H	H	H	A	H	H	-	-	H	H	A	A	H	A	A	-	A	H	H	A
lg6-3	13	Tag_25395	9.4	all_2325566	50	-	H	H	A	H	A	H	-	A	H	A	A	H	H	A	A	-	H	A	H	A	A	H	-	H	H	H	A	H	H	H	H	H	-	A	A	H	-	A	H	-	H	H	A
lg6-3	14	Tag_20123	9.4	all_2702324	45	A	H	H	A	-	A	H	-	A	H	A	A	H	-	A	A	H	H	A	H	A	A	H	A	H	-	H	A	H	-	H	H	H	H	A	A	-	A	A	H	A	-	H	A
lg6-3	15	Tag_52669	9.4	all_168145	215	A	H	-	A	H	A	H	H	A	H	A	-	H	H	A	A	H	H	A	H	A	-	H	A	H	H	H	A	H	H	H	-	H	H	-	A	-	A	A	H	A	-	-	-
lg6-3	16	Tag_36011	9.9	all_2248333	60	A	H	H	A	H	A	H	-	A	H	A	A	H	H	A	A	H	H	A	-	A	A	H	A	-	H	H	A	-	H	H	H	H	H	A	A	H	A	A	H	A	H	H	A
lg6-3	*16	Tag_36013	9.9	all_2248333	235	A	H	H	A	H	A	H	-	A	H	A	A	H	H	A	A	H	H	A	-	A	A	H	A	-	H	H	A	-	H	H	H	H	H	A	A	H	A	A	H	A	H	H	A
lg6-3	17	Tag_47233	9.9	all_270085	104	A	H	-	A	-	A	H	-	A	H	A	A	-	H	A	A	-	H	A	H	A	A	-	A	H	-	H	A	-	H	H	H	-	H	A	A	H	A	A	H	A	H	H	A
lg6-3	*17	Tag_47232	9.9	all_270085	88	A	H	-	A	-	A	H	-	A	H	A	A	-	H	A	A	-	H	A	H	A	A	-	A	H	-	H	A	A	H	H	H	-	H	A	A	-	A	A	H	A	H	H	A
lg6-3	18	Tag_26892	11.2	all_2694940	162	A	H	-	A	H	A	-	H	A	H	A	A	H	H	A	A	H	H	A	H	A	A	-	A	H	H	-	A	H	H	H	H	H	H	A	A	-	A	A	-	A	-	H	A
lg6-3	*18	Tag_26898	11.2	all_2694940	221	A	H	A	A	H	A	-	H	A	H	A	A	H	H	A	A	H	H	A	H	A	A	-	A	H	H	-	A	-	H	H	H	H	H	A	A	-	A	A	-	A	-	H	A
lg6-3	19	Tag_26890	11.2	all_2694940	43	A	H	-	A	H	A	-	H	A	H	A	A	H	H	A	A	H	H	A	-	A	A	-	A	H	H	A	-	H	H	H	H	H	H	A	A	-	A	A	H	A	-	H	A
lg6-3	20	Tag_18288	13.9	all_1910432	186	A	-	H	A	-	A	-	H	A	H	A	A	-	H	A	A	-	H	A	H	A	A	H	A	H	H	-	H	H	H	H	H	H	-	A	A	H	A	A	-	A	-	-	A
lg6-3	21	Tag_6043	13.9	all_2024438	91	A	H	H	A	H	A	H	H	A	H	A	A	H	H	A	A	H	-	A	H	A	A	H	A	H	H	H	H	H	H	H	H	H	H	A	A	H	A	A	H	A	H	H	A
lg6-3	22	Tag_29995	15.5	all_479406	178	A	H	H	A	H	A	H	H	A	H	A	A	H	H	A	A	-	H	A	H	A	A	A	A	H	H	H	-	H	H	H	H	H	H	A	A	H	-	A	-	A	H	H	A
lg6-3	23	Tag_22534	16	all_1674921	199	A	H	H	A	-	A	-	H	A	H	A	A	H	H	A	A	H	H	A	H	A	A	A	A	H	H	-	-	H	H	H	-	H	H	A	A	H	A	A	H	A	H	H	A
lg6-3	*23	Tag_37091	16	all_2240611	49	A	H	H	A	H	A	H	-	A	H	A	A	H	H	A	A	H	H	A	H	A	A	A	A	H	-	H	H	H	H	H	H	-	-	A	A	H	A	A	H	A	-	H	A
lg6-3	24	Tag_21750	16	all_1685207	192	A	H	H	A	H	-	H	H	A	H	A	A	H	H	A	A	H	H	A	H	-	A	A	A	-	H	H	H	H	H	H	H	H	H	A	A	-	A	A	H	A	H	H	A
lg6-3	*24	Tag_21748	16	all_1685207	92	A	H	H	A	H	-	H	H	A	H	A	A	H	H	A	A	H	H	A	-	-	A	A	A	-	H	H	H	H	H	H	H	H	H	A	A	-	A	A	H	A	H	H	A
lg6-3	*24	Tag_21752	16	all_1685207	197	A	H	H	A	H	-	H	H	A	H	A	A	H	H	A	A	H	H	A	-	-	A	A	A	-	H	H	H	H	H	H	H	H	H	A	A	-	A	A	H	A	H	H	A
lg6-3	*24	Tag_21754	16	all_1685207	214	A	H	H	A	H	-	H	H	A	H	A	A	H	H	A	A	H	H	A	-	-	A	A	A	-	H	H	H	H	H	H	H	H	H	A	A	-	A	A	H	A	H	H	A
lg6-3	25	Tag_47930	16.5	all_813444	184	A	H	H	A	H	A	H	-	A	H	A	A	H	H	A	A	H	H	A	H	A	A	A	A	H	H	H	H	H	H	H	H	H	H	A	A	H	A	A	H	A	H	H	A
lg6-3	26	Tag_18221	16.5	all_253671	54	A	H	-	A	H	A	H	H	A	H	A	A	H	H	A	A	H	H	A	H	A	A	A	A	H	H	-	H	H	H	H	H	H	H	A	A	-	A	A	H	A	H	H	A
lg6-3	27	Tag_31496	17.7	all_1949482	86	-	H	H	-	H	-	H	H	-	H	-	-	H	H	-	-	-	-	-	H	-	-	-	-	H	H	H	H	H	H	-	-	H	-	-	-	H	-	-	-	-	-	H	-
lg6-3	28	Tag_31497	17.7	all_1949482	153	-	-	H	-	-	-	H	H	-	-	-	-	H	H	-	-	-	-	-	H	-	-	-	-	H	H	H	H	H	H	H	-	H	-	-	-	H	-	-	-	-	-	H	-
lg6-3	29	Tag_6686	20.3	all_1698913	60	A	A	H	A	H	A	H	H	H	H	A	A	H	H	A	A	H	H	A	H	A	A	A	A	H	H	H	H	H	-	-	H	H	H	A	A	H	A	A	H	A	H	H	A
lg6-3	30	Tag_17739	20.8	all_2362698	65	-	-	H	-	-	-	H	H	H	H	-	-	H	H	-	-	-	H	-	H	-	-	-	-	H	H	H	H	-	H	H	H	H	H	-	-	H	-	-	H	-	H	H	-
lg6-3	31	Tag_45240	20.8	all_1850739	191	A	A	H	A	-	A	H	H	H	-	A	A	H	H	A	A	H	H	A	H	A	A	A	A	H	H	H	-	H	H	H	H	H	H	A	A	H	A	A	H	A	H	H	A
lg6-3	*31	Tag_45241	20.8	all_1850739	222	A	A	H	A	-	A	H	H	H	-	A	A	H	H	A	A	H	H	A	H	A	A	A	A	H	H	H	-	H	H	H	H	H	H	A	A	H	A	A	H	A	H	H	A
lg6-3	32	Tag_36877	21.8	all_1571120	218	A	A	H	A	H	A	H	H	H	H	A	A	H	H	A	A	H	H	A	H	A	A	A	A	H	H	H	H	H	H	H	H	A	H	A	-	-	A	A	-	A	-	H	A
lg6-3	33	Tag_1332	21.8	all_2241840	137	-	A	H	A	H	A	H	H	H	H	A	-	H	H	A	A	H	H	-	H	-	A	A	A	H	H	H	H	H	H	H	H	-	H	A	-	-	A	A	H	A	H	H	-
lg6-3	34	Tag_49119	21.8	all_2686152	85	A	A	H	A	H	A	-	-	H	H	A	A	H	H	A	A	H	H	A	H	A	A	A	A	-	H	A	-	H	-	-	-	A	H	A	A	H	A	A	-	A	-	-	A
lg6-3	*34	Tag_49117	21.8	all_2686152	26	A	A	H	A	H	A	-	-	H	H	A	A	H	H	A	A	H	H	A	H	A	A	A	A	-	H	A	-	H	-	-	-	A	H	A	A	H	A	A	-	A	-	-	A
lg6-3	35	Tag_6471	21.8	all_1957810	139	-	-	H	-	-	-	H	H	H	H	-	-	H	-	-	-	-	H	-	H	-	-	-	-	H	H	H	H	-	H	-	H	-	H	-	-	H	-	-	H	-	H	H	-
lg6-3	*35	Tag_6472	21.8	all_1957810	142	-	-	H	-	-	-	H	H	H	H	-	-	H	-	-	-	-	H	-	H	-	-	-	-	H	H	H	H	-	H	-	H	-	H	-	-	H	-	-	H	-	H	H	-
lg6-3	36	Tag_2655	21.8	all_1673400	99	A	A	H	A	H	A	H	H	H	H	A	A	H	H	A	A	H	-	-	H	A	A	A	A	H	H	-	H	H	H	H	H	A	H	A	A	H	A	A	H	A	H	-	A
lg6-3	37	Tag_48145	21.8	all_1287702	18	A	A	H	A	H	A	H	H	H	H	A	A	H	H	A	A	H	H	A	H	A	A	A	A	H	H	H	H	H	H	H	H	A	H	A	A	H	A	A	H	A	H	H	A
lg6-3	38	Tag_19201	22.3	all_2158540	35	A	A	H	A	H	A	H	H	H	H	A	A	H	-	A	A	-	H	A	H	A	A	A	A	H	H	H	H	H	H	H	-	A	H	A	A	H	A	A	H	A	H	H	A
lg6-3	39	Tag_48691	22.3	all_488597	126	A	A	H	-	H	A	H	H	-	H	-	A	H	H	A	A	-	A	A	H	A	A	A	A	H	H	H	H	H	H	H	H	A	H	A	A	H	A	A	H	A	H	-	A
lg6-3	40	Tag_32961	22.3	all_97143	28	A	A	H	-	H	A	H	H	H	H	A	A	H	H	A	A	H	-	A	-	-	A	A	A	H	H	H	H	H	H	H	H	A	H	A	-	A	A	-	-	A	-	-	A
lg6-3	41	Tag_42423	23.8	all_506444	173	A	A	H	A	H	A	H	H	H	H	A	H	H	H	A	A	H	H	A	H	A	A	A	A	H	H	H	H	H	H	H	H	A	H	A	A	-	A	A	H	A	-	H	A
lg6-3	42	Tag_19368	26.9	all_1925345	27	A	A	-	A	H	A	H	-	H	H	A	H	-	-	A	A	H	-	A	H	A	A	A	-	-	H	H	H	A	H	H	H	A	-	A	A	A	A	A	-	A	-	A	A
lg6-3	43	Tag_39764	26.9	all_2589050	107	A	A	H	A	H	A	H	H	-	H	A	H	H	H	A	A	H	H	A	H	A	A	A	A	H	H	H	H	A	H	H	H	A	H	A	A	H	A	A	H	A	H	H	A
lg6-3	44	Tag_2932	28.4	all_1550155	62	A	A	H	A	H	A	-	H	H	H	A	-	H	H	A	A	H	H	A	-	A	A	A	-	H	H	H	H	A	H	-	H	A	H	A	A	H	A	A	H	A	H	H	A
lg6-3	*44	Tag_2933	28.4	all_1550155	80	A	A	H	A	H	A	-	H	H	H	A	-	H	H	A	A	H	H	A	-	A	A	A	-	H	H	H	H	A	H	-	H	A	H	A	A	H	A	A	H	A	H	H	A
lg6-3	45	Tag_2934	28.4	all_1550155	87	A	A	H	A	H	A	-	H	H	H	A	-	H	H	A	A	H	H	A	-	A	A	A	-	H	H	H	H	A	H	-	H	A	H	A	A	H	A	A	H	A	H	H	A
lg6-3	46	Tag_7537	28.4	all_1202491	37	A	A	H	A	H	A	H	H	-	-	A	H	H	H	A	A	H	H	A	-	A	A	A	H	H	H	H	H	A	H	H	-	A	H	A	A	H	A	A	H	A	A	H	A
lg6-3	47	Tag_19660	29.4	all_495961	148	A	A	-	-	H	-	-	H	H	H	A	-	-	H	A	A	H	H	A	H	A	-	A	H	-	H	H	H	-	-	H	H	-	H	A	A	H	A	-	H	A	A	H	A
lg6-3	48	Tag_18858	29.4	all_2141575	77	A	A	H	A	H	A	H	H	H	H	A	H	H	H	A	A	H	H	A	H	A	A	A	H	H	H	H	H	A	H	H	H	A	H	A	A	-	A	A	H	A	H	H	A
lg6-3	49	Tag_16081	32.4	all_210945	50	A	A	A	A	H	A	H	H	-	H	A	H	H	H	A	A	-	-	A	A	A	A	A	-	-	-	H	-	A	-	-	A	A	-	A	A	-	A	A	H	A	H	H	A
lg6-3	50	Tag_23141	32.4	all_209879	181	A	A	A	A	H	A	H	H	H	H	A	H	H	H	A	A	H	-	A	A	A	A	A	H	H	H	H	H	A	H	H	A	A	H	A	A	H	A	A	H	A	-	H	A
lg6-3	*50	Tag_39545	32.4	all_702934	75	A	A	A	A	H	A	H	H	H	H	A	H	H	H	A	A	-	H	A	A	A	A	A	H	-	-	H	-	A	H	H	A	A	H	A	A	H	A	A	H	A	H	H	A
lg6-3	51	Tag_9753	32.9	all_1272683	184	-	-	-	-	H	-	H	H	H	H	-	H	H	H	-	-	-	H	-	-	-	-	-	H	H	H	H	H	-	H	H	-	-	H	-	-	H	-	-	H	-	H	H	-
lg6-3	52	Tag_30882	34.8	all_1525317	164	A	A	A	A	H	A	H	H	H	H	A	H	H	H	A	A	A	H	A	A	A	A	A	H	H	H	H	H	A	H	H	A	A	H	A	A	H	A	A	H	A	H	H	A
lg6-3	53	Tag_16080	35.4	all_1239840	83	A	A	A	A	H	-	H	H	H	H	A	H	H	H	-	-	A	H	H	A	A	A	A	H	H	H	H	H	A	-	H	A	A	H	A	A	H	A	A	H	A	H	H	A
lg6-3	54	Tag_23278	35.4	all_1977957	43	A	A	A	A	H	A	H	H	H	H	A	H	H	H	A	A	A	H	H	A	A	A	A	H	H	H	H	H	A	H	H	-	-	-	A	-	-	A	-	H	A	H	H	A
lg6-3	55	Tag_34818	35.9	all_1236256	44	A	A	A	A	H	-	H	-	H	H	A	H	H	-	A	A	A	H	H	A	A	A	A	H	-	H	-	H	A	H	H	A	A	H	A	A	H	A	A	H	A	H	H	-
lg6-3	56	Tag_46243	37	all_2214698	35	A	A	A	A	H	A	H	-	H	H	A	-	H	H	A	A	A	-	H	A	A	A	A	H	H	H	H	-	A	H	H	A	A	H	A	A	-	A	A	H	A	H	-	A
lg6-4	1	Tag_14519	0	all_1530814	133	-	A	A	H	A	H	A	A	A	A	A	A	H	A	H	H	H	A	-	H	H	H	A	-	H	A	A	A	H	A	A	H	A	A	-	A	A	H	A	A	-	A	A	H
lg6-4	2	Tag_2714	2.8	all_541628	269	A	A	A	H	A	H	A	A	A	A	A	A	H	A	H	H	-	A	A	H	-	-	A	H	H	A	A	A	-	A	H	-	A	A	-	A	A	-	A	A	H	A	A	H
lg6-4	3	Tag_2710	3.2	all_541628	219	-	A	A	H	A	H	A	A	A	A	A	A	H	A	H	H	-	A	A	H	H	-	A	H	H	A	A	A	H	A	H	-	A	A	-	A	A	-	A	A	H	A	A	H
lg6-4	*3	Tag_2711	3.2	all_541628	221	-	A	A	H	A	H	A	A	A	A	A	A	H	A	H	H	-	A	A	H	H	-	A	H	H	A	A	A	H	A	H	-	A	A	-	A	A	-	A	A	H	A	A	H
lg6-4	*3	Tag_2712	3.2	all_541628	225	-	A	A	H	A	H	A	A	A	A	A	A	H	A	H	H	-	A	A	H	H	-	A	H	H	A	A	A	H	A	H	-	A	A	-	A	A	-	A	A	H	A	A	H
lg6-4	4	Tag_30813	8.2	all_1032561	46	H	A	A	-	A	H	A	A	A	A	A	A	A	A	H	H	H	A	A	H	H	H	A	A	H	A	A	A	H	A	H	H	A	A	H	A	A	H	A	A	H	H	A	H
lg6-4	5	Tag_5713	8.9	all_2163748	48	H	A	A	H	A	H	A	A	A	A	A	A	H	A	H	H	H	A	A	H	H	H	A	H	-	A	A	A	-	A	-	A	A	A	-	A	A	A	A	A	H	H	A	-
lg6-4	6	Tag_25259	8.9	all_216889	47	H	-	A	H	A	H	A	A	A	A	A	-	H	A	H	H	-	A	A	H	H	-	A	H	H	A	A	A	H	A	-	H	A	A	H	A	A	H	A	A	H	-	A	H
lg6-4	*6	Tag_25260	8.9	all_216889	108	H	-	A	H	A	H	A	A	A	A	A	-	H	A	H	H	-	A	A	H	H	-	A	H	H	A	A	A	H	A	-	H	A	A	H	A	A	H	A	A	H	-	-	H
lg6-4	7	Tag_9537	10.3	all_1743067	260	H	A	A	H	A	H	A	A	-	A	A	A	H	A	H	H	H	A	-	H	H	H	A	H	H	-	A	A	H	A	A	H	-	A	H	A	A	H	A	A	H	H	A	H
lg6-4	8	Tag_23147	10.3	all_1504509	23	H	A	A	H	A	H	A	A	A	A	A	A	H	A	H	-	H	A	A	H	H	H	A	H	H	A	A	A	H	A	-	H	A	A	H	A	-	H	A	A	H	H	A	H
lg6-4	9	Tag_25258	10.3	all_216889	14	H	-	A	H	A	H	A	A	A	A	A	-	H	A	H	H	-	A	A	H	H	-	A	H	H	A	A	A	H	A	-	H	A	A	H	A	A	H	A	A	H	-	A	H
lg6-4	*9	Tag_25263	10.3	all_216889	149	H	-	A	H	A	H	A	A	A	A	A	-	H	A	H	H	-	A	A	H	H	-	A	H	H	A	A	A	H	A	-	H	A	A	H	A	A	H	A	A	H	-	A	H
lg6-4	10	Tag_16473	10.3	all_210652	221	H	A	A	H	A	H	A	A	A	A	A	A	H	A	H	H	H	A	A	H	-	H	A	H	H	A	A	A	H	A	H	H	A	A	H	A	A	H	A	A	H	H	A	H
lg6-4	*10	Tag_9533	10.3	all_1743067	87	H	A	A	H	A	H	A	A	-	A	A	A	H	A	H	H	H	A	-	H	H	H	A	H	H	-	A	A	H	A	H	H	-	A	H	A	A	H	A	A	H	H	A	H
lg6-4	*10	Tag_10101	10.3	all_379543	187	H	-	-	H	A	H	-	A	A	A	A	A	H	A	H	H	H	-	A	H	H	H	A	H	H	A	A	A	H	A	H	H	A	-	H	A	A	H	-	-	H	H	-	H
lg6-4	*10	Tag_16474	10.3	all_210652	245	H	A	A	H	A	H	A	A	A	A	A	A	H	A	H	H	H	A	A	H	-	H	A	H	H	A	A	A	H	A	H	H	A	A	H	A	A	H	A	A	H	H	A	H
lg6-4	*10	Tag_27944	10.3	all_1642872	170	H	A	A	H	A	H	A	A	A	A	A	A	-	A	H	H	H	A	A	H	-	-	A	H	H	A	A	A	H	A	H	-	A	A	-	A	A	H	A	A	H	H	A	-
lg6-4	*10	Tag_27946	10.3	all_1642872	212	H	A	A	H	A	H	A	A	A	A	A	A	-	A	H	-	H	A	A	H	-	-	A	H	H	A	A	A	H	A	H	-	A	A	-	A	A	H	A	A	H	H	A	-
lg6-4	*10	Tag_47304	10.3	all_2022567	32	H	A	A	H	A	H	A	A	A	A	A	A	H	A	H	H	H	A	A	H	H	H	A	H	H	A	A	A	H	A	H	H	A	A	H	A	A	H	A	A	H	H	A	H
lg6-4	11	Tag_46042	10.3	all_2030222	27	H	A	A	-	-	H	A	-	A	-	-	A	H	A	H	H	H	A	A	-	H	H	-	H	H	A	-	A	-	-	H	H	A	A	H	A	-	H	A	A	H	H	A	-
lg6-4	12	Tag_18926	10.3	all_2392207	217	H	A	A	H	A	H	A	A	A	A	A	A	H	A	H	H	H	A	A	-	H	-	A	H	H	A	A	A	H	A	-	H	A	A	H	-	A	H	A	A	-	H	A	-
lg6-4	13	Tag_34250	10.3	all_2120988	41	H	A	A	H	A	H	A	A	A	A	A	A	H	A	H	H	H	A	A	H	-	A	A	A	-	A	A	A	H	A	H	H	A	A	-	A	A	H	A	A	-	H	A	A
lg6-4	*13	Tag_34251	10.3	all_2120988	43	H	A	A	H	A	H	A	A	A	A	A	A	H	A	H	H	H	A	A	H	-	A	A	A	-	A	A	A	H	A	H	H	A	A	-	A	A	H	A	A	-	H	A	A
lg6-4	*13	Tag_34252	10.3	all_2120988	60	H	A	A	H	A	H	A	A	A	A	A	A	H	A	H	H	H	A	A	H	-	A	A	A	-	A	A	A	H	A	H	H	A	A	-	A	A	H	A	A	-	H	A	A
lg6-4	14	Tag_25664	10.3	all_226085	101	H	A	A	H	A	H	A	A	A	A	A	A	H	A	H	-	H	A	A	H	H	-	A	H	H	A	A	A	-	A	H	H	A	A	H	A	A	H	A	A	H	-	A	H
lg6-4	15	Tag_39497	10.8	all_1893903	260	H	A	A	H	A	H	A	A	A	A	A	A	H	A	H	H	H	A	A	H	H	H	A	H	H	A	A	A	H	A	H	H	A	A	H	A	A	H	A	A	H	H	A	H
lg6-4	16	Tag_17332	11.3	all_206619	54	H	-	-	H	-	H	-	-	-	-	-	-	H	-	H	H	H	-	-	H	H	H	-	H	H	-	-	-	H	-	H	H	-	-	H	-	-	H	-	-	H	H	-	H
lg6-4	*16	Tag_17336	11.3	all_206619	89	H	-	-	H	-	H	-	-	-	-	-	-	H	-	H	H	H	-	-	H	H	H	-	H	H	-	-	-	H	-	H	H	-	-	H	-	-	H	-	-	H	H	-	H
lg6-4	17	Tag_2705	11.8	all_541628	77	H	A	A	H	A	H	A	A	A	A	A	A	H	A	H	H	H	A	A	H	H	H	A	H	H	A	A	A	H	A	H	H	A	A	H	A	A	H	A	A	H	A	A	H
lg6-4	*17	Tag_2706	11.8	all_541628	79	H	A	A	H	A	H	A	A	A	A	A	A	H	A	H	H	H	A	A	H	H	H	A	H	H	A	A	A	H	A	H	H	A	A	H	A	A	H	A	A	H	A	A	H
lg6-4	*17	Tag_2707	11.8	all_541628	85	H	A	A	H	A	H	A	A	A	A	A	A	H	A	H	H	H	A	A	H	H	H	A	H	H	A	A	A	H	A	H	H	A	A	H	A	A	H	A	A	H	A	A	H
lg6-4	*17	Tag_2708	11.8	all_541628	87	H	A	A	H	A	H	A	A	A	A	A	A	H	A	H	H	H	A	A	H	H	H	A	H	H	A	A	A	H	A	H	H	A	A	H	A	A	H	A	A	H	A	A	H
lg6-4	*17	Tag_2709	11.8	all_541628	89	H	A	A	H	A	H	A	A	A	A	A	A	H	A	H	H	H	A	A	H	H	H	A	H	H	A	A	A	H	A	H	H	A	A	H	A	A	H	A	A	H	A	A	H
lg6-4	18	Tag_14695	11.8	all_85923	242	-	A	A	H	A	H	A	A	A	A	A	A	H	A	H	H	H	A	A	H	-	H	A	H	H	A	A	A	H	A	H	H	A	A	H	A	A	-	A	A	H	A	A	H
lg6-4	*18	Tag_2142	11.8	all_2574109	104	H	A	A	H	A	H	A	A	A	A	A	A	-	A	H	H	H	A	A	H	H	-	A	-	H	A	A	A	H	A	H	-	A	A	-	A	A	-	A	A	-	A	A	-
lg6-4	19	Tag_6184	12.3	all_2121083	188	H	-	-	H	-	H	-	-	-	-	-	-	H	-	A	H	-	-	-	H	H	H	-	H	-	-	-	-	H	-	-	-	-	-	H	-	-	-	-	-	H	-	-	H
lg6-4	20	Tag_45747	12.8	all_1911102	226	H	A	A	H	A	H	A	A	A	A	A	A	H	A	H	H	H	A	A	H	H	H	A	-	H	A	A	A	H	A	H	-	A	A	H	A	A	H	A	A	-	A	A	-
lg6-4	*20	Tag_34275	12.8	all_1194605	51	-	A	A	H	A	H	A	A	A	A	A	A	H	A	H	H	H	A	A	H	H	H	A	H	H	A	A	A	H	A	H	H	A	A	H	A	A	H	A	A	H	A	A	H
lg6-4	*20	Tag_45740	12.8	all_1911102	34	H	A	A	H	A	H	A	A	A	A	A	A	H	A	H	H	H	A	A	-	H	H	A	-	H	A	A	A	H	A	H	H	A	A	H	A	A	H	A	A	-	A	A	-
lg6-4	21	Tag_24636	12.8	all_1865401	202	H	A	A	H	A	H	A	A	A	A	A	A	-	A	H	H	H	A	A	H	-	H	A	H	H	A	A	A	H	A	H	H	A	A	H	A	A	H	A	A	H	A	A	H
lg6-4	22	Tag_21406	12.8	all_239659	59	H	A	A	-	A	-	A	A	A	A	A	A	H	A	H	-	H	A	A	H	A	H	A	H	H	A	A	A	H	A	H	H	A	A	H	A	A	H	A	A	H	A	A	H
lg6-4	*22	Tag_21407	12.8	all_239659	62	H	A	A	-	A	-	A	A	A	A	A	A	H	A	H	-	H	A	A	H	A	H	A	H	H	A	A	A	H	A	H	H	A	A	H	A	A	H	A	A	H	A	A	H
lg6-4	23	Tag_21412	12.8	all_239659	228	H	A	A	-	A	-	A	A	A	A	A	A	H	A	-	-	H	A	A	H	A	H	A	-	H	A	A	A	H	A	-	H	A	A	H	A	A	H	A	A	H	A	A	H
lg6-4	*23	Tag_21408	12.8	all_239659	153	H	A	A	-	A	A	A	A	A	A	A	A	H	A	-	-	H	A	A	-	A	H	A	-	H	A	A	A	H	A	-	H	A	A	H	A	A	H	A	A	H	A	A	H
lg6-4	*23	Tag_21409	12.8	all_239659	170	H	A	A	-	A	-	A	A	A	A	A	A	H	A	-	-	H	A	A	-	A	H	A	-	H	A	A	A	H	A	-	H	A	A	H	A	A	H	A	A	H	A	A	H
lg6-4	*23	Tag_21410	12.8	all_239659	174	H	A	A	-	A	-	A	A	A	A	A	A	H	A	-	-	H	A	A	-	A	H	A	-	H	A	A	A	H	A	-	H	A	A	H	A	A	H	A	A	H	A	A	H
lg6-4	24	Tag_23597	12.8	all_2544907	170	H	A	A	H	A	H	A	A	A	A	A	A	H	A	H	H	H	A	A	H	H	H	A	H	H	A	A	A	-	A	H	-	A	A	H	A	A	H	A	A	-	A	A	H
lg6-4	25	Tag_17160	14.3	all_1499266	222	H	A	A	H	A	H	A	A	A	A	A	A	-	A	H	H	H	A	A	H	H	H	A	H	-	A	A	A	H	A	H	H	A	A	-	A	A	-	A	A	H	A	A	-
lg6-4	26	Tag_15099	14.3	all_1173723	38	H	A	A	H	-	H	A	A	A	-	A	A	H	A	H	H	H	A	A	H	H	H	A	H	H	A	-	-	H	A	H	H	A	A	H	-	-	H	-	A	H	-	A	H
lg6-4	27	Tag_32044	14.3	all_1725005	194	H	A	A	H	A	H	A	-	A	A	A	A	-	A	H	H	H	A	A	H	H	H	A	H	H	A	A	-	H	A	H	H	A	A	H	A	A	H	A	-	H	A	A	-
lg6-4	*27	Tag_22259	14.3	all_2140978	92	H	A	A	H	A	H	A	-	A	A	A	A	-	A	H	H	H	A	A	H	H	H	A	-	H	A	A	-	H	A	H	H	A	A	H	A	A	H	A	-	H	A	A	-
lg6-4	28	Tag_40291	14.3	all_2569472	63	H	A	A	-	A	H	A	A	A	A	A	A	H	A	-	H	-	A	A	-	H	H	A	H	H	A	A	A	H	A	H	H	A	A	-	A	A	H	A	A	H	A	A	H
lg6-4	29	Tag_2072	14.8	all_1767121	21	H	A	-	A	A	H	A	A	A	A	A	A	H	A	H	H	H	A	A	H	H	-	A	H	H	A	-	-	H	A	H	H	A	A	H	A	A	H	-	A	H	A	A	H
lg6-4	30	Tag_48583	14.8	all_487456	238	H	A	A	H	A	-	A	A	A	A	A	A	H	A	H	-	H	A	A	H	H	-	A	H	H	A	A	A	H	A	H	H	A	A	H	A	A	A	A	A	H	A	A	A
lg6-4	31	Tag_15100	14.8	all_1173723	223	H	A	A	H	-	H	A	A	A	-	A	A	H	A	H	H	H	A	A	H	H	H	A	H	H	A	-	-	H	A	H	H	A	A	H	-	-	H	-	A	H	-	A	H
lg6-4	32	Tag_2073	14.8	all_1767121	61	H	A	-	H	A	H	A	A	A	A	A	A	H	A	H	H	H	A	A	H	H	-	A	H	H	A	-	-	H	A	H	H	A	A	H	A	A	H	-	A	H	A	A	H
lg6-4	*32	Tag_2074	14.8	all_1767121	245	H	A	-	H	A	H	A	A	A	A	A	A	H	A	H	H	H	A	A	H	H	H	A	H	H	A	-	-	H	A	H	H	A	A	H	A	A	H	-	A	H	A	A	H
lg6-4	33	Tag_47858	15.3	all_2209602	184	H	A	A	H	A	H	A	A	A	A	A	A	H	A	H	H	H	A	A	H	H	H	A	H	H	A	A	A	H	A	H	H	A	A	H	A	A	H	A	A	H	A	A	H
lg6-4	34	Tag_18087	15.8	all_2065833	178	H	A	A	H	A	-	A	A	A	A	A	A	H	A	H	H	H	A	A	H	H	-	A	H	H	A	A	A	H	A	-	H	A	H	-	A	A	H	A	A	-	A	A	H
lg6-4	35	Tag_38973	18.8	all_2004222	232	H	A	A	H	A	H	A	A	A	A	A	A	A	A	H	H	H	A	A	H	H	H	A	-	H	A	A	A	H	A	H	H	A	H	H	A	A	H	-	A	H	A	A	H
lg6-4	36	Tag_44768	20.9	all_2575186	195	-	A	A	H	A	-	A	A	A	A	A	A	A	H	H	H	H	A	A	H	H	H	A	H	H	A	A	A	H	A	H	-	A	H	H	A	A	H	A	A	H	A	A	H
lg6-4	*36	Tag_44767	20.9	all_2575186	176	-	A	A	H	A	-	A	A	A	A	-	A	A	H	H	H	H	A	A	H	H	H	A	H	H	A	A	A	H	A	H	-	A	H	H	A	A	H	A	A	H	A	A	H
lg6-4	37	Tag_32059	21	all_229909	62	H	A	A	-	A	-	A	A	A	A	A	A	A	H	H	H	H	A	A	H	H	-	A	H	H	A	A	A	H	A	H	H	A	H	H	A	A	H	A	A	H	A	A	H
lg6-4	*37	Tag_32060	21	all_229909	87	H	A	A	-	A	-	A	A	A	A	A	A	A	H	H	H	H	A	A	H	H	-	A	H	H	A	A	A	H	A	H	H	A	H	H	A	A	H	A	A	H	A	A	H
lg6-4	38	Tag_13618	21.1	all_95488	255	H	A	A	H	A	H	A	A	A	A	A	A	A	H	-	H	H	A	A	H	H	H	A	H	H	A	A	A	H	A	H	H	A	H	-	A	A	H	A	A	H	-	A	H
lg6-4	39	Tag_9804	21.1	all_2729354	83	H	A	A	H	A	-	A	A	A	A	A	A	A	H	H	H	H	A	A	H	-	-	A	H	H	A	A	A	H	A	H	H	A	H	-	A	A	H	A	A	H	A	A	A
lg6-4	*39	Tag_9803	21.1	all_2729354	80	H	A	A	H	A	-	A	A	A	A	A	A	A	H	H	H	H	A	A	H	-	-	A	H	H	A	A	A	H	A	H	H	A	H	-	A	A	H	A	A	H	A	A	A
lg6-4	40	Tag_35182	21.1	all_1975279	189	H	A	A	H	A	H	A	A	A	-	A	A	A	H	H	-	-	-	A	H	H	H	A	H	H	-	A	A	H	A	H	-	A	H	H	A	A	H	-	-	H	A	-	-
lg6-4	41	Tag_3591	21.1	all_1548207	234	H	A	A	H	A	H	A	A	A	A	A	-	A	H	-	H	H	A	A	H	H	-	A	-	-	A	A	A	H	A	H	A	A	H	-	A	A	-	A	A	-	A	A	A
lg6-4	42	Tag_23297	21.1	all_538105	211	-	A	A	H	A	-	A	A	A	-	-	A	A	H	H	-	H	A	A	H	-	-	A	H	-	A	A	A	H	A	-	H	A	H	H	A	A	H	A	A	H	-	A	H
lg6-4	*42	Tag_23298	21.1	all_538105	227	-	A	A	H	A	-	A	A	A	-	-	A	A	H	H	-	H	A	A	H	-	-	A	H	-	A	A	A	H	A	-	H	A	H	H	A	A	H	A	A	H	-	A	H
lg6-4	*42	Tag_23299	21.1	all_538105	228	-	A	A	H	A	-	A	A	A	-	-	A	A	H	H	-	H	A	-	H	-	-	A	H	-	A	-	A	H	A	-	H	A	H	H	A	A	H	A	A	H	-	A	H
lg6-4	43	Tag_3977	22.7	all_5087	186	H	A	A	H	A	H	A	A	A	A	A	A	A	H	H	H	H	A	A	H	H	-	A	H	H	A	A	A	H	A	H	H	A	H	H	A	A	H	H	A	H	A	A	H
lg6-4	44	Tag_30086	23.2	all_2431658	219	H	A	A	H	A	H	A	A	A	A	A	A	A	-	-	H	H	A	A	-	H	H	A	H	-	A	A	A	H	A	-	-	A	H	H	A	A	H	H	A	H	A	A	H
lg6-4	45	Tag_20640	23.2	all_2675735	232	H	A	A	H	A	H	A	A	A	A	A	A	A	H	H	H	H	A	A	H	H	H	A	H	H	A	A	A	H	A	H	H	A	H	H	A	A	A	H	A	-	A	A	H
lg6-4	46	Tag_3974	26.8	all_5087	119	H	A	A	H	A	H	A	A	A	A	A	A	A	-	H	H	H	A	A	H	H	-	A	H	H	A	A	A	H	A	H	H	A	H	H	A	A	H	H	A	H	A	A	H
lg6-4	47	Tag_21314	32.4	all_2040201	253	H	A	A	-	A	H	A	A	A	A	A	A	A	A	H	H	A	A	A	H	H	H	A	H	H	A	A	A	H	A	H	H	A	H	H	A	A	-	A	A	H	A	A	A
lg6-4	48	Tag_27475	34.6	all_1890142	20	H	A	A	H	A	H	A	A	A	A	A	A	A	A	H	H	-	A	A	H	H	H	A	H	H	A	A	A	H	A	A	H	A	-	H	A	A	H	A	A	H	A	A	A
lg6-4	49	Tag_21312	43.3	all_2040201	123	H	A	A	-	A	H	A	A	A	A	A	A	A	A	H	H	-	A	A	H	H	A	A	H	H	A	A	A	H	A	H	H	A	H	A	A	A	-	A	A	A	A	A	-
lg6-4	50	Tag_21311	43.3	all_2040201	44	H	A	A	-	A	H	A	A	A	A	A	A	A	A	H	H	-	A	A	H	H	A	A	H	H	A	A	A	H	A	H	H	A	H	A	A	A	-	A	A	A	A	A	-
lg6-4	*50	Tag_21313	43.3	all_2040201	126	H	A	A	-	A	H	A	A	A	A	A	A	A	A	H	H	-	A	A	H	H	A	A	H	H	A	A	A	H	A	H	H	A	H	A	A	A	-	A	A	A	A	A	-
lg6-4	51	Tag_31536	54	all_1291076	249	H	A	A	H	A	H	A	A	A	A	A	A	A	H	H	H	H	A	A	H	H	H	A	A	H	A	A	A	H	A	H	H	A	H	H	A	A	H	A	A	H	A	A	H
lg6-4	52	Tag_4152	62.7	all_2273	110	A	A	A	A	A	H	A	A	A	A	A	-	A	H	H	H	-	A	A	H	-	A	A	H	-	A	A	A	-	A	H	H	A	-	H	-	-	H	H	A	H	-	A	H
lg6-4	53	Tag_19895	73.7	all_2698811	75	H	H	A	H	A	H	-	A	A	A	H	H	A	H	H	H	H	A	A	H	H	H	A	H	H	A	A	-	H	-	H	H	A	H	H	-	-	H	H	-	H	A	A	H
lg6-4	54	Tag_19899	73.7	all_2698811	232	-	A	A	H	A	H	-	A	A	A	H	A	A	H	H	-	H	A	A	H	H	H	A	H	H	A	A	-	H	-	H	-	A	H	-	-	-	H	H	A	H	A	A	-
lg6-4	55	Tag_8252	74.2	all_57503	182	H	A	-	H	-	H	A	A	A	-	-	A	-	H	H	H	H	-	A	H	H	H	A	H	-	-	-	A	H	A	-	A	-	H	-	A	-	H	H	A	H	A	A	A
lg6-4	56	Tag_35620	74.5	all_40667	168	H	A	A	H	A	H	A	A	A	A	H	A	A	H	H	H	H	A	A	H	H	H	A	H	H	A	A	A	H	A	H	H	A	H	H	A	A	H	H	A	H	A	A	H
lg6-4	*56	Tag_45614	74.5	all_1264320	27	H	A	A	H	A	H	A	A	A	A	H	A	A	H	H	H	H	A	A	H	H	H	A	H	H	A	A	A	H	A	H	H	A	H	H	A	A	H	H	A	H	A	A	-
lg6-4	57	Tag_18965	75	all_489577	184	H	A	A	H	A	H	A	A	A	A	H	A	A	H	-	H	H	A	A	H	H	H	A	H	H	A	A	A	H	A	H	H	A	H	H	A	A	H	H	A	H	A	A	H
lg6-4	*57	Tag_18964	75	all_489577	173	H	A	A	H	A	H	A	A	A	A	H	-	A	H	-	H	H	A	A	H	H	H	A	H	H	A	A	A	H	A	H	H	A	H	H	A	A	H	H	A	H	A	A	H
lg6-4	*57	Tag_18966	75	all_489577	185	H	A	A	H	A	H	A	A	A	A	H	-	A	H	-	H	H	A	A	H	H	H	A	H	H	A	A	A	H	A	H	H	A	H	H	A	A	H	H	A	H	A	A	H
lg6-4	*57	Tag_18968	75	all_489577	203	H	A	A	H	A	H	A	A	A	A	H	A	A	H	-	H	H	A	A	H	H	H	A	H	H	A	A	A	H	A	H	H	A	H	H	A	A	H	H	A	H	A	A	H
lg6-4	*57	Tag_18969	75	all_489577	204	H	A	A	H	A	H	A	A	A	A	H	A	A	H	-	H	H	A	A	H	H	H	A	H	H	A	A	A	H	A	H	H	A	H	H	A	A	H	H	A	H	A	A	H
lg6-4	*57	Tag_18970	75	all_489577	210	H	A	A	H	A	H	A	A	A	A	H	A	A	H	-	H	H	A	A	H	H	H	A	H	H	A	A	A	H	A	H	H	A	H	H	A	A	H	H	A	H	A	A	H
lg6-4	*57	Tag_18971	75	all_489577	222	H	A	A	H	A	H	A	A	A	A	H	A	A	H	-	H	H	A	A	H	H	H	A	H	H	A	A	A	H	A	H	H	A	H	H	A	A	H	H	A	H	A	A	H
lg6-4	*57	Tag_18972	75	all_489577	226	H	A	A	H	A	-	A	A	A	A	H	A	A	H	-	H	H	A	A	H	H	H	A	H	H	A	A	A	H	A	H	H	A	H	H	A	A	H	H	A	H	A	A	H
lg6-4	*57	Tag_18973	75	all_489577	245	H	A	A	H	A	-	A	A	A	A	H	A	A	H	-	H	H	A	A	H	H	H	A	H	H	A	A	A	H	A	H	H	A	H	H	A	A	H	H	A	H	A	A	H
lg6-4	58	Tag_41800	77.1	all_1181662	225	-	-	-	A	-	H	-	-	-	-	H	-	H	H	H	H	H	H	-	H	H	H	-	H	H	-	-	-	H	-	H	H	-	H	H	-	-	H	H	-	-	-	-	H
lg6-4	*58	Tag_41799	77.1	all_1181662	196	-	-	-	A	-	H	-	-	-	-	H	-	-	H	H	H	H	H	-	H	H	H	-	H	H	-	-	-	H	-	H	H	-	H	H	-	-	H	H	-	H	-	-	H
lg6-4	59	Tag_500	79.9	all_532466	118	A	A	A	H	A	H	A	A	A	A	H	A	A	-	A	H	H	A	A	-	-	-	A	A	A	A	A	A	-	A	H	H	A	H	H	A	A	H	H	A	H	A	A	H
lg6-4	60	Tag_12282	84	all_1183811	116	H	A	A	H	A	A	A	A	A	A	-	A	A	H	H	-	H	A	A	H	A	H	A	H	H	A	A	A	H	A	H	H	A	-	H	A	A	A	H	A	H	A	A	H
lg6-4	61	Tag_19	85.4	all_2361673	245	H	A	A	-	A	-	A	A	A	A	-	A	A	-	-	H	H	A	A	H	-	-	A	H	H	A	A	A	-	A	-	H	A	H	H	A	A	A	H	A	-	A	A	H
lg6-4	62	Tag_4426	87.1	all_1261634	12	H	A	A	H	A	H	A	A	A	A	-	A	A	H	A	H	A	A	A	H	H	H	A	A	H	A	A	A	H	A	-	-	A	H	H	A	A	-	H	A	H	A	A	-
lg6-4	63	Tag_51710	88.6	all_1691685	220	-	A	A	H	A	H	A	A	A	A	H	A	A	H	H	H	H	A	A	H	H	-	A	H	H	A	A	A	H	A	H	H	A	H	H	A	A	H	H	A	H	A	A	-
lg6-4	64	Tag_28118	90.2	all_1744675	35	H	A	A	H	A	H	A	A	A	A	-	A	A	-	H	H	H	A	A	H	H	H	A	H	H	A	A	A	H	A	H	H	A	H	H	A	A	H	H	A	H	A	A	H
lg6-4	*64	Tag_28119	90.2	all_1744675	188	H	A	A	H	A	H	A	A	A	A	-	A	A	-	H	H	H	A	A	H	H	-	A	H	H	A	A	A	H	A	H	H	A	H	H	A	A	H	H	A	H	A	A	-
lg6-4	*64	Tag_28120	90.2	all_1744675	221	H	A	A	H	A	H	A	A	A	A	-	A	A	-	H	H	H	A	A	H	H	-	A	H	H	A	A	A	H	A	H	H	A	H	H	A	A	H	H	A	H	A	A	H
lg6-4	65	Tag_28485	90.2	all_2023874	84	H	A	A	H	A	-	A	A	A	A	H	A	A	H	H	H	H	A	A	H	H	H	A	H	H	A	A	A	H	A	H	H	A	H	H	A	A	H	H	A	H	A	A	H
lg6-4	66	Tag_2214	90.2	all_2223015	92	H	A	-	H	A	H	A	A	A	-	H	A	-	H	H	H	H	A	A	H	H	H	A	H	H	A	A	A	H	-	H	H	-	H	H	-	A	-	H	A	H	A	A	H
lg6-4	67	Tag_28218	91.1	all_544624	259	H	A	A	H	A	H	A	A	A	A	H	A	A	H	H	H	H	A	A	H	H	H	A	H	H	A	A	A	H	A	H	H	A	H	-	A	A	H	H	A	H	A	A	H
lg6-4	*67	Tag_354	91.1	all_1222597	81	H	A	A	H	A	H	A	A	A	A	H	A	A	H	H	H	H	A	A	H	H	H	A	H	H	A	A	A	H	A	H	H	A	-	H	A	A	H	H	A	H	A	A	H
lg6-4	*67	Tag_33929	91.1	all_245416	48	-	A	A	-	A	H	A	A	A	A	H	A	A	H	H	-	H	A	A	H	H	H	A	H	H	A	A	A	-	A	H	H	A	H	-	A	A	H	H	A	H	A	A	H
lg6-4	*67	Tag_38258	91.1	all_2140365	165	-	A	A	H	A	H	A	A	A	A	-	A	A	H	H	-	H	A	A	H	H	-	A	-	H	A	A	A	H	A	H	H	A	-	H	A	A	H	H	A	H	A	A	-
lg6-4	68	Tag_30020	91.6	all_1730421	185	H	A	A	-	A	H	A	A	A	A	H	A	A	H	-	-	-	A	A	H	H	H	A	H	H	A	A	A	H	A	H	H	A	H	H	A	A	H	H	A	H	A	A	A
lg6-4	69	Tag_46473	92.6	all_60588	170	H	A	A	H	A	H	A	A	A	A	H	A	A	H	H	H	H	A	A	H	H	H	A	H	H	A	A	A	H	-	H	H	A	A	H	-	A	H	H	A	-	A	A	H
lg6-4	70	Tag_40413	92.6	all_1937821	231	H	-	-	H	-	H	-	-	-	-	H	-	-	H	H	H	H	-	-	H	H	H	-	H	H	-	-	-	H	-	H	H	-	H	H	-	-	H	H	-	H	-	-	H
lg6-4	71	Tag_4895	93.6	all_858411	92	H	A	A	H	A	H	A	A	A	A	H	A	A	H	H	H	H	A	A	H	H	H	A	H	H	A	A	A	H	A	H	H	A	H	H	A	A	A	H	A	-	A	A	H
lg6-4	72	Tag_37880	93.6	all_2042602	71	H	A	A	H	A	H	A	A	A	A	H	A	A	H	H	-	-	A	A	-	-	A	A	H	-	A	A	A	-	A	H	-	A	H	-	A	A	A	H	A	H	A	A	-
lg6-4	73	Tag_4606	95.6	all_2044413	224	H	A	A	H	A	H	A	A	A	A	H	A	A	H	H	H	H	A	A	H	H	H	H	H	H	A	A	A	H	A	H	H	A	H	H	A	A	A	H	A	H	A	A	-
lg6-4	74	Tag_35474	96.6	all_1237780	224	H	A	A	H	A	-	A	A	A	A	H	A	A	H	H	H	H	A	A	H	H	H	H	H	H	A	A	A	H	A	H	H	A	H	H	A	-	A	H	A	H	A	A	-
lg6-4	75	Tag_49351	97.1	all_417049	47	H	A	A	H	A	-	A	A	A	A	H	-	A	H	H	-	H	A	-	H	-	-	H	H	H	A	A	A	H	A	H	H	A	H	-	A	A	A	-	A	H	A	-	H
lg6-4	76	Tag_17713	97.6	all_2324767	55	H	H	A	H	A	H	A	A	A	A	H	A	A	H	H	H	H	A	A	H	H	H	H	H	H	A	A	A	H	A	H	H	A	H	H	A	A	A	H	A	H	A	A	-
lg6-4	*76	Tag_17716	97.6	all_2324767	175	H	H	A	H	A	H	A	A	A	A	H	A	A	-	H	H	H	A	A	H	H	H	H	H	H	A	A	A	H	A	H	H	A	H	H	A	A	A	H	A	H	A	A	-
lg6-4	77	Tag_30204	98.1	all_1546762	136	H	H	A	H	A	H	A	A	A	A	-	A	A	H	-	H	H	A	A	H	H	H	H	H	H	A	A	A	H	A	H	H	A	H	H	A	A	H	H	A	H	A	A	H
lg6-4	78	Tag_20654	99.1	all_2366021	66	-	H	A	-	A	H	A	A	A	A	H	A	A	H	H	H	-	A	A	H	H	H	-	H	H	A	A	A	H	A	H	H	A	H	H	A	A	A	H	A	H	A	A	H
lg6-4	79	Tag_17736	99.6	all_2362698	32	H	H	A	H	A	H	A	A	A	A	H	A	A	H	H	H	H	A	A	H	H	H	-	H	H	A	A	A	H	A	-	-	A	H	H	A	A	A	H	A	H	A	A	H
lg6-4	80	Tag_1333	100.9	all_2241840	175	-	H	A	H	A	H	A	A	A	A	H	-	A	H	H	H	H	H	-	H	-	-	H	H	H	A	A	A	A	A	H	H	-	-	H	-	A	A	H	A	H	A	A	-
lg6-4	81	Tag_41058	101.9	all_709487	156	H	H	A	H	A	H	A	A	A	A	H	A	A	-	-	A	H	H	A	H	H	H	H	-	H	A	A	A	H	A	A	H	A	H	H	A	A	A	-	A	-	A	A	-
lg6-4	82	Tag_33896	101.9	all_1225362	78	H	H	A	H	A	H	A	A	A	A	-	A	A	-	H	-	-	H	A	H	H	H	-	H	H	A	A	A	H	A	A	H	A	H	A	A	A	A	H	A	H	A	A	H
lg6-4	83	Tag_41156	103.5	all_219688	41	-	H	A	H	A	-	A	A	A	A	H	A	A	H	H	H	-	H	A	H	-	H	H	-	H	A	A	A	H	A	A	H	A	H	-	A	A	A	H	A	H	A	A	H
lg6-4	84	Tag_42421	105.4	all_506444	82	H	H	A	A	A	H	A	A	A	A	H	A	A	H	H	H	A	H	A	H	H	H	H	H	H	H	A	H	H	A	A	H	A	H	H	A	A	A	H	A	H	A	A	H
lg6-4	85	Tag_52510	106.5	all_1544855	64	H	H	A	H	A	H	A	A	A	A	H	A	A	H	H	H	A	H	A	H	H	H	H	H	H	H	A	H	H	A	A	H	A	H	H	A	A	A	H	A	H	A	A	H
lg6-4	86	Tag_50497	108.7	all_1297067	33	H	H	A	H	A	H	A	A	A	A	H	A	A	H	H	H	A	H	A	H	H	H	H	H	H	H	A	H	H	A	A	H	A	H	H	A	A	A	H	A	H	A	A	-
lg6-4	*86	Tag_50498	108.7	all_1297067	205	H	H	A	H	A	H	A	A	A	A	H	A	A	H	H	H	A	H	A	H	H	H	H	H	H	H	A	H	H	A	A	H	A	H	H	A	A	A	H	A	H	A	A	-
lg6-4	87	Tag_37381	110.7	all_1657185	51	H	H	A	-	A	H	A	-	A	A	H	-	A	H	H	-	-	H	-	H	-	-	H	H	H	H	A	H	-	A	A	-	A	H	H	A	-	A	H	A	H	-	-	H
lg6-4	88	Tag_45791	112.1	all_1326571	203	H	H	A	H	A	-	A	A	A	A	-	-	A	H	H	H	A	H	-	H	A	H	H	H	H	-	-	H	H	A	A	H	A	H	H	A	A	A	-	A	-	A	A	H
lg6-4	89	Tag_45790	112.1	all_1326571	11	H	H	A	H	A	-	A	A	A	A	-	-	A	H	H	H	A	H	-	A	A	H	H	H	H	-	-	H	H	A	A	H	A	H	H	A	A	A	-	A	-	A	A	H
lg6-4	90	Tag_35122	114.8	all_2698764	22	H	H	A	-	A	A	A	A	A	A	-	A	A	H	-	H	A	-	A	-	A	H	H	H	-	H	A	H	-	A	A	A	A	-	A	A	A	A	-	A	H	A	A	H
lg6-4	*90	Tag_35123	114.8	all_2698764	41	H	H	A	-	A	A	A	A	A	A	-	A	A	H	-	H	A	-	A	-	-	H	H	H	-	H	A	H	-	A	A	A	A	-	A	A	A	A	-	A	H	A	A	H
lg6-4	91	Tag_33556	116.5	all_1489413	67	H	-	-	H	A	H	A	A	A	A	H	A	A	H	-	H	A	H	A	H	A	H	H	H	H	H	H	H	H	A	A	A	A	H	A	-	-	-	H	A	H	-	-	H
[truncated: 3,182 more rows]
[truncated: 157 more columns]
