# Supplementary material for: QTL detection and candidate gene identification for prostrate growth habit in interspecific crosses of wild chrysanthemum (Chrysanthemum yantaiense × C. indicum)
Source: Hortic Res. 2025 May 21;12(8):uhaf129. doi: 10.1093/hr/uhaf129 (PMC12265470; doi:10.1093/hr/uhaf129)
Supplement: Web_Material_uhaf129 [file web_material_uhaf129.zip › Supplemental Table S5.xlsx]

## Sheet: Sheet1
Table S5. QTL mapping results of prostrate growth habit-related traits.
Trait	QTL code	Linkage group	Marker	Marker pos(cM)	LOD	Additive	R2	Marker	Marker chro	Marker pos	Left marker	Left marker chro	Left marker pos	Right marker	Right marker chro	Right marker pos
PH	qPH19-HA-1	lg1-1	Tag_17408	0	6.307	9.4781	0.1402	Tag_17408	all_2713958	146	Tag_1154	all_716561	259	Tag_28599	all_1658695	138
	qPH19-HA-2	lg1-1	Tag_16173	9.2	4.1994	7.6272	0.0953	Tag_16173	all_2216808	192	Tag_27625	all_2161946	55	Tag_34877	all_1262647	83
	qPH20-HA-1	lg1-1	Tag_17408	1	6.8067	10.7251	0.2117	Tag_17408	all_2713958	146	Tag_1154	all_716561	259	Tag_28599	all_1658695	138
	qPH20-HA-2	lg1-1	Tag_16173	9.2	7.1655	10.1721	0.196	Tag_16173	all_2216808	192	Tag_27625	all_2161946	55	Tag_34877	all_1262647	83
	qPH20-HA-3	lg1-4	Tag_43618	3.1	3.5053	6.8762	0.0896	Tag_43618	all_2187003	62	Tag_27723	all_2408148	219	Tag_47765	all_2010792	81
	qPH21-HA-1	lg1-1	Tag_17408	0	4.2442	7.9398	0.0862	Tag_17408	all_2713958	146	Tag_1154	all_716561	259	Tag_28599	all_1658695	138
	qPH21-HA-2	lg10-2	Tag_41201r	64.8	6.1554	9.6518	0.1306	Tag_41201r	all_2046498	91	Tag_41200r	all_2046498	34	Tag_23313r	all_2722904	203
	qPH21-HA-3	lg11	Tag_22405	89.5	5.3896	-8.7194	0.1079	Tag_22405	all_1797988	218	Tag_1621	all_1553362	70	Tag_23970	all_1903919	185
	qPH22-HA-1	lg1-2	Tag_22037	70.51	3.08051	-7.6073	0.0824	Tag_22037	all_1102964	71	Tag_46131	all_1545200	239	Tag_43029	all_2017239	51
	qDPHT3-HA-1	lg1-1	Tag_17408	0	5.1403	6.6569	0.1082	Tag_17408	all_2713958	146	Tag_1154	all_716561	259	Tag_28599	all_1658695	138
	qDPHT4-HA-1	lg1-1	Tag_17408	0	5.2667	7.5555	0.1086	Tag_17408	all_2713958	146	Tag_1154	all_716561	259	Tag_28599	all_1658695	138
	qDPHT4-HA-2	lg2-6	Tag_4170r	17.6	5.1598	7.6489	0.1125	Tag_4170r	all_2599177	41	Tag_49593r	all_242877	167	Tag_19029r	all_2011249	44
	qDPHT4-HA-3	lg2-6	Tag_9673r	26.5	4.3469	7.3744	0.0872	Tag_9673r	all_486650	176	Tag_23247r	all_2253399	200	Tag_34991r	all_366110	42
	qDPHT4-HA-4	lg2-7	Tag_26785r	5	4.0969	-6.6393	0.0815	Tag_26785r	all_2047396	159	Tag_26784r	all_2047396	105	Tag_47410r	all_1259046	73
	qDPHT4-HA-5	lg6-1	Tag_28963r	11.7	3.552	5.9569	0.0717	Tag_28963r	all_2679880	44	Tag_26815r	all_2144702	150	Tag_1399r	all_453942	24
	qDPHT5-HA-1	lg1-1	Tag_17408	0	7.6081	10.7919	0.1622	Tag_17408	all_2713958	146	Tag_1154	all_716561	259	Tag_28599	all_1658695	138
	qDPHT5-HA-2	lg1-1	Tag_16173	9.2	6.0377	9.3753	0.1267	Tag_16173	all_2216808	192	Tag_27625	all_2161946	55	Tag_34877	all_1262647	83
	qDPHT5-HA-3	lg2-6	Tag_4170r	15.6	3.8744	7.2589	0.0817	Tag_4170r	all_2599177	41	Tag_49593r	all_242877	167	Tag_19029r	all_2011249	44
	qDPHT6-HA-1	lg1-1	Tag_17408	0	8.385	11.9069	0.1834	Tag_17408	all_2713958	146	Tag_1154	all_716561	259	Tag_28599	all_1658695	138
	qDPHT6-HA-2	lg1-1	Tag_16173	9.2	6.5285	10.2285	0.1414	Tag_16173	all_2216808	192	Tag_27625	all_2161946	55	Tag_34877	all_1262647	83
	qDPHT6-HA-3	lg10-2	Tag_9932r	99.5	3.6066	6.9159	0.0697	Tag_9932r	all_2719616	213	Tag_40370r	all_1856041	173	Tag_35256r	all_2579256	245
	qDPHT7-HA-1	lg1-1	Tag_17408	0	7.0054	10.9547	0.1518	Tag_17408	all_2713958	146	Tag_1154	all_716561	259	Tag_28599	all_1658695	138
	qDPHT7-HA-2	lg1-1	Tag_16173	9.2	4.842	8.9009	0.1039	Tag_16173	all_2216808	192	Tag_27625	all_2161946	55	Tag_34877	all_1262647	83
	qDPHT7-HA-3	lg10-2	Tag_9932r	99.5	3.6463	7.1453	0.073	Tag_9932r	all_2719616	213	Tag_40370r	all_1856041	173	Tag_35256r	all_2579256	245
	qDPHT7-HA-4	lg10-2	Tag_34236r	108.5	3.8762	7.4153	0.0772	Tag_34236r	all_266167	227	Tag_41172r	all_1831423	92	Tag_47396r	all_231137	208
	qPH19-AH-1	lg13	Tag_32968	15.7	4.1653	7.2948	0.0879	Tag_32968	all_1270474	116	Tag_52587	all_1192517	211	Tag_10754	all_1747180	172
	qPH20-AH-1	lg11-1	Tag_10920	68.2	3.63	7.9478	0.1182	Tag_10920	all_2141393	95	Tag_48937	all_1521378	167	Tag_42513	all_2152932	218
	qPH20-AH-2	lg11-1	Tag_21646	78.4	4.5525	8.78	0.1425	Tag_21646	all_2254141	221	Tag_21648	all_2254141	268	Tag_21645	all_2254141	198
	qDPHT2-AH-1	lg14-1	Tag_20422	93.8	4.3713	5.5774	0.0932	Tag_20422	all_2146721	48	Tag_5224	all_1145792	86	Tag_34908	all_1863470	150
	qDPHT3-AH-1	lg9-3	Tag_28014	22.8	3.8837	-5.9901	0.0907	Tag_28014	all_194802	120	Tag_9591	all_525401	51	Tag_11780	all_1196923	206
	qDPHT4-AH-1	lg9-3	Tag_28014	22.8	4.378	-10.0629	0.1019	Tag_28014	all_194802	120	Tag_9591	all_525401	51	Tag_11780	all_1196923	206
	qDPHT6-AH-1	lg19-1	Tag_8275r	40.5	3.8585	17.5791	0.1052	Tag_8275r	all_1526082	65	Tag_8281r	all_1526082	207	Tag_26029r	all_2245587	177
	qDPHT7-AH-1	lg18-3	Tag_24292	25.1	5.0525	-10.3607	0.1325	Tag_24292	all_2231840	17	Tag_943	all_445364	117	Tag_2772	all_1880820	142
	qDPHT7-AH-2	lg18-3	Tag_45032	35.6	4.3845	-9.1868	0.1052	Tag_45032	all_1233166	139	Tag_45211	all_1189488	229	Tag_34564	all_490273	89
	qDPHTI-AH-1	lg1-1	Tag_20266	18.7	5.1541	13.9791	0.113	Tag_20266	all_1477203	62	Tag_46526	all_2045146	42	Tag_10661	all_1652223	56
	qDPHTI-AH-2	lg1-1	Tag_38693	36.4	6.5582	-18.3282	0.1482	Tag_38693	all_2175227	178	Tag_17506	all_1420758	247	Tag_1850	all_1203292	203
	qDPHTI-AH-3	lg14	Tag_35490	90.2	4.6109	5.3368	0.0999	Tag_35490	all_2182938	210	Tag_5262	all_1983597	183	Tag_674	all_43629	92
CP	qCP20-HA-1	lg22	Tag_30064	78.1	4.3661	24.8536	0.123	Tag_30064	all_1507639	208	Tag_8835	all_2148116	35	Tag_1196	all_2016785	77
	qCP22-HA-1	lg12-1	Tag_8475	101.2	3.7782	25.9956	0.0938	Tag_8475	all_1229094	218	Tag_15478	all_2042920	61	Tag_35102	all_1730480	241
	qCP22-HA-2	lg13	Tag_47551	21.71	3.3471	-22.5567	0.0792	Tag_47551	all_58811	155	Tag_34353	all_2558476	120	Tag_26369	all_1196821	229
	qCP22-HA-3	lg13	Tag_26369	22.31	3.1411	-22.4475	0.0788	Tag_26369	all_1196821	229	Tag_47551	all_58811	155	Tag_52737	all_121316	37
	qDCPT7-HA-1	lg12-2	Tag_39206r	0	3.5871	-17.778	0.0811	Tag_39206r	all_2166022	12	Tag_10062r	all_129473	44	Tag_24130r	all_2343720	255
	qCP19-AH-1	lg1-4	Tag_37825	28.9	3.6547	-19.1847	0.0794	Tag_37825	all_2485484	118	Tag_23864	all_1253724	148	Tag_26788	all_2047396	190
	qCP20-AH-1	lg9-4	Tag_35762	90.8	3.9966	24.9147	0.1239	Tag_35762	all_1947163	139	Tag_52795	all_1264472	200	Tag_46241	all_236833	38
	qDCPT4-AH-1	lg1-1	Tag_46050	33.3	3.6485	-13.5109	0.0856	Tag_46050	all_1190154	269	Tag_50768	all_2224809	103	Tag_46048	all_1190154	219
	qDCPTI-AH-1	lg18-2	Tag_9656r	42.3	4.9549	-17.8145	0.1178	Tag_9656r	all_702272	45	Tag_6329r	all_2670793	234	Tag_21945r	all_1658462	211
CI	qCI19-HA-1	lg1-2	Tag_26605	88.3	4.9089	-0.0778	0.1127	Tag_26605	all_1934757	214	Tag_44080	all_923035	73	Tag_15600	all_61765	83
	qCI19-HA-2	lg11	Tag_37734	101.4	3.8078	-0.0657	0.0792	Tag_37734	all_2460944	261	Tag_4405	all_2459509	86	Tag_29466	all_1242424	179
	qCI20-HA-1	lg1-2	Tag_26605	88.3	4.7093	-0.0672	0.1417	Tag_26605	all_1934757	214	Tag_44080	all_923035	73	Tag_15600	all_61765	83
	qCI20-HA-2	lg11	Tag_23970	90.8	3.9555	-0.0587	0.109	Tag_23970	all_1903919	185	Tag_22405	all_1797988	218	Tag_8538	all_1220362	167
	qCI20-HA-3	lg11	Tag_49692	97.4	4.3389	-0.0613	0.1186	Tag_49692	all_2428006	101	Tag_40715	all_1876384	244	Tag_4405	all_2459509	86
	qCI21-HA-1	lg1-2	Tag_26605	88.3	5.0774	-0.0967	0.1112	Tag_26605	all_1934757	214	Tag_44080	all_923035	73	Tag_15600	all_61765	83
	qCI21-HA-2	lg2-3	Tag_37479r	63.3	4.4292	-0.0906	0.0971	Tag_37479r	all_2720472	103	Tag_38240r	all_1243270	60	Tag_29120r	all_535684	34
	qCI21-HA-3	lg3-2	Tag_4415	13.8	3.8859	-0.0808	0.0829	Tag_4415	all_1257818	162	Tag_48974	all_2722011	92	Tag_48269	all_1167159	239
	qDCIT1-HA-1	lg2-1	Tag_48031	30.9	5.1804	-0.225	0.1348	Tag_48031	all_165906	119	Tag_3272	all_510211	73	Tag_32772	all_1539227	237
	qDCIT1-HA-2	lg2-1	Tag_13311	41.9	8.0948	-0.2624	0.1798	Tag_13311	all_429858	116	Tag_9672	all_486650	17	Tag_13254	all_2342056	43
	qDCIT1-HA-3	lg3-2	Tag_17335	13.3	3.832	-0.1731	0.0777	Tag_17335	all_206619	80	Tag_34255	all_2120988	190	Tag_48974	all_2722011	92
	qDCIT1-HA-4	lg20-3	Tag_50100r	117.7	6.8564	-0.3249	0.1458	Tag_50100r	all_1308325	83	Tag_20086r	all_1105265	26	Tag_38669r	all_515923	74
	qDCIT2-HA-1	lg2-3	Tag_37479r	62.3	5.0316	-0.1445	0.1109	Tag_37479r	all_2720472	103	Tag_38240r	all_1243270	60	Tag_29120r	all_535684	34
	qDCIT3-HA-1	lg2-3	Tag_37479r	62.3	4.8071	-0.1423	0.1	Tag_37479r	all_2720472	103	Tag_38240r	all_1243270	60	Tag_29120r	all_535684	34
	qDCIT3-HA-2	lg3-2	Tag_4415	13.8	3.9077	-0.1218	0.0752	Tag_4415	all_1257818	162	Tag_48974	all_2722011	92	Tag_48269	all_1167159	239
	qDCIT3-HA-3	lg3-2	Tag_34277	20	3.5551	-0.1167	0.0688	Tag_34277	all_1194605	227	Tag_45746	all_1911102	179	Tag_36449	all_1666815	77
	qDCIT4-HA-1	lg1-2	Tag_26605	88.3	4.7403	-0.1219	0.095	Tag_26605	all_1934757	214	Tag_44080	all_923035	73	Tag_15600	all_61765	83
	qDCIT4-HA-2	lg3-2	Tag_4415	13.8	4.6421	-0.1148	0.0864	Tag_4415	all_1257818	162	Tag_48974	all_2722011	92	Tag_48269	all_1167159	239
	qDCIT5-HA-1	lg1-2	Tag_12145	76.5	4.3266	-0.1123	0.088	Tag_12145	all_1967733	197	Tag_41875	all_1280205	24	Tag_9479	all_538103	203
	qDCIT5-HA-2	lg1-2	Tag_46408	85.1	4.8277	-0.1195	0.0974	Tag_46408	all_2724284	184	Tag_7288	all_1145626	42	Tag_32554	all_217390	37
	qDCIT6-HA-1	lg1-2	Tag_41875	75.5	3.528	-0.0898	0.075	Tag_41875	all_1280205	24	Tag_16289	all_1674065	59	Tag_12145	all_1967733	197
	qDCIT6-HA-2	lg1-2	Tag_26605	87.3	3.7991	-0.0939	0.0768	Tag_26605	all_1934757	214	Tag_44080	all_923035	73	Tag_15600	all_61765	83
	qDCIT6-HA-3	lg3-2	Tag_4415	13.8	3.7027	-0.0889	0.0727	Tag_4415	all_1257818	162	Tag_48974	all_2722011	92	Tag_48269	all_1167159	239
	qDCIT7-HA-1	lg1-1	Tag_17408	0	5.6896	0.1078	0.116	Tag_17408	all_2713958	146	Tag_1154	all_716561	259	Tag_28599	all_1658695	138
	qDCIT7-HA-2	lg1-1	Tag_16173	9.2	3.8845	0.0874	0.0807	Tag_16173	all_2216808	192	Tag_27625	all_2161946	55	Tag_34877	all_1262647	83
	qDCIT7-HA-3	lg10-2	Tag_23313r	65.6	4.5407	0.0925	0.0912	Tag_23313r	all_2722904	203	Tag_41201r	all_2046498	91	Tag_23312r	all_2722904	178
	qCI19-AH-1	lg1-3	Tag_27664r	33.7	3.5084	-0.0625	0.0731	Tag_27664r	all_546	155	Tag_45534r	all_1666781	215	Tag_8437r	all_1179719	158
	qCI19-AH-2	lg9-1	Tag_22055	7.7	5.3934	0.0784	0.1158	Tag_22055	all_2021975	160	Tag_2651	all_2516027	240	Tag_7237	all_2652787	63
	qCI20-AH-1	lg9-1	Tag_41266	76.6	8.6044	0.1199	0.2697	Tag_41266	all_2714190	114	Tag_6406	all_2588669	217	Tag_6576	all_1395789	231
	qCI20-AH-2	lg13	Tag_4885	11.7	3.6635	0.0553	0.0947	Tag_4885	all_490994	188	Tag_45963	all_1537237	70	Tag_52587	all_1192517	211
	qCI21-AH-1	lg11-2	Tag_20732	6.7	6.7912	0.1613	0.171	Tag_20732	all_496283	116	Tag_5801	all_272577	85	Tag_18614	all_443005	16
	qDCIT3-AH-1	lg7-1	Tag_22531	95.4	3.7216	0.1642	0.0849	Tag_22531	all_1173177	179	Tag_22530	all_1173177	65	Tag_40759	all_889296	113
	qDCIT3-AH-2	lg11-1	Tag_41534	85.9	3.8274	0.1557	0.0851	Tag_41534	all_1668000	26	Tag_41536	all_1668000	229	Tag_3300	all_2574705	235
	qDCIT3-AH-3	lg11-1	Tag_35096	91.1	4.0134	0.1667	0.0954	Tag_35096	all_1730480	52	Tag_25772	all_506643	77	Tag_45494	all_2240274	178
	qDCIT6-AH-1	lg11-2	Tag_20732	6.7	6.8244	0.1832	0.1697	Tag_20732	all_496283	116	Tag_5801	all_272577	85	Tag_18614	all_443005	16
	qDCIT6-AH-2	lg11-2	Tag_16511	15.7	3.6086	0.1553	0.0817	Tag_16511	all_2141321	65	Tag_27687	all_691400	68	Tag_8530	all_2175695	105
	qDCIT6-AH-3	lg20-2	Tag_13914	36.4	3.5206	0.0906	0.0757	Tag_13914	all_1683765	184	Tag_18114	all_2204011	89	Tag_17448	all_2025242	31
	qDCIT7-AH-1	lg11-2	Tag_20732	6.7	6.6792	0.17	0.1714	Tag_20732	all_496283	116	Tag_5801	all_272577	85	Tag_18614	all_443005	16
GSA	qGSA20-HA-1	lg1-1	Tag_17408	7	8.6193	-12.0995	0.2139	Tag_17408	all_2713958	146	Tag_1154	all_716561	259	Tag_28599	all_1658695	138
	qGSA20-HA-2	lg1-1	Tag_46414	16.8	5.8504	-10.1643	0.1519	Tag_46414	all_2724284	233	Tag_24962	all_1259426	175	Tag_42497	all_264437	100
	qGSA20-HA-3	lg1-4	Tag_47765	3.6	4.8088	-8.3626	0.1084	Tag_47765	all_2010792	81	Tag_43618	all_2187003	62	Tag_46634	all_2024589	58
	qGSA20-HA-4	lg9	Tag_18338	47.4	5.9482	11.6908	0.1398	Tag_18338	all_485759	12	Tag_35913	all_508250	23	Tag_48644	all_2154299	33
	qGSA20-HA-5	lg20-3	Tag_31748r	3.9	4.623	8.272	0.1068	Tag_31748r	all_1262198	53	Tag_28859r	all_2400848	77	Tag_32641r	all_122969	58
	qGSA20-HA-6	lg20-3	Tag_17566r	10.6	5.2855	8.7983	0.1203	Tag_17566r	all_928788	162	Tag_4417r	all_1257818	238	Tag_8520r	all_1197802	242
	qGSA21-HA-1	lg1-1	Tag_17408	1	9.7529	-13.0732	0.2303	Tag_17408	all_2713958	146	Tag_1154	all_716561	259	Tag_28599	all_1658695	138
	qGSA21-HA-2	lg1-1	Tag_16173	9.2	9.3999	-12.0989	0.2013	Tag_16173	all_2216808	192	Tag_27625	all_2161946	55	Tag_34877	all_1262647	83
	qGSA21-HA-3	lg1-1	Tag_46414	16.8	5.9883	-9.7912	0.1344	Tag_46414	all_2724284	233	Tag_24962	all_1259426	175	Tag_42497	all_264437	100
	qGSA21-HA-4	lg11	Tag_38361	26.2	4.2373	12.8042	0.0841	Tag_38361	all_1504136	186	Tag_22245	all_1521729	50	Tag_33460	all_515555	182
	qGSA22-HA-1	lg20-3	Tag_51079	97.41	3.02754	6.18291	0.071309	Tag_51079	all_68051	161	Tag_17742	all_2362698	73	Tag_18286	all_1910432	156
	qGSA20-AH-1	lg9-3	Tag_40744	56.9	4.2099	8.807	0.1122	Tag_40744	all_2178144	71	Tag_23849	all_2133770	210	Tag_968	all_1262414	191
	qGSA20-AH-2	lg11-1	Tag_21646	80.4	3.8624	-8.3461	0.1058	Tag_21646	all_2254141	221	Tag_21648	all_2254141	268	Tag_21645	all_2254141	198
GH	qGH19-HA-1	lg12-2	Tag_32939r	56.1	5.8112	-0.9458	0.1293	Tag_32939r	all_2170145	254	Tag_38403r	all_2326446	62	Tag_24028r	all_1559337	35
	qGH20-HA-1	lg1-2	Tag_26605	88.3	6.0035	-0.9906	0.1726	Tag_26605	all_1934757	214	Tag_44080	all_923035	73	Tag_15600	all_61765	83
	qGH21-HA-1	lg1-1	Tag_17408	1	8.0835	1.0393	0.1798	Tag_17408	all_2713958	146	Tag_1154	all_716561	259	Tag_28599	all_1658695	138
	qGH21-HA-2	lg1-1	Tag_16173	9.2	6.0685	0.839	0.1239	Tag_16173	all_2216808	192	Tag_27625	all_2161946	55	Tag_34877	all_1262647	83
	qGH21-HA-3	lg1-2	Tag_41875	74.5	4.5551	-0.696	0.0862	Tag_41875	all_1280205	24	Tag_16289	all_1674065	59	Tag_12145	all_1967733	197
	qGH21-HA-4	lg11	Tag_22245	24.2	5.178	-0.9582	0.0969	Tag_22245	all_1521729	50	Tag_21764	all_97500	189	Tag_38361	all_1504136	186
	qGH21-HA-5	lg11	Tag_35160	29.7	4.6251	-0.8253	0.0916	Tag_35160	all_1824806	238	Tag_33460	all_515555	182	Tag_43566	all_2155474	136
	qGH21-HA-6	lg11	Tag_21772	38.6	3.7863	-0.7283	0.0724	Tag_21772	all_2026257	43	Tag_36804	all_1878427	104	Tag_32705	all_718218	98
	qGH22-HA-1	lg2-2	Tag_49436	21.21	5.7654	0.725	0.1396	Tag_49436	all_469410	16	Tag_31318	all_2517917	34	Tag_35660	all_1728880	251
	qGH22-HA-2	lg2-2	Tag_35644	21.71	4.6003	0.6542	0.1109	Tag_35644	all_1728880	101	Tag_35660	all_1728880	251	Tag_27665	all_546	170
	qGH20-AH-1	lg2-3	Tag_8069	5.7	7.1959	-1.1364	0.211	Tag_8069	all_2361644	218	Tag_8064	all_2361644	96	Tag_52426	all_1511243	174
	qGH20-AH-2	lg9-3	Tag_50118	34.4	3.7297	-0.7875	0.1012	Tag_50118	all_1733697	128	Tag_51559	all_1953103	135	Tag_18384	all_2659517	85
	qGH21-AH-1	lg11-2	Tag_20732	6.7	5.1418	1.1791	0.1305	Tag_20732	all_496283	116	Tag_5801	all_272577	85	Tag_18614	all_443005	16
	qGH21-AH-2	lg18-1	Tag_50036	81.9	3.8765	0.9829	0.0872	Tag_50036	all_1570849	121	Tag_13980	all_540519	204	Tag_33624	all_1513747	94
