# Supplementary material for: QTL detection and candidate gene identification for prostrate growth habit in interspecific crosses of wild chrysanthemum (Chrysanthemum yantaiense × C. indicum)
Source: Hortic Res. 2025 May 21;12(8):uhaf129. doi: 10.1093/hr/uhaf129 (PMC12265470; doi:10.1093/hr/uhaf129)
Supplement: Web_Material_uhaf129 [file web_material_uhaf129.zip › Supplemental Table S6.xlsx]

## Sheet: Sheet1
Table S6. Candidate genes in corresponding regions of Tag16173 on the genomes of six Chrysanthemum species.
ID	Homologs	E_value	Annotation	Collinearity
D.indicum_Contig308_G00009	AT3G19450	0	GroES-like zinc-binding alcohol dehydrogenase family protein;Encodes a catalytically active cinnamyl alcohol dehydrogenase which uses p-coumaryl aldehyde as a preferred substrate. It can also use caffeyl; coniferyl and d-hydroxyconiferyl aldehydes as substrates.;ATCAD4; CONTAINS InterPro DOMAIN/s: GroES-like (InterPro:IPR011032); Alcohol dehydrogenase GroES-like (InterPro:IPR013154); Alcohol dehy…	6
D.indicum_Contig308_G00010	AT2G15240	7.91e-113	UNC-50 family protein;UNC-50 family protein; CONTAINS InterPro DOMAIN/s: UNC-50 (InterPro:IPR007881); Has 331 Blast hits to 331 proteins in 162 species: Archae - 0; Bacteria - 0; Metazoa - 153; Fungi - 93; Plants - 47; Viruses - 0; Other Eukaryotes - 38 (source: NCBI BLink).	6
D.indicum_Contig308_G00011	AT2G15280	7.95e-49	Reticulon family protein;Reticulon family protein; FUNCTIONS IN: molecular_function unknown; INVOLVED IN: biological_process unknown; LOCATED IN: endoplasmic reticulum; EXPRESSED IN: 24 plant structures; EXPRESSED DURING: 15 growth stages; CONTAINS InterPro DOMAIN/s: Reticulon (InterPro:IPR003388); BEST Arabidopsis thaliana protein match is: Reticulon family protein (TAIR:AT3G19460.1); Has 1097 B…	6
D.indicum_Contig308_G00012	AT4G34220	2.9e-149	Leucine-rich repeat protein kinase family protein;Leucine-rich repeat protein kinase family protein; FUNCTIONS IN: protein serine/threonine kinase activity; protein kinase activity; ATP binding; INVOLVED IN: transmembrane receptor protein tyrosine kinase signaling pathway; protein amino acid phosphorylation; LOCATED IN: endomembrane system; EXPRESSED IN: 21 plant structures; EXPRESSED DURING: 14 …	6
D.indicum_Contig308_G00013	AT2G20610	2.35e-66	Tyrosine transaminase family protein;Confers auxin overproduction. Mutants have an over-proliferation of lateral roots. Encodes a C-S lyase involved in converting S-alkylthiohydroximate to thiohydroximate in glucosinolate biosynthesis.;SUPERROOT 1 (SUR1); FUNCTIONS IN: S-alkylthiohydroximate lyase activity; carbon-sulfur lyase activity; transaminase activity; INVOLVED IN: regulation of cell growt…	6
D.indicum_Contig308_G00019	AT2G39940	6.51e-134	RNI-like superfamily protein;Encodes a protein containing Leu-rich repeats and a degenerate F-box motif. Associates with AtCUL1; AtRbx1; and the Skp1-like proteins ASK1 and ASK2 to assemble SCF COI1 ubiquitin-ligase complexes in planta. A single amino acid substitution in the F-box motif of COI1 abolishes the formation of the SCF(COI1) complexes and results in loss of the JA response. Required fo…	6
D.indicum_Contig308_G00021	AT3G19490	8.34e-22	sodium:hydrogen antiporter 1;member of Na+/H+ antiporter-Putative family;sodium:hydrogen antiporter 1 (NHD1); FUNCTIONS IN: potassium:hydrogen antiporter activity; sodium:hydrogen antiporter activity; INVOLVED IN: sodium ion transport; LOCATED IN: integral to membrane; chloroplast; EXPRESSED IN: 23 plant structures; EXPRESSED DURING: 13 growth stages; CONTAINS InterPro DOMAIN/s: Na+/H+ antiporter…	6
D.indicum_Contig308_G00023	AT3G19430	7.6e-139	late embryogenesis abundant protein-related / LEA protein-related;late embryogenesis abundant protein-related / LEA protein-related; CONTAINS InterPro DOMAIN/s: Root cap (InterPro:IPR009646); BEST Arabidopsis thaliana protein match is: Late embryogenesis abundant (LEA) protein-related (TAIR:AT5G60520.1); Has 407828 Blast hits to 124211 proteins in 3571 species: Archae - 1492; Bacteria - 100012; M…	6
D.indicum_Contig308_G00025	AT4G34150	3.38e-62	Calcium-dependent lipid-binding (CaLB domain) family protein;Calcium-dependent lipid-binding (CaLB domain) family protein; CONTAINS InterPro DOMAIN/s: C2 membrane targeting protein (InterPro:IPR018029); C2 calcium/lipid-binding domain; CaLB (InterPro:IPR008973); C2 calcium-dependent membrane targeting (InterPro:IPR000008); BEST Arabidopsis thaliana protein match is: soybean gene regulated by cold…	6
D.indicum_Contig308_G00013	AT2G20610	2.35e-66	Tyrosine transaminase family protein;Confers auxin overproduction. Mutants have an over-proliferation of lateral roots. Encodes a C-S lyase involved in converting S-alkylthiohydroximate to thiohydroximate in glucosinolate biosynthesis.;SUPERROOT 1 (SUR1); FUNCTIONS IN: S-alkylthiohydroximate lyase activity; carbon-sulfur lyase activity; transaminase activity; INVOLVED IN: regulation of cell growt…	6
D.indicum_Contig308_G00016	AT4G34200	0	D-3-phosphoglycerate dehydrogenase;Encodes a 3-phosphoglycerate dehydrogenase that is essential for embryo and pollen development.;embryo sac development arrest 9 (EDA9); FUNCTIONS IN: ATP binding; INVOLVED IN: megagametogenesis; LOCATED IN: mitochondrion; chloroplast; membrane; EXPRESSED IN: 26 plant structures; EXPRESSED DURING: 14 growth stages; CONTAINS InterPro DOMAIN/s: D-3-phosphoglycerate…	6
D.indicum_Contig308_G00024	AT4G34160	3.5e-94	encodes a cyclin D-type protein involved in the switch from cell proliferation to the final stages of differentiation. The gene is transcriptionally regulated by cytokinin and brassinosteroid. Protein interacts with cyclin-dependent kinase inhibitor ICK1.	6	CYCD3:1
D.indicum_Contig308_G00028	AT3G19420	0	PTEN 2;Encodes a phosphatase with low in vitro tyrosine phosphatase activity that is capable of dephosphorylating in vitro the 3'phosphate group of PI3P; PI(3;4)P2; and PI(3;5)P2 and may be an effector of lipid signaling.;PTEN 2 (PEN2); FUNCTIONS IN: phosphatase activity; protein tyrosine phosphatase activity; protein tyrosine/serine/threonine phosphatase activity; INVOLVED IN: protein amino acid…	5
D.indicum_Contig308_G00029	unknow	unknow	unknow	5
D.indicum_Contig308_G00031	AT1G49760	0	poly(A) binding protein 8;polyadenylate-binding protein; putative / PABP; putative; similar to poly(A)-binding protein GB:AAF66825 GI:7673359 from (Nicotiana tabacum). Highly and ubiquitously expressed. Member of the class II PABP family.;poly(A) binding protein 8 (PAB8); FUNCTIONS IN: RNA binding; translation initiation factor activity; INVOLVED IN: response to cadmium ion; EXPRESSED IN: 24 plan…	5
D.indicum_Contig308_G00032	AT3G49200	3.05e-84	O-acyltransferase (WSD1-like) family protein;O-acyltransferase (WSD1-like) family protein; CONTAINS InterPro DOMAIN/s: O-acyltransferase; WSD1; C-terminal (InterPro:IPR009721); O-acyltransferase; WSD1; N-terminal (InterPro:IPR004255); BEST Arabidopsis thaliana protein match is: O-acyltransferase (WSD1-like) family protein (TAIR:AT3G49210.1); Has 1205 Blast hits to 1195 proteins in 171 species: Ar…	5
D.indicum_Contig308_G00033	AT3G08860	0	PYRIMIDINE 4;Encodes a protein that is predicted to have beta-alanine aminotransferase activity.;PYRIMIDINE 4 (PYD4); FUNCTIONS IN: pyridoxal phosphate binding; transaminase activity; catalytic activity; alanine-glyoxylate transaminase activity; INVOLVED IN: cellular response to nitrogen levels; LOCATED IN: mitochondrion; EXPRESSED IN: 14 plant structures; EXPRESSED DURING: LP.06 six leaves visib…	5
D.indicum_Contig308_G00039	AT1G66380	2.03e-12	myb domain protein 114;Encodes a member of the MYB family of transcription factors. Involved in regulation of anthocyanin biosynthesis. Affects the expression of enzymes involved in later steps of anthocyanin biosynthesis;myb domain protein 114 (MYB114); CONTAINS InterPro DOMAIN/s: SANT; DNA-binding (InterPro:IPR001005); Homeodomain-like (InterPro:IPR009057); Myb; DNA-binding (InterPro:IPR014778)…	5
D.indicum_Contig308_G00037	AT2G09990	4.36e-88	Ribosomal protein S5 domain 2-like superfamily protein;Ribosomal protein S5 domain 2-like superfamily protein; FUNCTIONS IN: structural constituent of ribosome; INVOLVED IN: translation; LOCATED IN: cytosolic small ribosomal subunit; cytosolic ribosome; cell wall; chloroplast; membrane; EXPRESSED IN: guard cell; callus; leaf; EXPRESSED DURING: seedling growth; CONTAINS InterPro DOMAIN/s: Ribosoma…	4
D.indicum_Contig308_G00008	AT1G68800	2.53e-23	TCP domain protein 12;Encodes a TCP transcription factor; closely related to teosinte branched1; arrests axillary bud development and prevents axillary bud outgrowth. Transcription level and mutant phenotype are weaker than its homolog BRC1 (At3G18550).;TCP domain protein 12 (TCP12); CONTAINS InterPro DOMAIN/s: Transcription factor; TCP (InterPro:IPR005333); CYC/TB1; R domain (InterPro:IPR017888)…	4	TCP12
Cn0525670	AT5G54370	4.83e-74	Late embryogenesis abundant (LEA) protein-related;Late embryogenesis abundant (LEA) protein-related; FUNCTIONS IN: molecular_function unknown; INVOLVED IN: biological_process unknown; LOCATED IN: endomembrane system; EXPRESSED IN: root; CONTAINS InterPro DOMAIN/s: Root cap (InterPro:IPR009646); BEST Arabidopsis thaliana protein match is: Late embryogenesis abundant (LEA) protein-related (TAIR:AT4…	4
Cn0498280	AT5G05260	6.62e-39	cytochrome p450 79a2;Encodes cytochrome P450 CYP79A2.;cytochrome p450 79a2 (CYP79A2); CONTAINS InterPro DOMAIN/s: Cytochrome P450 (InterPro:IPR001128); Cytochrome P450; E-class; group I (InterPro:IPR002401); Cytochrome P450; conserved site (InterPro:IPR017972); BEST Arabidopsis thaliana protein match is: cytochrome P450; family 79; subfamily A; polypeptide 3 pseudogene (TAIR:AT5G35917.1); Has 302…	4
Cn0498420	AT1G66370	5.4e-60	myb domain protein 113;Encodes a member of the MYB family of transcription factors. Involved in regulation of anthocyanin biosynthesis. Affects the expression of enzymes involved in later steps of anthocyanin biosynthesis.;myb domain protein 113 (MYB113); CONTAINS InterPro DOMAIN/s: SANT; DNA-binding (InterPro:IPR001005); Homeodomain-like (InterPro:IPR009057); Myb; DNA-binding (InterPro:IPR014778…	3	MYB113
Cn0525680	AT3G19430	1.64e-14	late embryogenesis abundant protein-related / LEA protein-related;late embryogenesis abundant protein-related / LEA protein-related; CONTAINS InterPro DOMAIN/s: Root cap (InterPro:IPR009646); BEST Arabidopsis thaliana protein match is: Late embryogenesis abundant (LEA) protein-related (TAIR:AT5G60520.1); Has 407828 Blast hits to 124211 proteins in 3571 species: Archae - 1492; Bacteria - 100012; M…	3
Cn0525760	AT2G27310	1.3e-26	F-box family protein;F-box family protein; BEST Arabidopsis thaliana protein match is: F-box family protein (TAIR:AT2G36090.1); Has 105 Blast hits to 105 proteins in 13 species: Archae - 0; Bacteria - 0; Metazoa - 0; Fungi - 0; Plants - 105; Viruses - 0; Other Eukaryotes - 0 (source: NCBI BLink).	3
D.indicum_Contig308_G00002	unknow	unknow	unknow	3
D.indicum_Contig308_G00042	AT3G58530	3.1e-13	RNI-like superfamily protein;RNI-like superfamily protein; CONTAINS InterPro DOMAIN/s: Leucine-rich repeat; cysteine-containing subtype (InterPro:IPR006553); BEST Arabidopsis thaliana protein match is: RNI-like superfamily protein (TAIR:AT5G23340.1); Has 9313 Blast hits to 3891 proteins in 246 species: Archae - 0; Bacteria - 470; Metazoa - 3686; Fungi - 1044; Plants - 3046; Viruses - 9; Other Euk…	3
D.indicum_Contig308_G00051	AT3G19300	0	Protein kinase superfamily protein;Protein kinase superfamily protein; FUNCTIONS IN: kinase activity; INVOLVED IN: protein amino acid phosphorylation; LOCATED IN: plasma membrane; EXPRESSED IN: 9 plant structures; EXPRESSED DURING: 6 growth stages; CONTAINS InterPro DOMAIN/s: Protein kinase; ATP binding site (InterPro:IPR017441); Protein kinase; catalytic domain (InterPro:IPR000719); Serine/threo…	3
D.indicum_Contig308_G00052	AT2G15560	1.89e-133	Putative endonuclease or glycosyl hydrolase;Putative endonuclease or glycosyl hydrolase; BEST Arabidopsis thaliana protein match is: Putative endonuclease or glycosyl hydrolase (TAIR:AT3G62200.1); Has 355 Blast hits to 333 proteins in 56 species: Archae - 0; Bacteria - 12; Metazoa - 73; Fungi - 48; Plants - 215; Viruses - 0; Other Eukaryotes - 7 (source: NCBI BLink).	3
D.indicum_Contig308_G00053	AT2G15570	1.3e-54	Thioredoxin superfamily protein;chloroplast protein similar to prokaryotic thioredoxin.;ATHM3; FUNCTIONS IN: enzyme activator activity; INVOLVED IN: positive regulation of catalytic activity; LOCATED IN: chloroplast; EXPRESSED IN: 22 plant structures; EXPRESSED DURING: 13 growth stages; CONTAINS InterPro DOMAIN/s: Thioredoxin fold (InterPro:IPR012335); Thioredoxin; core (InterPro:IPR015467); Thio…	3
D.indicum_Contig308_G00001	AT5G17910	6.2e-33	;unknown protein; FUNCTIONS IN: molecular_function unknown; INVOLVED IN: biological_process unknown; LOCATED IN: mitochondrion; EXPRESSED IN: 23 plant structures; EXPRESSED DURING: 15 growth stages; BEST Arabidopsis thaliana protein match is: unknown protein (TAIR:AT2G29620.1); Has 1807 Blast hits to 1807 proteins in 277 species: Archae - 0; Bacteria - 0; Metazoa - 736; Fungi - 347; Plants - 385;…	2
D.indicum_Contig308_G00041	AT3G63270	1.86e-29	;CONTAINS InterPro DOMAIN/s: Putative harbinger transposase-derived nuclease (InterPro:IPR006912); BEST Arabidopsis thaliana protein match is: PIF / Ping-Pong family of plant transposases (TAIR:AT3G55350.1); Has 30201 Blast hits to 17322 proteins in 780 species: Archae - 12; Bacteria - 1396; Metazoa - 17338; Fungi - 3422; Plants - 5037; Viruses - 0; Other Eukaryotes - 2996 (source: NCBI BLink).	2
D.indicum_Contig308_G00043	AT4G34040	7.4e-93	RING/U-box superfamily protein;RING/U-box superfamily protein; FUNCTIONS IN: zinc ion binding; EXPRESSED IN: 24 plant structures; EXPRESSED DURING: 14 growth stages; CONTAINS InterPro DOMAIN/s: Zinc finger; RING-type (InterPro:IPR001841); Zinc finger; C3HC4 RING-type (InterPro:IPR018957); BEST Arabidopsis thaliana protein match is: RING/U-box superfamily protein (TAIR:AT2G15530.3); Has 8873 Blast…	2
D.indicum_Contig308_G00044	AT1G49780	1.5e-178	plant U-box 26;plant U-box 26 (PUB26); FUNCTIONS IN: ubiquitin-protein ligase activity; binding; INVOLVED IN: protein ubiquitination; LOCATED IN: ubiquitin ligase complex; EXPRESSED IN: 21 plant structures; EXPRESSED DURING: 12 growth stages; CONTAINS InterPro DOMAIN/s: U box domain (InterPro:IPR003613); Armadillo-like helical (InterPro:IPR011989); Armadillo-type fold (InterPro:IPR016024); BEST A…	2
D.indicum_Contig308_G00046	AT1G49740	0	PLC-like phosphodiesterases superfamily protein;PLC-like phosphodiesterases superfamily protein; FUNCTIONS IN: phospholipase C activity; phosphoric diester hydrolase activity; INVOLVED IN: intracellular signaling pathway; lipid metabolic process; LOCATED IN: endomembrane system; EXPRESSED IN: 22 plant structures; EXPRESSED DURING: 13 growth stages; CONTAINS InterPro DOMAIN/s: Phospholipase C; pho…	2
D.indicum_Contig308_G00057	AT2G18950	4.43e-85	homogentisate phytyltransferase 1;Encodes homogentisate phytyltransferase involved in tocopherol biosynthesis. Has impact on seed longevity and plays a role in the adaptation to low temperature stress; notably phloem loading.;homogentisate phytyltransferase 1 (HPT1); CONTAINS InterPro DOMAIN/s: UbiA prenyltransferase (InterPro:IPR000537); BEST Arabidopsis thaliana protein match is: homogentisate …	2
D.indicum_Contig308_G00060	AT5G13930	0	Chalcone and stilbene synthase family protein;Encodes chalcone synthase (CHS); a key enzyme involved in the biosynthesis of flavonoids. Required for the accumulation of purple anthocyanins in leaves and stems. Also involved in the regulation of auxin transport and the modulation of root gravitropism.;TRANSPARENT TESTA 4 (TT4); FUNCTIONS IN: naringenin-chalcone synthase activity; INVOLVED IN: in 1…	2	CHS
Cn0526040	AT5G44750	0	DNA-directed DNA polymerases;Homologous to Y-family DNA polymerases; contains BRCT domain. Mutants are sensitive to UV-B radiation. Gene is involved in damage-tolerance mechanisms through translesion synthesis(TLS).;REV1; FUNCTIONS IN: DNA-directed DNA polymerase activity; INVOLVED IN: DNA repair; response to UV-B; response to DNA damage stimulus; LOCATED IN: intracellular; chloroplast; EXPRESSED…	2
Cn0498330	AT5G36930	3.39e-107	Disease resistance protein (TIR-NBS-LRR class) family;Disease resistance protein (TIR-NBS-LRR class) family; FUNCTIONS IN: transmembrane receptor activity; ATP binding; INVOLVED IN: signal transduction; defense response; apoptosis; innate immune response; LOCATED IN: intrinsic to membrane; EXPRESSED IN: 19 plant structures; EXPRESSED DURING: 13 growth stages; CONTAINS InterPro DOMAIN/s: NB-ARC (I…	2
Cn0498320	AT4G34110	3.13e-25	poly(A) binding protein 2;Putative poly-A binding protein. Member of a gene family .Expressed in stele and root meristem and post-fertilization ovules.Member of the class II family of PABP proteins.;poly(A) binding protein 2 (PAB2); FUNCTIONS IN: RNA binding; translation initiation factor activity; INVOLVED IN: response to salt stress; translational initiation; EXPRESSED IN: 25 plant structures; …	2
cmak_073160	AT3G05675	2.74e-38	BTB/POZ domain-containing protein;BTB/POZ domain-containing protein; CONTAINS InterPro DOMAIN/s: BTB/POZ (InterPro:IPR013069); BTB/POZ fold (InterPro:IPR011333); BTB/POZ-like (InterPro:IPR000210); BEST Arabidopsis thaliana protein match is: unknown protein (TAIR:AT4G10800.1); Has 259 Blast hits to 259 proteins in 17 species: Archae - 0; Bacteria - 0; Metazoa - 0; Fungi - 0; Plants - 257; Viruses …	2
cmak_073159	AT5G23970	2.43e-17	HXXXD-type acyl-transferase family protein;HXXXD-type acyl-transferase family protein; FUNCTIONS IN: transferase activity; transferring acyl groups other than amino-acyl groups; transferase activity; INVOLVED IN: biological_process unknown; LOCATED IN: cellular_component unknown; EXPRESSED IN: 11 plant structures; EXPRESSED DURING: 7 growth stages; CONTAINS InterPro DOMAIN/s: Transferase (InterPr…	2
cmak_073183	unknow	unknow	unknow	1
cmak_073206	unknow	unknow	unknow	1
Cn0525670	AT5G54370	4.83e-74	Late embryogenesis abundant (LEA) protein-related;Late embryogenesis abundant (LEA) protein-related; FUNCTIONS IN: molecular_function unknown; INVOLVED IN: biological_process unknown; LOCATED IN: endomembrane system; EXPRESSED IN: root; CONTAINS InterPro DOMAIN/s: Root cap (InterPro:IPR009646); BEST Arabidopsis thaliana protein match is: Late embryogenesis abundant (LEA) protein-related (TAIR:AT4…	1
Cn0525900	unknow	unknow	unknow	1
Cn0526070	unknow	unknow	unknow	1
CsG_LG7.g72571	AT5G54370	6.69e-76	Late embryogenesis abundant (LEA) protein-related;Late embryogenesis abundant (LEA) protein-related; FUNCTIONS IN: molecular_function unknown; INVOLVED IN: biological_process unknown; LOCATED IN: endomembrane system; EXPRESSED IN: root; CONTAINS InterPro DOMAIN/s: Root cap (InterPro:IPR009646); BEST Arabidopsis thaliana protein match is: Late embryogenesis abundant (LEA) protein-related (TAIR:AT4…	1
evm.TU.scaffold_212.37	AT3G19430	1.32e-67	late embryogenesis abundant protein-related / LEA protein-related;late embryogenesis abundant protein-related / LEA protein-related; CONTAINS InterPro DOMAIN/s: Root cap (InterPro:IPR009646); BEST Arabidopsis thaliana protein match is: Late embryogenesis abundant (LEA) protein-related (TAIR:AT5G60520.1); Has 407828 Blast hits to 124211 proteins in 3571 species: Archae - 1492; Bacteria - 100012; M…	1
