# Supplementary material for: QTL detection and candidate gene identification for prostrate growth habit in interspecific crosses of wild chrysanthemum (Chrysanthemum yantaiense × C. indicum)
Source: Hortic Res. 2025 May 21;12(8):uhaf129. doi: 10.1093/hr/uhaf129 (PMC12265470; doi:10.1093/hr/uhaf129)
Supplement: Web_Material_uhaf129 [file web_material_uhaf129.zip › Supplemental Table S7.xlsx]

## Sheet: Sheet1
Table S7. Position of CYCD3;1 in the genomes of six Chrysanthemum species genomes.
Species	Chromsome	Start Position（bp）	End Position(bp)	CDS length(bp)	The physical distance (bp) from gene to Tag16173
Chrysanthemum morifolium	chr15	9162946	9165331	1101	182182
Chrysanthemum lavandulifolium	chr6	283563016	283565130	1101	147986
Chrysanthemum nankingense	chr2A	2022629	2024858	1098	159630
Chrysanthemum seticuspe	chr7	352046940	352048918	1107	139062
Chrysanthemum makinoi	chr7	311907607	311909574	1101	128766
Chrysanthemum indicum	chr3	373132258	373134189	1089	112268
