# Supplementary material for: QTL detection and candidate gene identification for prostrate growth habit in interspecific crosses of wild chrysanthemum (Chrysanthemum yantaiense × C. indicum)
Source: Hortic Res. 2025 May 21;12(8):uhaf129. doi: 10.1093/hr/uhaf129 (PMC12265470; doi:10.1093/hr/uhaf129)
Supplement: Web_Material_uhaf129 [file web_material_uhaf129.zip › Supplemental Table S8.xlsx]

## Sheet: Sheet1
Table S8. Identification method of GH.
Grade	Primary branch	Secondary branch	tertiary branching
Ⅰ	Prostrate	Prostrate	Prostrate
Ⅱ	Prostrate	Prostrate	Semi-prostrate
Ⅲ	Prostrate	Prostrate	Erect
Ⅳ	Prostrate	Semi-prostrate	Erect
Ⅴ	Semi-prostrate	Erect	Erect
Ⅵ	Erect	Erect	Erect
