# Supplementary material for: QTL detection and candidate gene identification for prostrate growth habit in interspecific crosses of wild chrysanthemum (Chrysanthemum yantaiense × C. indicum)
Source: Hortic Res. 2025 May 21;12(8):uhaf129. doi: 10.1093/hr/uhaf129 (PMC12265470; doi:10.1093/hr/uhaf129)
Supplement: Web_Material_uhaf129 [file web_material_uhaf129.zip › Supplemental Table S9.xlsx]

## Sheet: Sheet1
Table S9. Primer sequences of KASP marker.
Primer name	Primer sequences
Tag16173_Primer_AlleleX	GAAGGTGACCAAGTTCATGCTTTCATTTACAAATTACCCATTTGCAACTTT
Tag16173_Primer_AlleleY	GAAGGTCGGAGTCAACGGATTTCATTTACAAATTACCCATTTGCAACTTA
Tag16173_Primer_Common	CCATTGACTCCATATCTTTTGATGGCAAA
Tag17408_Primer_AlleleX	GAAGGTGACCAAGTTCATGCTGGTTGCGCTATAAATGTAGCCACAT
Tag17408_Primer_AlleleY	GAAGGTCGGAGTCAACGGATTGGTTGCGCTATAAATGTAGCCACAA
Tag17408_Primer_Common	CGCCTTAGGATCATCCCATATGGTA
Tag46414_Primer_AlleleX	GAAGGTGACCAAGTTCATGCTCATCAGGTTCATCGCTAATACTTTTA
Tag46414_Primer_AlleleY	GAAGGTCGGAGTCAACGGATTTCATCAGGTTCATCGCTAATACTTTTT
Tag46414_Primer_Common	GTGAGTTTGCATTGTAAACAACCTGCAAT
Tag26605_Primer_AlleleX	GAAGGTGACCAAGTTCATGCTGAAAGTTTTGAGTTTTGCTTACAGATCG
Tag26605_Primer_AlleleY	GAAGGTCGGAGTCAACGGATTATGAAAGTTTTGAGTTTTGCTTACAGATCT
Tag26605_Primer_Common	CTGTTCCGTCGAAGTTTCACCCAAA
