# Supplementary material for: QTL detection and candidate gene identification for prostrate growth habit in interspecific crosses of wild chrysanthemum (Chrysanthemum yantaiense × C. indicum)
Source: Hortic Res. 2025 May 21;12(8):uhaf129. doi: 10.1093/hr/uhaf129 (PMC12265470; doi:10.1093/hr/uhaf129)
Supplement: Web_Material_uhaf129 [file web_material_uhaf129.zip › Supplemental Table S10.xlsx]

## Sheet: Sheet1
Table S10. Primer sequences used in this study.
Gene	Primer	Sequence 5´-3'	Comments
CyCYCD3;1	CyCYCD3;1-F	ATGGCCATTTTATCACCCTATTCA	gene clone
	CyCYCD3;1-R	TTATGGATATCGAGGGGTCACA	gene clone
CyCYCD3;1	pSuper1300-F	TTACCAATACATTACACTAGCATCTG	verifying transgenic
	CyCYCD3;1-R	TTATGGATATCGAGGGGTCACA	verifying transgenic
CyCYCD3;1	CyCYCD3;1-F	GTGCCACTTCTCCTAGATCTTC	For qRT-PCR
	CyCYCD3;1-R	TCACTGGATTCATCCTCCATTT	For qRT-PCR
CmSAND	CmSAND-F	TTACCTGTTGACCCATCTGC	For qRT-PCR
	CmSAND-R	CATAAAGTGCCAAAGTCCAGC	For qRT-PCR
AtACTIN	AtACTIN-F	GGTGTCATGGTTGGTATGGGTC	For qRT-PCR
	AtACTIN-R	CCTCTGTGAGTAGAACTGGGTGC	For qRT-PCR
